# Supplementary material for: Mosquitoes LTR Retrotransposons: A Deeper View into the Genomic Sequence of Culex quinquefasciatus
Source: PLoS One. 2012 Feb 24;7(2):e30770. doi: 10.1371/journal.pone.0030770 (PMC3286476; doi:10.1371/journal.pone.0030770)
Supplement: File S1 — DNA sequences of the 67 LTR-retrotransposons identified in this paper. Each sequence contains 50 bases upstream and downstream allowing unique identification of a reference copy in the genome of C. quinquefasciatus. (TXT) [file pone.0030770.s001.txt]

>cqgypsy_1
TTTGCCGAACCATCAGAGTAGGGGCAATATGGGTATCAAACATTATGGTTTGTAACAATC
ATTGAAACAGCCTAATTTGCGTGAGCGTTCCTCCCCTTTAACAGCGACAGCGCCGTTGGT
GGTGGTAGGCCAGACTACTGTAATGAGTGCTCTCACAACCCCTCCCTCTCACGAGATCCG
ATAGCTCCACGAACAGCTTACAGTGGCACTCTCAAATGTTGGGCTAAAATGACTTGGATG
TATTGAAGTTGATCTGTAGTATTTTTCAATACTACGAATGAGCCAATTCTGAGGACCACT
TGGCACGCTCTGATTGGCTGTCTTCGCAATGGAGATACTACATGCGTAGAATGTTCACTG
GTGTACGTGATGCGAAATAGTTGCTTCGGGTTCCCCACGATCATTCCCATTCCCTCGAGC
CATTTCTGTCCGGACCGTCAAAAAAGTAAGTCGCGAGTGAATAAGTGGTGCCCAGAACAA
AACGCCTACGGAAAGCGAGCCATTGTACAACAAGGTAAAATAAAATAACCAGTGCGGCGA
ATCAGGAGCTAAATCAATTTTATTGTACAGATTTGGCCCACCGGGCGATTCCAATTATAC
TGCCGGTCGAATAAGGCGTTGAACAAGTAGTTCTTGTAGAGTTAGGTAAGATGGCGGCTA
TTGTAAGATTGTGACCACGTGCTAAAATCCTTTGTCCCGGTAAACAGCTACCCACCGTTT
ACCGTGGGTTCAAATCTAGGGTTCCAGAACCCCGCCAGCAGGAACCACCCGTAATTCCGT
TCCTCCATCGACTCTACGTGCACCGCAAGTTCACCGCAGCGACTCGATACGCCCCTCCGT
CACCATTGGGCGTGAACACGGCTCCAATCATCAAGCGGAAGTCGTACGGTTGCTTGGGAC
AGCTGAACGCCCCTCCTGGGCGTGGCCTAACCCGTGAGTTACTGGCCGGTTGCAACTTCT
TCCTCCTGCAACCCCCGTGTCGCCACCTGTGTGTGGGCTGCACCACGCTACACCGTGCCG
AAAGTCATCGCACGTCACATCCGCGCGGCGCCATTTTGACTGCCAGCCTCGTGCGAGCTA
GGACTCAAACCGCCGCCGCCGCCGCCAACTCCACCAGTAGTGAAACGCACAGTGAGTGTA
GTGTGACGCGTGTGTGGTCAAAAAAACTGAATATCCGCGCGCGAAATCGAAAACGCCGAC
AACCGGCCGAAGATACCCGGCGGTGAACAACCGCGACCCGGCTCGTTTGTGTTTGCCCTA
GAAGGCTCCCATTCGCGTGTGCAAGTGTGCGAACGGTACGCGTTCCATCGGCCAGAACGT
CTCTCGTGTCAGAAGAAGCCACGTGCGGCCAACCGAGCCTCGAACTTCTGCACGCGAACC
ATCTAGCGGCCGGCCGAGCTTCGCGTCCTGCGACTCCAGAAGCCACGTGCGGCTAAACGC
AGCACACGAACCGTAAGGCAACCGGCCGATCGAAGGCGATCGACGCGTCTAGCGACTCCG
GAAGCCACGTGCGGCTAAACGCAGCACACGAACCAGCTCGCAGCATCCGATCAACGTGTC
CAGCGATACCAGAAGCCACGTGCGGCCAACCGCAGCACGAGTACCATCCAGCAGCGGGTC
GGTCGTAGGCGATCGAAGCCTCTCGCGACTCCAGAAGCCACGTGCGGCCAACCGCACCTC
AAGCCGCAGCACGTGCGCCGTCCACCATACACCTCCAGCGTCCAGGTCAGATAGCCATAA
GTAGCCTGTAAGAAGGAAAACAAGCGAGTAGATCGTTGACGTCAACCGATACCTTGCCCA
GCTCAGGAGCTCGGGTTAGATTCAGGAAGCTTCCACACCTGTACAGAAAATTAGAAAATA
AACTCGCTAAACGGAGGTTGAAGGTCCGATTCAGTAAATGCTCGATTCGATTCTTTTAGT
TTTAGTTTCGCCAACGTTCTTCGAGTGTTGATCTATTTCGGTTTCAGTTTATGATGCTCG
GTGTTTGTGGTCCGTTAGTTTTTTAGCTTACCGTTTGGGATTGCCATTGTGAGAGCGAGT
GTTTGAGCTTCCTAAAACCCGCCCTGAAGTAAGAGACTCTGCCGGGTCATCAAACGTGCC
CCAGTAGCCTCCTAGGATCTAGGAGTGGCGCTGCTCTCTGGAGCTGAAGCTGCTGGAGTT
GGGGTTTGGATCACACACAACGTTACATTTTGGCGCCCAACGTGGGGCTCGAACCCACGA
CCCTGAGATTAAGAGTCTCATGCTCTACCGACTGAGCTAGCCGGTCCCATATTGTCTAGT
GGTTAGGATATCCGGCTCTCACCCGGAAGGCCCGGGTTCGATTCCCGGTATGGGAACCAG
GGTTTGGATCACACACAACGTTACATTTTGGCGCCCAACGTGGGGCATCAAACAAATTGA
TTTGTTTCATTTTCATTCATTAATTACAATAATTGTTAGAACCAAAGCTCACATTGGTAT
CATTAGTTCATTTGAGTTCAGTTTGGGAAATTTAGTTGGTTTATCCTGAAAACCTTTGTT
GAGCTTAAGCTTTAACGTTCCGTAACAAAACAGTACTCTACCAATAGTTTGAAACAGTAA
TTTTCCTTCCATAAACATTGATCCAAATCGCTAAGCCAAGAAAAGGCGCTCATTTAGTCG
GTAGGTCTCATTAGTTGGTTCGAGACTTATCTTTAGTTTTGTTTTTGGTTTGTTTTTTTT
GGGAAAATATATTTCAGTAAACAAAGTTTGGTTTGTTCAGAGTTAATTGCTTTATTCTGT
CATACGCGTAATTGTTGTGAATTCGTTTCGGTTTGTAAATTTTTTTTCTGACTGAAGTGA
AATGGAGAAGTTAAGGATTAGAGCTGATGAATTACGGGAAGATGAAGTGGAGTACGAAGT
GGAACTACGATGTGGTCCGTACGGGCAGCGGAGTATTGATGAAGGAAGACGAATCTTGCG
TAACTGGCTTCGAACGGAACATGACAGCGATGACGAGTACCCTACGGATCGGACCATGGC
GGATGAGTACTGGTTGGTGCTCAAAGCTCTACAGGAGATTGAAGATAACTTACGCGCAGG
ACGAACAGCGAGGTGCAAATCTCGTCTGATTCACTACTATCGACGACTGTGGCGTTGTAA
GGCTAACTACCAGTCGGAGTCGCTCAACAAAATCATGCTGATGGACCAAGCACAAAGTCT
CATGGTGAAGTACTTCCAGGAGGACCTTAGTGCACTTTACCTTCCAGAGCAACAAAGGAG
CGATCCGGTCGAATCGCAGATTGAAGACTCCAGCGGGCATGTACCCACTACCAGCGACGT
CAATCTGTTCCCGACTGTCCCCGTGACGACCGCCACGGCGACGGCGAGAGCCCCAGAAGT
TGCCTCGTTGAGGCCAAGCCTGACTTCTGCGCCCGCTCCGAATGCGGTTGTGGCTCAACC
AGTTGAGTCCCAGCAGACCAGCATAATTGACGAACCCTTCAGTTTCTTGGAGATCGAGAC
ATCGGAAGCTGAGGTCAGACGGCTGGACCTAGCCAAGCGAATTATCTCGCAGCCGCAGCC
GCAGCCGCAGCCGAGTCTTGATCCCTATCGTCCGCTTGCTGATTATCGGAACGCGACGCA
GACAATGGTGAACCAATCTCGTCAGAACGCAGAGACACAAGTGACCTCTTCCGCAGGACA
CAGGGGTAATCCGCGGAACGTCGTTGCGCCAGTCTTGCCAACAACTTCAGAACAACCGAG
TACAATGCCGCCTTTCAGCACTCGGCGATCCTTGAGTCCACCACTGTCGCGGCTTGCCAA
CCCGTCGCTCCCGAATATTAACAGCCCTTGGCAAGGTCCCACAAATGCAATTGAGGTAAT
TCGTGGATCAACACTGTTTCCAGGACCACTTTTGACCGAACCAGGAAGAAACGTGCAGAC
CGATCCCTTGTACAAGAAGACGACTCAACAGAACCCCAATCCGATGGATTTCGTGCATCG
CTCGGAAATCGAAGATTACGTAAAATCTTATGTTGGAAACCTTCTTAACCAGCAGGCCGA
TCGTCCCATCGTGCGAGACACCATCGTCAACGATCTGGCAAGACAAATTGCTAACGTAGG
CCTTCACGACCAGGAAGTGTCGCACATCGACCGCCCGGGACGACACGTAACACCTGTCGG
AGCGATTGACCAGTTACCAAGAACAAACAGCAATTGGGCAGAGAGTTTGCAACCGAGTAT
GGGAGCCCATTCGACGCCGACACGGTTCGATGGTCAGCGGAACTTGATGCCCGGTTCCGA
GTTCCCGATGCACAATCCGAGCCTCTACGGTGGTCAGAACAGGGGTTCTTCAGGGTTTTC
ATTCGGAACGGTGCCGCGAAGTCAACCGCAGAGCTATCAGGTTCAAAGTTACCAGTATCC
GTTGCCGGAGCATCATCCACCGGTGACTAGCAGTGGAAATCCCGGACTAGGTTCTCAGCT
CCCTCCTCCAGAGAATTTTCCGCAGGTGTCTCGGCGTGGTTTCCAGTCTCCACACATGGA
ACCAGTTCCTCTCGGAAATCGCGGTGAAACTCCTGCGCCAGGATTACAGTATTCCAGATC
AGAACCCGCTCCACCCTTCAACCGTGGTTACGATGTAGATCCAAACCAATGGAATTACTG
GGAGCGTCGACGACTACCGCACCAGACATGCAACATGATCGAAAAGTGGCCGAAGTTCTC
GGGAGATAGTAGCTCCGTTCCGGTCATAGACTTTCTAAACCAGATTGATGTTCGGTGCCG
GTCCTACCGGGTCAGCAAGGAGGAGCTGAAGACCCATGCGCATCTGTTGTTCAAGGACGA
CGCGTACACGTGGTACACAGCATACGAGAGGAAGTTCGACAGCTGGGACACCTTGCTATA
CTACCTGCGTTTGAGGTACGACAACCCGAATCGCGACCGGTTCACCAAGGAGGAGATGCG
CGCTCGGAAGCAAAGACCAAATGAACTCTTCAGCGCGTTTATGACCGACATCGAGTTGAT
GTCCCAACGATTGAGACGGCCCATGAGCGAGGCGGAGATTTTCGAGATCGTGGTTGAAAA
CATGAAGATGTCGTACAAACGTCGCCTGGCCCTCCATACAGTGGTCTCCCTGGAGCACCT
GGCCCAGTTGTGTTACATGTTCGATACCCTCGAAGGTCAGTTGTACAACCCTCAAGCCAA
AAACAAGAATCCCTTGGTCAACGAAGTGCTCCTGGACGACGAAGGACTTCTGCTGGAGGA
AGAGTTCGGGACTGACGGCGAAGTCGATGCCATCAACGCCGCTGGAGGAAGAACGAACCG
ATTCCGTCAGTCTGGATCGGACCCGGCGGAGAATGGTAAAGCGACCTGCTGGAACTGTCG
TAAGGTTGGGCACACCTGGCGTGAATGTGATCAGCCGAAGTCTGTTTTTTGTCACATTTG
TGGCCACCAAGACACTACAGCGTTCCGATGCCCCCAGCGACACAACATCCGTGCGGTACC
GGCTGCGAAATCAAAAAACGATTAGGCGAGGAGATCAACGGGAACCAATCTCCCCAAGAG
GCCAGCTGCCCGGTTCCCAGCATTAACTTTCAATACTTCAACGAAACCTGTCTCATCAAC
ACCCGCTTCAACCGTTGTCCACATCTGACTGTGTCGGTTCTTAATCATGAGATCGAAGGA
CTGGCAGACACGGGAGCAAACGTGTCCATTATTAGTTCAGTACCGCTAATCAACCGTCTA
GGTCTGAAGATTCAGAACTGCAGCATGCAAGTGCGAACAGCTGATCGAACTCCGTACTCC
TGTCTGGGATACGTAAATATTCCGTTCAAGTACCAGAGCGTTACAAAAATCATCCCCACC
CTAGTGGTCCCGGAAATCGCCAAGGATCTTATACTTGGAATCGATTTCCTTCGTGCTTTC
AACTTTAAATTGACCGCCGATCCTGAAAGTGCTCCTTCTGAAGGAGTCGTTTCAACTCTC
ATGGACAACGAGCTGAACTTTCTATTTGCCGAAAACCACTTTGGGGAAGATGATCAACCT
GTATGTTTCCACTTGATTCCCGGCGTAGAACCGATGGCCCTATCGGAACCGATAGAGGCC
GATCCCAGTCTCGACATGCCAACAGTTGAGATCCCTCCTGTAGCATTCGAAAAGCCGACT
GACGTGGAAACGCAGCATCAACTCACTACAGAGCAAAAAAATCTGCTGTTCGAGGCGATT
CAACAACTTCCGGTTACCCGCGAGGGACGACTCGGCCGAACCCATCTCATCAAACATCCA
ATCGAGCTGATTCCGGGGGCGACAGGGAAGCGCATACCGTCCTATCGATGGTCTCCGGCT
GTGGAGACGGTCATCGATGCCGAAATGAATCGTTTATTGAACCTGGACGTTATTGAAGAG
TGCGAGGGGTCAGCGGATTTCCTCAACCCATTGTTGCCGATCAAAAAGCCTACGGGAAAG
TGGCGCATTTGTTTGGATTCGCGCCGCCTCAACTCGATGACAAAGAGAGATGAGTTTCCC
ATCCCAAACATGTCAACCATCCTCCAGCGAATTCAGCGGGTCAAGTACTTCTCGGTAATC
GACCTTACCGAATCATACTACCAGGTTGAGCTTGAGGATGAGGCAAAAAACAAGACGGCC
TTCCGGACGAACAAGGGGCTATATCGGTTCAAGGTTATGCCGTTTGGCCTGTCCAACGCG
CCAGCAACCATGTGCCGGTTGATGTCCAAAGTGCTCGGTCACGACTTGGAGCCATACGTC
TATGTTTACTTGGATGATATAATTATCACCTCCGAGTCTTTCGAAGAGCACGTTCGCTTG
ATCCGGTGCGTAGCTGAACGATTGGCCGCCGCAGGCCTGACCATCAACATCCTTAAGTCC
AAGTTCTGCCAGACAAGTATTAAGTATCTTGGATACGTGCTGTCAGAAGACGGCCTTGCC
ACCGACGTCGCCAAGATCCAACCCGTACTCGACTATCCCGCTCCGCGGACAGTTAAGGAC
GTGCGACGGTTGCTAGGACTGGCCGGTTTCTACCAGAAGTTCGTGCGCAACTACTCCGAG
ATCACTACACCAATTACCGACCTGCTGAAGAAGGGGCGTAAGAAGTTCGCCTGGACACAA
GAAGCTGACGAAGCGCTCCGGAAACTGAAAGAAGCCCTAGTGTCTGCCCCAATCTTAGCG
AATCCTGATTTCTCCAAGGCTTTCATCATCGAGACGGACAGTTCCGACCTAGCAATAGGT
TCCGTATTAACCCAGATTCAGGACGGCGAACGAAAGTGCATCGCCTACTTCTCGAAGAAG
CTGTCAAGTACGCAGAAGAAATACAGCGCCACCGAGCGGGAATGTCTCGCAGTGTTGCTC
AGTATCGAGAACTTCCGGCACTTTGTAGAAGGAAGTCGATTTATCGTCCAAACGGACGCC
ATGAGCCTAACCTTTCTACAAACCATGTCGATTGAGTCCAAAAGTCCTCGAATTGCTCGG
TGGGCGCTAAAGCTATCGAAGTACGACCTCGTCCTACAGTACAAGAAAGGTTCAGAGAAC
ATCTCCGCCGATGCGCTCAGCCGGAGTATCTTCAAAATTGACTGGGAGTTGCCAGATCCT
TACGTCGAAGGGCTGAAGAAGATGATCGAACAACATCCGGATCGCTACCGTGACTTTAAG
ATCGTGGACGGCGACATCTTCAAGTACATCACTAATTCAGCGTTGTTGGAAGATCCAACC
TTTCGTTGGAAGCGCGTAGTGCCGCTGGCTGAACGCCGGAAGTTGGTCGAAACGGCCCAT
AACGAAGCTCACCTTGGTTACCTTAAGACCCTCGGCAAAGTACGGGAACGATTCTACTGG
CCACGGATGGCAAGTGACGTAAAACGGGTCTGTTTCAGCTGCCAAGTCTGCAAGGAGTCG
AAAGTGCCGAATCAGAATGTGCAACCGCCCTGTGGCAAACAGAAAATGTGCTCTAGGCCG
TGGGAGATGATCTCGATGGATTTTCTGGGTCCATACCCCAGATCGCGCCGCGGAAATATC
TGGATTCTCGTAATCTGCGATTTCTTCTCGAAATTCGTAATAGTACAGTGTATGAAGACC
GCGACAGCACCGGCCGTCTGTACGGCCCTCGAGAATCTGGTGTTCAACCTTTTCGGTGCT
CCGTCGATCTGTATCACCGACAACGCGAAGGTTTTTCTATCGGACGCATTCAGGAAATGT
TTGGATCGATACGGTGTCTCGCACTGGAACCTAGCAGTGTATCATCCGGGGCCGAATCCG
TCGGAAAGGGTAAACAGGGTCATCGTTACGGCTATCCGGTGCGCGCTGAACAGGCAGGCT
GACCACCGGGATTGGGACGAAAATGTTCAGCAAATCGCGAAGGCAATCAGGACCAGCGTC
CATGACAGCACCGGTTTCACGCCTTTCTTCATCAACTTTGGCCGAAACATGGTTAGTTCC
GGCACTGAATATGATCATCTGCGTGACCACGGCGACGGAAAGGATCCGGATCCGGTACAG
CTGAGCGAAAACCTTCGAAAGCTCTACGAGCTCGTCCGCGAAAACCTCCACAAAGCTTAT
CAGCGGTACTCCAAGCCATACAACCTACGGTCGAACGAGAAACACCGATTCCAAAAAGGG
GACTGGGTTTACAAAAAGAACGTACACCTTTCCGACGCAGCGAAGAAATTTGTCGGGAAG
TTCGGAACCAAATTTACCCGCGCTCGAGTCCGCGACGTACTCGGAACCAACACGTATGTG
CTTGAAGACGAGGGTGGAAATCGTATTTCCGGCACCTTTCATGGCTCTTTTTTGAAAAAG
GCCTAGCCATTGAACTGTCCTCAAATCAACGGAGAAAATTCCTTCAGCTATGAATGTGCG
AATGCCTCAGCACGAACCAGTTCGCAAATCACGCCTAAACAAAACACTTTCGAGGCTCTA
TGGCAAAATTGTCCAACGTCGAGATGTCAGTTAGCTGTTTCCTCCGTTGTTGACCACTTC
TTCCTTAAATCAGCAATAGTTTTATCCAAACCATCCTCTTTAGTTTCCCGTTAACCTAAA
AATAAAGTAAATTCACCTCTGTTTAAATATAGTTACAGAAAAACAAGCCACCCAATACTT
ATCTTCAAAATCTCCAGTAGTTTCCGTAGAATTAGTTCGAATTTGTTGATAAAATTTGAT
TTCATTCTCTTTCAAAATTTCATTTGACAGATCCCAAAACTGACAGCATTCATGTTTTTT
TTTCGCAGGGTTGTGTTGTTTGTAAGCGATGTTTTGAAATTGCAGTACTAGAACGATTTG
GGGTGAATGTTGCGTGCAAGCTTTAATGAAAGTGTATAATTAGTCTGAATTGGATATTTA
AAATAAGTTTGTTCAGTTTTACTGAAGTAATTGGTTAAATGTTGGGATAAATAAGTTTTG
CAGATATTTATTTGCAGTTATTTGGTTTTTGGGATTAAAATATTTTCAGACATTTCTGAA
GTCATTGGAATTATATAAAGATACAGGCTTTCAGATATTTCTGAAGTTAATAAAAAAAAT
TGTAGGAAATAAGATGAATGAATGAACAAGAATGAGTGACAATGAATAGGAAAGAATAGT
GAAAGCACGCTACATGGAATGACAAATGAGTTGAAAGACAGCAATTACTAAACATCCGTT
TACTTTTGAATATGTTCTAATATTAAGTAAAGATACAATAAGAAAAGTTGGTCTGAGACC
GTAAATGAAAAGATATTAAATTGGATTGAATTTAAATATAATTTAATACACGCCAAGGGC
AAGATAGCGAGTGGACCTCTCGAGAGGTTGAGTCGTAAAAATTAGTCACAAAACCTAACA
CAAAAAAATTTTGAAATTTTTTCAAAATTTCAAAATTTTTATAACTTAGCATGGGCGAAT
GTAACAATCATTGAAACAGCCTAATTTGCGTGAGCGTTCCTCCCCTTTAACAGCGACAGC
GCCGTTGGTGGTGGTAGGCCAGACTACTGTAATGAGTGCTCTCACAACCCCTCCCTCTCA
CGAGATCCGATAGCTCCACGAACAGCTTACAGTGGCACTCTCAAATGTTGGGCTAAAATG
ACTTGGATGTATTGAAGTTGATCTGTAGTATTTTTCAATACTACGAATGAGCCAATTCTG
AGGACCACTTGGCACGCTCTGATTGGCTGTCTTCGCAATGGAGATACTACATGCGTAGAA
TGTTCACTGGTGTACGTGATGCGAAATAGTTGCTTCGGGTTCCCCACGATCATTCCCATT
CCCTCGAGCCATTTCTGTCCGGACCGTCAAAAAAGTAAGTCGCGAGTGAATAAGTGGTGC
CCAGAACAAAACGCCTACGGAAAGCGAGCCATTGTACAACAAGGTAAAATAAAATAACCA
GTGCGGCGAATCAGGAGCTAAATCAATTTTATTGTACAGATTTGGCCCACCGGGCGATTC
CAATTATACTGCCGGTCGAATAAGGCGTTGAACAAGTAGTTCTTGTAGAGTTAGGTAAGA
TGGCGGCTATTGTAAGATTGTGACCACGTGCTAAAATCCTTTGTCCCGGTAAACAGCTAC
CCACCGTTTACCGTGGGTTCAAATCTAGGGTTCCAGAACCCCGCCAGCAGGAACCACCCG
TAATTCCGTTCCTCCATCGACTCTACGTGCACCGCAAGTTCACCGCAGCGACTCGATACG
CCCCTCCGTCACCATTGGGCGTGAACACGGCTCCAATCATCAAGCGGAAGTCGTACGGTT
GCTTGGGACAGCTGAACGCCCCTCCTGGGCGTGGCCTAACCCGTGAGTTACTGGCCGGTT
GCAACTTCTTCCTCCTGCAACCCCCGTGTCGCCACCTGTGTGTGGGCTGCACCACGCTAC
ACCGTGCCGAAAGTCATCGCACGTCACATCCGCGCGGCGCCATTTTGACTGCCAGCCTCG
TGCGAGCTAGGACTCAAACCGCCGCCGCCGCCGCCAACTCCACCAGTAGTGAAACGCACA
GTGAGTGTAGTGTGACGCGTGTGTGGTCAAAAAAACTGAATATCCGCGCGCGAAATCGAA
AACGCCGACAACCGGCCGAAGATACCCGGCGGTGAACAACCGCGACCCGGCTCGTTTGTG
TTTGCCCTAGAAGGCTCCCATTCGCGTGTGCAAGTGTGCGAACGGTACGCGTTCCATCGG
CCAGAACGTCTCTCGTGTCAGAAGAAGCCACGTGCGGCCAACCGAGCCTCGAACTTCTGC
ACGCGAACCATCTAGCGGCCGGCCGAGCTTCGCGTCCTGCGACTCCAGAAGCCACGTGCG
GCTAAACGCAGCACACGAACCGTAAGGCAACCGGCCGATCGAAGGCGATCGACGCGTCTA
GCGACTCCGGAAGCCACGTGCGGCTAAACGCAGCACACGAACCAGCTCGCAGCATCCGAT
CAACGTGTCCAGCGATACCAGAAGCCACGTGCGGCCAACCGCAGCACGAGTACCATCCAG
CAGCGGGTCGGTCGTAGGCGATCGAAGCCTCTCGCGACTCCAGAAGCCACGTGCGGCCAA
CCGCACCTCAAGCCGCAGCACGTGCGCCGTCCACCATACACCTCCAGCGTCCAGGTCAGA
TAGCCATAAGTAGCCTGTAAGAAGGAAAACAAGCGAGTAGATCGTTGACGTCAACCGATA
CCTTGCCCAGCTCAGGAGCTCGGGTTAGATTCATGAAGCTTCCACACCTGTACAGAAAAT
TAGAAAATAAACTCGCTAAACGGAGGTTGAAGTTCCGATTCAGTAAATGCTCGATTCGAT
TCTTTTAGTTTTAGTTTCGCCAACGTTCTTCGAGTGTTGATCTATTTCGGTTTCAGTTTA
TGATGCTCGGTGTTTGTGGTCCGTTAGTTTTTTAGCTTACCGTTTGGGATTGCCATTGTG
AGAGCGAGTGTTTGAGCTTCCTAAAACCCGCCCTGAAGTAAGAGACTCTGCCGGGTCATC
AAACGTGCCCCAGTAGCCTCCTAGGATCTAGGAGTGGCGCTGCTCTCTGGAGCTGAAGCT
GCTGGAGTTGGGGTTTGGATCACACACAACGTTACAGGTTTTTGATACTGGATATGAAAT
>cqgypsy_2
TATTAAGAACGATCATGGGCGATCATCAATTTCCCCTAAATGAGCGAGCGCCAACTGAGTGAGGTGGTGAGGTTCGGAAC
TAAAAATTTAAAAAAATAGGTCAACTCTACATCTCCCGTAGACGATGATCGTGTGATATATTGACCTGGCCGAAACTCTC
TCAATTTTCCGCTAAGTGCTTAGCAACCAGGGCACCTTGCGAGTAGGACTCGGCCTTGGCCAATCAGAGCCGGCCACGAG
TGAGCCATTTTTCGCGGTCAAGGTCTCGACCTAGTGTCGTCAAGGGCTCTCTGCCATTTGCTCCGAGATCGTGCGCTAGT
GAAGATCACCAGCATTTAGGGAAGTGTAGTAGTTGCGAAAATTAATAAGTCTGCCAATTAGCCCAGCCGTTGAATTTAAG
TCCGCGTGTGCAAAGCGAAGTGTATTTGGACGTGAGTTTACCCCCGAGTTATTGTAGTTCCTTTAATTAATTTAGATCAC
TTTACCAATTTTGTGAAATTAGGCCCAAGTCACTAGACTAGCGTTTTTCCGCTTCCCCCGCGGGCGTGTTGTTACAAACC
AGAACCAAAGGTAATTAAATACATTAAATTAGGCCAGTGATCTAAGTTGCCCCGTTTCGCCCGTAGAACCTTCAGGCGAA
GGTTCTTTTGGTAGGTTCTACATCCCACCAGCACCTGCGAACGTTTCACAACGCGGTGCAGCACTGTGAGGTAAGCACCA
CGCCACCGCGTGCTTCACACCGGAGCAGCCCAAGCAAGCCCGCACAGCGAACGAACCGTGCCTATCCGCCAGGGTCCGCC
GAGAGTCCGTAGGAGGCCACACCATCCCCTCCGAGCCACAGGACGCGATCGTCGACGAGGCTCCAGCATAGCTGGCCCGC
TGAGCCGTTCCCACGGCCACGTGGTGTCGTCCGTAGAGGTTGCCGCCATCAACCTCGAGCCACTGGACCACCATCGACGT
TCGTCAGCATCCGACCCATCCGGCGTTCGACCCGTGACACGTGGTTTTCAACTCTAGCTCGAAGCACGAGTCTGTAGCGT
GCCCGCCAAAGCACGTGAGCCATTGGATCCAGCCGTTTTCCACCCAGCCTCGCTTGCGAGTATTCCGACAACGATCGGCA
GGTGAGTTGTCCGTAGGAGACGCGTCAAATCTCTGAGCGAGTGGACCTCACCGGCGCCTGGAAGTGCCAAGCTCGAGTGC
CACGTGTCCCAGCGAAGTCCCACTAGCGTGGGAGTCCTGCCCAGTAGCAGCGTTCGTACCAGGCGGCCCGAGAGCCCGCC
CAGACGTAGCAGTAGCAGATCAGCACCTGTGATCGCGAGAACCGGCCGGCAGCGTAGTCGGCAGCGGCGTTCATCCGCCG
AGCAACAGTAGTGATACCGCGAGTCAGCAGCCGCAGCAGCAGAGCAACGTGTCCGTAGCGTGCCCGCCAACGCACGTGAG
CCAGAGGACCCAGTCGTTCACGCCAGCCCAGCTGGCCGACTTCCGATCGAGAATCGGACAGGCGTGCGAGTCCGTAGGGG
ACGCGCTAAATCCTCGAGCCAGTGGACCGCGCCGGCGACTGAGAGTGCAGCAACAAAAAAAAAAAACAGCCTTAGGCTGT
AGCAGGTCAGACTAGGTTTAAGAGATCTCTCCCCTTACACGTGCACGTGCCCCAAACTGTAAACCCTGCCCCCCCTAGAG
AATAAACAAGTGGATGTTAAGTTTAATTCTAGGCTTGATTCTTTTACGAAACGCACTTTCGACAGACTTGTGGTTTTTGA
GTTCCTTGTTCGATATCTATCTTCGTTTTTTTGATGCGCTTTTAATAAGTGGTTCTCACTTGACCTGCCCTGAGAAGCTA
AGCCGGGTTCTCCAAGTAACACGCCCTTTCGCAGTGTAGCCTTCAGCTACACTGGCGCTTAAGCGAGAGGGTTTCCAAAG
GGACGGTCTTTCCGGGTCTTCGGTTGGCGGAAACAGTTGTGGTTGTTGACCAAAAAAAAACTAAGTTTTGGTTCCGTTCC
ATCACCTCACTAGTCGCTAATCGCATCCCCCCCAAAAGAACTGTTACATTTTGGCGCCCAACTACCGGATTTAGTATTGA
TTTTGGTTTATTCATTTACTTTTCCTATTACTGCGTTGTGATAATTTGCAGTTTACTCAGTTTATTATTATAATTTTCTC
TTATTAGAGAGTTTGAAAATTCAATTTTTATTATCATTTACTGAAAATTATACTTTATTTCAGTTATTTTTTTTTTTTCA
TTATTTTTAAGCCCAACTGAATTTCAATTTTCCCCACCTTTCCTTTAAACCTATCTTTTCAAATCTTTTTTTTTTCTCAT
TTGCTCATTTCAATTTTTTGAACCCCGTATTATTATATTGTTTATATTGTTTAATTGGATTTCCAAATCAAAGTTTAACG
TTAAATAACTGTACAAAATGTACGACTATCATGCAGATGACTTGGTCGAAGAAGAGATCAGGTATGAATTAGACCTTCGG
GAAGTCCGGGTTGAACAAGGCGCTACCATTGATAGTATGAAACGGTCTTTGCGCAAGTGGTTGAAACACGACAAAGAGAA
CAAATATGAATACATCGCGAGACTAACATTTGACCAGGAGTACGATGTGATCAAACATGACCTAGCACAAATCAGTACAC
TTATCACGTTGCGTCCAGAACAGAAAATCCGATCTAGGTTAGTTCACCTTTACTATCGTATTTTACGCTCGACCGCTTAC
CAGCGCATTAATGAAAGACAGTCTTTCCTTGATGAGATTAACGGACTTTTGCGAATCTATTTCAGTAAACAAAAACCCAA
CTCTCAGGTTCAAACCTTAGGACAAGTAGTTCAGACTAACCCAGTTCCAAATCCTAGTTCTTGCCAACAACAAATTATTC
CTCAAAACGTAAATCAACTATCAAACCAGGCAGTAAATCACACTACAAATTCAAATTCAGGACAAGTTTCAAATCAAGCG
TCGAATGTTAATACGAACCAGAATGTAGAAGAAAACTTAAGCCATATTTGGGATCAGCAGATTGAACAGGCTGTTAATCA
GATGATGAATCCAAATCCCTCAACAAATCCCTCAACGAATACATCAACAAATATGATCAGAAATGAGGTGAATGTTAGTA
GTTCAAGCAGTTTTGCAAACATGCCAGCTTCACAATTTTGGACCCAAATCGCCGACCAAACTGAGTCAAATCATGTTCAG
AACGTATCAAATAATACCTTAGATAATAGGGCAGCTCAGAGCGAATGCCAGGTGATCAGGCGTGTAAAATTGAGATTAGG
TGGGTACCAGGTTCAATTCGGACCACCCCAACCCATTAATCAAAATCAAAACTTCTCACAAAATTCTATGAACAGGACAT
CTTCTCCGATCAACCTCAACCCACAAGTGCCAAATTTTAATTTCCCACCCCCAACAATTCCATCAAATACCGAGCGCAAC
CAATCACAATATCAAGTGCCGTGTAATCCAAACTTCGAGTTTCCCCCACAATCAGATTTCCTTCGAAATCATGCTCAAAA
TCAGGATCAGAGAAACGCACACTATCAAATGCCGCGTAATCCAAACTTCGAGTTTCCCCCACAATCCAATTTTTTTCGGA
ATCAAGCTCAAAACCAGGATCAGAGAAATACACCATTTAGCGGAGCCCAAACCAATAGAAATCAAAATCCTCAACTAGGC
CAAAACCTTACCAACAAATCGTTTTCACAGACCAACTTAAATTCAGAAACAAATCTACCCTTTGCAAAACAGAAAGCACC
AACCCAACACAACTATAGAACAGCAGTGAACACTACTTCTCACCTAGATCCTCCTAATTTTTCAATTTCAAGCCAACAAT
CAAACAGTACCGCAATAAACATGCATGATTTGAGCAGAGCTCTCAATGAAATACAATTCTCCCAGAACACAACCCAGAAT
CATTCTGAACAAGATCAATCTCAAAACCAAAATACGTCCCAAAATTCTGCTAACGCTAATCAGAATCAACCCTCGAACAG
TCAGGCAAACGATTTAGTTAACGATGATTTTCGTTCAGAAATGCAATCTCTAATTAGAAACCTGGTCAGGGATTCGATCG
TAGATTATTTCGGTGACTTAGAGCAAGCGAGAACCCCAACAATGACACCAAGATCAACTTTTTTCCAAGACCGTGTCGAA
CAAAGGCGTAATGAAATTCTTACTTCTAATCCAGGAAACGACACTCAAAATGTTAATAACTCTCGGAGTAGTTTTCCATT
CTCGAGTAATAATATCCCTAACAACCCGAACATCCCTAACGCCCAGAATGCCCCAACCAGTGTTAATAACCCACAGAGTA
ATTTTCCATTCTTGAGTAATAATATCCCTAACAACCCAAACATCCCTAACGCCCAGAATGCCCCAAACAGTGTAAATAAC
CCTCAAAGTAGTTTTCCGTTATTAAGTAATAACATCCCAAACAACGTGAACATCCCTAACAACCCCAATTTCCCAAACAC
CCAAAATGTCCCAAATAATCCCAGATTCAATGATCAAAACTACAACAACCCGTTGAAAACAAAACTAGAAAGGTGGCAAA
TACATTACAGTGGTGAACCAGGACCAAGATCGCTATCGGTTGGAGATTTTGTAAGACAAGTCTCAATACTGGCATATTCA
AACCAAGTTTCTAACGAACAATTGCTTCAACAGTCTCATGTGTTTTTCACAGGGGAAGCCAGACGTTGGTATTTCACGTA
CTGGGAAAAATTTTCAACTTGGGATCACCTTATTTACTATTTGAAGTTGGACTTTGAACATCCCAACAAGGACGAGGCGG
TCGAAGATGCCATTAAGAGTCGCAAACATCGTGGAAACGAGCGATTTAAGACATACTTGCAAGATATGGAAAGGTTATTC
CAGGAGTTATCATACAAAATCGATGAAAGGCAAAAACTTAAATTAATTTACCAAAATACAAAAATCTCATATAAAAGACG
CTTATTGTTGATCCCAATTTACACTTTGGAACAACTAACCGATTGTTGTCACAGCTTTGACTGTTTGGAACCAAATCTTC
ACCCTGCGATTAACCAATCGACGATCCACAATTCTCATCCAATAAATCAGATCAGCTGCTCTGAATTGGATGATGAGGAA
AATGAATTTGAAGACGATGAACAAGTGAATGCACTTTTCAGGGATAAAAGATTTAAGAACAAGAAATTCATAAGAAGAGA
GAATTCGAACAACTCACCAGAAGATAATCAGGACGGTATCAAGCGTAGCACGTGTTGGAACTGCAGGAAGACTGGACACT
GGTACACGGATTGTCCAGAACCACGTACGACCTTCTGTTACGTGTGCGGTGAGCCGGATTGTACGTTGAAAACTTGTCCG
AATAAGCATACGTGGCGTCCAAGTAGTCCAAAAAACTAGGTGGCGGGACGGCCCAGGACGTACTGCCGTCGTCCCAAGTT
GATTTCAATTATTTCAATCGAGTTTTCCACGTCAATACGAGCCCTTCACGATGTCCGCACGCAACCGTTGAAATCCTCAA
TGAAAGGTTAACAGGACTTCTCGATTCAGGAGCGAATATTACGGTGACTAACGCAGTAGATCTTCTCGAGCGATTAAATC
TAAAAATAGTCCAAAATCAGATTCGTGTTCAAGCAGCCAATGGAGCTCAGCTTACCTGTATCGGTTTCGCGTACATTCCC
TTCACGTTCAATAATAAGACGAAAGTCATTCCAACCGCGATCATCCCGGAATTGTCGAAAGACTTGATCCTCGGAACAGA
TTTTTGGAAAGCGTTCGATATCCACTTGTCAATCGGCGGTAAACCTGTCCCGGAAGGCAGCGCGATCGATTTCGATGTTA
ATTCCATATCGCACGTGGCAGAATACGATCACGATAACATCTGTTTCAGCTTAGAAGTAGACCCGTCATTCCGCGGCCCA
GTAGAATCCCCTCCGGTCGACGAAAGTTTAGATATTCCTTCAATAGAAATTTCCAATCACGATCTTACTTCGGTTGATGA
GATTAAAACAGAACACGCGCTGTCCGAACCTGAAAAACTGAAATTATTTGAAATATTGAAAGCTTTTCCACGAACTGTGA
ACGGAAAAATAGGACGAACACAACTTATTCAACATAAAATCGTACTAAATCAAAGTCTGCACGAAATCAAACACAAAAAA
GTTCCGATTTATCCAATTTCACCCAAAATTGAAAAAGAAGTAGACAAGGAAATTGAACGACTCAAGAGTTTAGACCTGAT
TGAAGAATGTGAAAGTGATTTCATTAACCCTTTGCTTCCTGTGCGGAAAGGAGAAAATAAATGGCGTTTGTGTCTTGATG
CGAGACGATTAAATTCATTGACAAAACGGGATGAATACCCATTCCCAAATATGTCACAAATTTTACACCGAATCGAAAAA
TCTAAATATTTCACAACAATTGATTTAAAAGACGCCTACCATCAGGTACTCTTACATCCCGATTCACGTAATCTGACCGC
TTTTCGCACCTCAAAAGCGCTTTATCGGTACAAAACGATGCCATTTGGGTTGTTAAACAGTGGTGCAACATTAACCCGAT
TAATGACACGTGTTATCGGTTATGATTTGAGCCCGAAGGTGTGGGTCTACCTTGACGACATCATTATAACGTCCGATTCT
TTGAATGAACATTTTGACTTGCTTCAAAAAGTCGCACTTCGCCTACACAAGGCCAATTTGACAATCAGTGTTGAGAAATC
CAAATTTTGCCAGAAATCAGTAAAATATTTAGGATTCGTATTGAGCGAAACTGGAATCTCAGTAGATGCAGCAAAAATTC
AACCAATTCTTGATTATCCTACCCCAAGAAATGTCAAAGATATTCGAAGATTGTTAGGCATCGCTGGATTTTATCAGCGT
TTCATTGAAAATTACAGCGCAATCGTGACTCCAATTTCTGATCTATTGAAGAAATCAAAAGCAAAATTTCAATGGACAGA
AATAGCCGAAGAAGCACTTCTTGCCCTAAAATCCGCGTTAACTTCGCCCCCAATTTTGGCAAACCCAAATTTTAGTGAAC
CTTTCGTGATAGAAACCGACAGTTCAGATATTGCAGTCGGTGCAGTTTTGACTCAAGTGTTGGAGGGAAAAAGACGTTGT
ATTGCATATTTTTCTAAAAAGTTATCTTCAACCCAAAGGAAGTATGGAGCCACTGAGCGTGAATGCCTTGGTGTTTTGAT
GGCCATTGACCATTTCCGGCCATTCATCGAAGGGACTCATTTCACCATTATGACCGACGCGATGAGCCTTACTTTTTTGA
AAACAATGTCCATTAATAGCCGTTCACCTAGACTGGCCCGGTGGGCGATGAAAATTCAAGATTTAGATGTCGATTTTGTT
TATAAAAAGGGAAAGGACAACATAACAGCTGACGCACTTTCGCGCTCGCTGAACCAAATCAAAGCACAGGTTTCAGATGC
ACAATACGAGCACCTGCGGGATTCAATTGAACGATTTCCCGAGAAATATAACGATTTTAAAGTTATTGATAGGAAAATAT
ATAAATTTGTCACAAACGCAGGAAGGCCAGACGATCCTACTTTCCGTTGGAAATATGTCCCAACAGCGCTGGAAAAACCT
TCAATTGTCAGTGACACCCACAACCAAGCGCATTTGGGTTTTGAGAAAACTTTAAGTACAATTCAACAAAAATACTTTTG
GCCCAGAATGAGCGCTGATGTGCTCCGATTTTGTAAAAATTGCATGACTTGTAAACGATCGAAAGTGGATAACATCAACC
CTAATCCACCCTGTGGGAAAGAGAAAATTTTTCATCGACCTTGGGAGATGATTTCAATTGATTTTATTGGTCCTTATTCT
CGTTCAAAATCGGGAAACGCCTACGCACTTGTAGTAACGGATTATTTTTCCAAATTTACTTTGATTCAAGTTATGCGACA
AGCAACAACAGCAGCTGTGATAAAATTTCTGGAAAATAATGTTTTTTTACTTTTTGGCGTACCGAATGTGTTGATTTCAG
ACAACGGTCCACAATTTATTTCACGAGCTTTTAAACAATTTCTTGAAAAATACAATGTTAATCATTGGAATTTGGCAGTT
TACAGGCCCAATCCAAACCCTACCGAACGAGTTAATCGAGTGATAGTATCAGCAATTCGTAGTTCGCTAGAGAATAAAAC
CCAAAAAGATTGGGATCAGGGAATTCAATTCATAGCATCAGCCATATGCAACACAGTTCACGACTCAACAGGTTACACAC
CGTATTTTGTTAACTTTGGCAGAAACATAATTAGCTCAGGAAAAGAATATGAACACCTAACGGACACAGACCAGAACATA
ACACAAGATCCATCAAAAATTAGCAACGACATGAAGAACTTGTACGAAGCCGTTCGCATAAACTTAGCGCGAGCATACAA
ACGTTATGCTGGAAATTACAACCTTAGATCGACAAGAAACATAAAATTTGAGCCTGGAGAGATCGTTCTCAAAAAGAACT
TCTACCAGTCAGACAAATCTGCAAACTTTAATGCTAAATTAGCACCCAAATATAGCGAAGCAAAAGTGAAAAGACAAACT
GGAACGAATACATATGAATTGTGGGACACAAACATGCACAAACGCCTTGGAGTCTTTCACTCCTCGGTTCTAAAGAAAAT
ATAAATATATAAATACAGTCTAGACTTTAGGACCGAGACTTCACACTTACCAACTCTTTTGTTACATTTTTTCCGGCTAT
GTCGATCTCGCCATCAGAGTCGAGCCAGTCTCCTCGATGTGCTGAGACCAACAATAGATAAATATATAACACACACAAAC
ACTTAGTGGATTTTTTTCCTGTAATTTTAATATGTATGTCGTCGTGCAATAATTTTCTCTGTTAAGTTTACCAATACACT
ATTTTGAAATAATATTTTCGAACAAAGATGGCCCCAAAAACATTATTTCATCTTACAATTTTCTATTAGATTTTCATAAC
TTTGCCACCACATTTCAATATTTCCACCAGTAGTAGTCGCCCATCAATATAATCACCACCAGAATTTTCCTTTTTCCTAC
GATCATCCCATTTCCCAACCCATTATTATCTCTCTAAAACTCAGATTTATCCTCCCACACATTTTTTTTCTCGAGACGTG
TGTTTCCTTTAGTCACCCATAACACACTCACATGATCACCTTAGATTGGCAACATAATTTCCGCTAAAATCAGTATTTTC
ATTTAATTTTCCCCAGACCGTCGCGTAGAATTTGATTCGCTGTAAAGTACCGACGAAGACTGATTTTGTTTTTCAAGATT
GGCACTACTTACTATCCACAATATTACATACACAATAGTACAAGGCGTTGGAGCACTGATAGGGATTGCATGCGTAGTTG
TATTAACTATTATCAGGGAATACAGAGATGAGTGAGATCGAGTGCACGTAGGTTCGCGTGATAGTGTGATAGGGACGAAT
GCATCAGTTGTGACCGCGGTTTGATCGAGAGTAGTCGAGCGTGCGCGAGTTTAGTTTTTAAGTGCGTTCTTCGCGATAAT
TAATCGAATTTTTTCGAAAAGAAATTTTAGTTTACCGCATGATCGATCCAGAGTGACCATATATATATGGTAAATTTGTT
TTAATTAGAAGCCAAAAAGGCCAAAAACCAGAGATTTCTGGGAGTTTTTTATGCTAATTTTAAGGTGCGAATGATTTGCA
TGTGCGACAGGTGCAAAAGGCGGTGCGATGGTATGTGTAGGCGCTATAAGTTCCCGTCGTTCTCCAATGCGCAATAGACC
GGATATTCTATGCAGCGCTTTAACAAGTAAGATTAACTTATAAATTTAGTTCAAGCCGATGAAAAAAAGATGGCCGTTAT
TTGTATTTCTCTGTTGAGCAACCCTTCTTCTTCTATCTACTTATTATCCTCTTATTATTATACGTGCTCTCTTTTGTTAT
ACTTTTTAAAATTGATCTGAATCATAAAATCAAACTTTTATAGATTTGTAAGTGTAAATAAAACTAATTTTAATACAATT
TTACGTAAAAATTGCCTCAGTGAAAATTCCAATCACAGTAGCAATTGAAATTTTCTTTTTTTTGTTGGGGGGTAATGTAA
CCATATTAAGAACGATCATGGGCGATCATCAATTTCCCCTAAATGAGCGAGCGCCAACTGAGTGAGGTGGTGAGGTTCGG
AACTAAAAATTTAAAAAAATAGGTCAACTCTACATCTCCCGTAGACGATGATCGTGTGATATATTGACCTGGCCGAAACT
CTCTCAATTTTCCGCTAAGTGCTTAGCAACCAGGGCACCTTGCGAGTAGGACTCGGCCTTGGCCAATCAGAGCCGGCCAC
GAGTGAGCCATTTTTCGCGGTCAAGGTCTCGACCTAGTGTCGTCAAGGGCTCTCTGCCATTTGCTCCGAGATCGTGCGCT
AGTGAAGATCACCAGCATTTAGGGAAGTGTAGTAGTTGCGAAAATTAATAAGTCTGCCAATTAGCCCAGCCGTTGAATTT
AAGTCCGCGTGTGCAAAGCGAAGTGTATTTGGACGTGAGTTTACCCCCGAGTTATTGTAGTTCCTTTAATTAATTTAGAT
CACTTTACCAATTTTGTGAAATTAGGCCCAAGTCACTAGACTAGCGTTTTTCCGCTTCCCCCGCGGGCGTGTTGTTACAA
ACCAGAACCAAAGGTAATTAAATACATTAAATTAGGCCAGTGATCTAAGTTGCCCCGTTTCGCCCGTAGAACCTTCAGGC
GAAGGTTCTTTTGGTAGGTTCTACATCCCACCAGCACCTGCGAACGTTTCACAACGCGGTGCAGCACTGTGAGGTAAGCA
CCACGCCACCGCGTGCTTCACACCGGAGCAGCCCAAGCAAGCCCGCACAGCGAACGAACCGTGCTATCCGCCAGGGTCCG
CCGAGAGTCCGTAGGAGGCCACACCATCCCCTCCGAGCCACAGGACGCGATCGTCGACGAGGCTCCAGCATAGCTGGCCC
GCTGAGCCGCCCACGCGGCCACGTGGTGTCGTCCGTAGAGGTTGCCGCCATCAACCTCGAGCCACTGGACCACCATCGAC
TTTCGTCCACATCCGTTCGAACCGGCGATTGACCCGCGACACGTGGCCAGCAACTTTAGCTCGACGCACGAGTCCGTAGC
GTGCCTGCCAACGCACGTGAGTCATTGGACCCAGCCGTTTTCCACCCAGCCTCGCTTGCGAGTATTCCGACAACGATCGG
CAGGTGAGTTGTCCGTAGGAGACGCGTCAAATCTCTGAGCGAGTGGACCTCACCGGCGCCTGGAAGTGCCAAGCTCGAGT
GCCACGTGTCCCAGCGAAGTCCCACTAGCGTGGGAGTCCTGCCCAGTAGCAGCGTTCGTACCAGGCGGCCCGAGAGCCCG
CCCAGACGTAGCAGTAGCAGATCAGCACCTGTGATCGCGAGAACCGGCCGGCAGCGTAGTCGGCAGCGGCGTTCATCCGC
CGAGCAACAGTAGTGATACCGCGAGTCAGCAGCCGCAGCAGCAGAGCAACGTGTCCGTAGCGTGCCCGCCAACGCACGTG
AGCCAGAGGACCCAGTCGTTCACGCCAGCCCAGCTGGCCGACTTCCGATCGAGAATCGGACAGGCGTGCGAGTCCGTAGG
GGACGCGCTAAATCCTCGAGCCAGTGGACCGCGCCGGCGACTGAGAGTGCAGCAACAAAAAAAAAAAACAGCCTTAGGCT
GTAGCAGGTCAGACTAGGTTTAAGAGATCTCTCCCCTTACACGTGCACGTGCCCCAAACTGTAAACCCTGCCCCCCCTAG
AGAATAAACAAGTGGATGTTAAGTTTAATTCTAGGCTTGATTCTTTTACGAAACGCACTTTCGACAGACTTGTGGTTTTT
GAGTTCCTTGTTCGATATCTATCTTCGTTTTTTTGATGCGCTTTTAATAAGTGGTTCTCACTTGACCTGCCCTGAGAAGC
TAAGCCGGGTTCTCCAAGTAACACGCCCTTTCGCAGTGTAGCCTTCAGCTACACTGGCGCTTAAGCGAGAGGGTTTCCAA
AGGGACGGTCTTTCCGGGTCTTCGGTTGGCGGAAACAGTTGTGGTTGTTGACCAAAAAAAAACTAAGTTTTGGTTCCGTT
CCATCACCTCACTAGTCGCTAATCGCATCCCCCCCAAAAGAACTGTTACAAGTTGTCGTCGCAGCTTGTTAGCCAGCAGT
CAAAATCATCCAGAATCAGC
>cqgypsy_3
CTGCCTCGAGATATGGTCACTTAAGTGATATTGATATACTTTGTAACCTGGTTACAGGAACCACCTATCGATTCGTTGTA
TGTGCACTCCATACGAGGCGAAAGTTACCTAAACTACCCTAACGAACATGGAAAGCAGCGTTGCATTATCTTTCCCTTCG
GCACCTTCAGTGCCTCTGGCGGCATTCGCTGGAACTTCTCACTCTAACCGAGTCACAGAACAGTACTCATCGTTCGCCGA
ATACTTAACACATATAATGTCCATAAAACCCGAAGGGCACCTCGTCTGTATTTGTGACGGGGGGACCTTGTCCTTGGAAC
GTAGCGGGCCCAAGGTTAAGGCAACGACAGGTCTTTTCAATTTGACCGGCAAGCTGTGCACACGCGTGTGTCCAAGTGGA
AGTACAATCAGCGAAGCGGCCGCAGAGTTTGCCGATCGTCATAGTGAGTGGCAAGAAGAAGATTAGGTTCAACTTGTGAT
CTAATTGTACCTTCCTAAATTTTAGTTCAAATTGAAACCTGTGGTTTTGAACGTTTTACTAGGCCCAACGCGCCGATAGG
GAGTGTGCTTTGTGAGTAGATAGATTATTTGTAGCTCGTTTCAAACCTTTAAAACATGTGCACTCTGTAGCTTAGGAGAG
CCGACCGAGTGACGTCAACCTAACACGCGGTCATCCCAACCCAACCGTAATACGCTTGGGCGAGGCCAGGTAATTTTCTT
GGATCTGAAGATCGTATTGTAACCATGTGTGAAAAGTTGGGTAACTCGTGCGTGAATTTCTTTATTGAAGGACTATTCCT
TCAATTGAAGGTGTTAGTCTCGGGCAGGTGTAGGATTCGGCGACCACCACGCCGGCTCTGCGGGACGGTCCGGAGACCCG
GAGGGTCCGCGACCCGAAACCCGCGTGCGCACCTGTGGGCCAGGAGGTCACCACAACCTCTGGGACGGAGGGACTCGGTC
GTCAATTGCCGAACTTCCATCCCCGGCCTCGAACCATGCCACCCCGGGGAAGTTGAACGCGGCCCAGCCACACTGGCCGT
CGAGCACGTGACGCGTGCAAACCATCTGCGTAAGCCTGATCAGCTGCATTTAGTACAACAAGCCAAGACACCAACCCAGA
ACCAGCCGAACCGACGCCGACGCCGGCGCCTTCGCCGCCTCGTCACCACCAGCATGCAGAATCCAGGTCAGACCCACCCT
TTGTTATTCTAAAAATAGACACCAGTGCGATGCATGAACCAAAGCGTTACGGGAAAAGGTTAGACTAATGTTAGGGAATA
AGAATTAGCGCGCCACCAGCAGGTCAATGTCCGGACAAATAAACTATCGAGCTACACGTCGTCGTGTTTCCGTTTGCCCT
AAAAATTAAAGGGTTGTTGTTGTTTTACACGCGAAACTCCTGGATAAGGTCTCCTAGTTTTAAGGATATTCTATGTGGAG
GGTTGTCGTTGAGCGATGTTGTTGGGGTTCGAATAGTGGCTTCGGGACAAGAAAATGAACTCGCCCTGAGCGAGCTAGAC
CGGGACGTAACGAACACGCTGCTTTGCATGTACCTTGGGAACTCGGTACTTGGCGCTTAAGCGGAGTAGCAGAATCTCCC
TGAACCCTTGCCGTTCAGCAGCGACGCGCTTGTTACATTTTGGCGCCCAACGTGGGGCGATAATTGATTAGGGCGCTTTA
GAGAGTTGTAGTTGTAGACAAAAAAAAAAAAACGATTATTCTCGGAACGACACAGTATTTGCAAATCGAGTAAATTAGGA
TTATTCCGGGCGCGATCAGTGGAAAATAAAGGTAGAATTTAGGGAAATCTATTCGCGAATCTATTGGTATTTGGGAAATT
GTATAACGGGGTGAAAAATTGGGGTTTGCTTACTTTAAATTTGAATTAGCATAACTTATAATTATTTAAAAATTATTGAA
AAAAAAAACAAGGAATTATCAAAAAAAAAAAAAATCATTTCTCAACATGGCTTCAAATAACAATCAAGTCGGTCTGGGAA
CGTATTTGAACCCGAGCGAGCTCTTACCCGACGAAGTAGAGTATGAGTTGAACCTCCGACGAATAAACATTTCGCATCTT
CAGTTGGAGGATCGGAGGCTGGTGTTGCGACGTGCCCAGTTGGCAGAAATGAACCAACCCGTTGTCCTGACCTCTCGTCG
AACGATTATCCAAGACACGAACTTTATACAATCCAAGCTCGTCGACTTGCGATATGAATTGGAACGATGCGGTGCCAGGT
CAGAGTTATTAACACGGTTGAGACACATCCGGTTACGTGTTCTGCGTACCGAGGCGCCGACGAGAGACCAGGTCATGGTA
AAGAATGAATTGTTGGAGGAAATTGACTTTTACTTTGGAGTTTACGCCAGTCCTCTAGGTGGACCGCGGAGGAACGCTTC
TGGGGGACCTCAGCTGTCAAACACAAGTGGACAGAGTAATCCCGATGGCGCCGGAACGCAGTCAAATGTGCACGGAGCAC
AGGGTGGAGCAGGTCCGAATACGCAACCCGGGAGAAGTCGCACGGGAACCGTACCGAGACGAACGACCAATCCGACCCCA
AACCCGGAAACAGCGCCTCCCAGAAGGCTTATCTTCGATTTGGCATCAAACTCGTGGATTGACAATACTGGAGCGAATTC
TTCGCACGGTGGTAACTTCGACTCTCCCCTAGCGAGAGGCGGCCAGAATCGTCAGAGCACGCAAAATCACGGACCATCGG
AGCATTCGTCACCGTACGTCGATGAAACAGCACGGGTGCCGCCAAGGAATTCCAGACTGAACCCGAACGTGAGATCTGAA
CTTAGTCAGATTGTGGACGACGTTTTAACAACACGAATGGAAGGAATGATGGATCAATTAATGCAAAGTATGCTCACATT
TATTGACCAAAATCAGCATCGAAATCGAGACGAGACCGAGGAACCGGAAATTGGAAACCTGAACCTCGGCAACAACCAGG
CTGGCGGAAGACCATACCGGGATCGGTCAGAGCCTCCTCCAGGCGGCAATGGAATCAACGCCAACCCCAGAGGAAGGCCG
ATCGATGGACGTGGGTCCGGCAACCCGGACTTCCGGCCGCGAGATACCCCGTTCGATCAAGGATTACCGGACAATTATCC
GGACGGGGATGGCGCCCAAGGTTACGACACGCGAAATCGAAACCCGGAGAATAACGACGGAATTAGGGGAGATCCTTCGT
TGGGAAATGATGGAAATCGTGGTTCCTCAAGCCAGAATCCGCCATTTGGCCGTGGAAATTTGGACCGGTATTCAGGAAAC
CGCGATTTGTCGCGAGGCAACTCTTCGGGAAACCCAGATCGGTGGCCGGATCGAAATCACGGACAACGGTGTACGGAAGG
AGAATTCGAACGATACCGCGAGTCAGGTGGAAGGCCCGAACAACCAAGTCCTAATCGGTCCATGGACCAGGGGTCGGTTC
CAGATTATGACCCAGGGAGACGTGGGTTCGAAGGACGATATGACAATCACCGGATCCCGATCAACAAGTGGCCAATCAAA
TTCAGCGGCGATCAGAAGGTCATGTCAGTCGAAGAGTTTGTAAAACGCGTCGAGATACTCGCTGGGAATAACCAAGTCAG
CGACGAGGAACTGTTGAGAAAGGCTAATTTCCTCTTTAAATCGGAATCCGTCGCGGAAACCTGGTACTACACGTTTAGTC
ACAAATTTGCATCGTGGCAAATGTTGAAGCACCAACTCCGCCTTCGATTTGAAACTCCGAACAAGGAAAAAGTACTAGCG
AGACAGATCCGAAATCGAGAGCAATACCCTAATGAAACGTTCCAGATCTACCGAAGTGAAATCGAGCGATTAAATCAGCA
GATGAGTAGACCTCTGGGTGACGGCGAGTTGTGCAGTATCTTATTTGATAACATGAAGGACTGGTACCGTCCTCATTTTG
CGTTCATGAGACCCGAGAACCTGACTGTAGACCTGCTGAGCGATCTATGCCATGAGCTGGACAAGTCGGTTTATCGCACG
TACGCACCCCGCCCGCGACCGTATCATGTCAATTGCCTGGAAGAGGACGGAGCTTATGCGTACCCACCGGACGAAGAACC
GTATGGAGAGGAAGTCAATGCGATGTCCAGATCCCGACCTCGACGATTCGCTAGACCAGAACAAGGAGAACCGAACCAAA
ACGCGCCGGAGACCGAGAACAACGTACTATGCTGGAACTGTCGTCAGTTCGGGCATTTCTGGAGAGGATGCCAGAGGAAC
ATCAAGCTGTTTTGCCATGTGTGCGGAAGACCAGACGTCACGACCGCGAACTGTCCGGAAAATCACCCCAGAATGGAGAA
CCAAAAAAACCCATTCTTGGAAGGGAATTAGGGAGGACCTCTTCCAACGCAAATAACACTCCCGACAGCTCATTCGATCG
TTTTTCTGAACTGTTGACCATCAACGTTCGGGAAAATCGGTGCCCTTATGTGACCGTTTCGATCTTCGGGACTTCTGTCG
AAGGACTGTTAGACTCAGGAGCGGAGGCATGTATTCTAAGTGACGCCGAGCTGCTCAATAAACACAACTTCACTAGGTCT
CCCACGAAACTGAAGATCCGAACCGCTGACGGAACCGCACACAACTGCTTGAGTTCCGTTTATATCCCATACACGTTCCG
AGGGGTTACCCAGGTGATCCCTACCCTGTTCGTACCTAATCTGGCCAAGAAATTGATTCTTGGGAACGAGTTCTGGAAGT
TGTTCAAGATCACACCCGCGGTAGAAGAACATGGGCAACTCACTCAGTTGAACGTTAACGAAGTAGGCGTGGACGAGATC
TCGATCAATTTTATCGAGACGTACTTCGCCGAAGAATCGGCAGAGATCAACCTCGTTCTCGAACCGGATACGGGATTCAT
CCGACCGGTACCCGTTGAGGAAGATCTTAGTCTCGAGCTTCCGGCTGTAGAACCTCCATATCAGAAGCCGATCGTGAGTG
TGGAGACGGAGCATCCGCTGTCCCCAACTGAGAACAAACAACTTCTAGCTGTAGTGCGTAAGCTGATGGGAAACGGAAAA
TTAGGACGAACTCATGTTTTGGAACATAAAATCGAAATTTTAGAAGGAGAGCGGCCGAAGAAACCGCCACGGTATCGAGT
TTCACCGGCCATTCAGAAAGAAATGGACAAAGAGATCGAGAGGATGAAGGAGCTCGACGTGATTGAAGAGTCGGATTCAG
ATTGGTGTAATCCGTTGCTCCCGGTCCGAAAGTCGTCCGGAGAATGGCGGTTGTGCCTCGATTGTCGTCGAGTCAACGAA
GTGACCAAAAAGGAGGCGTATCCGTTCCCGGACATGCAGGTAATTCTCGGGAGAATTGAGAAAGCCCGATTCTTCTCGAT
CATTGATCTGTCCAAGGCGTATTGGCAAATACCGCTAGCGATGGAAAGTCGAGATTACACGTCGTTCCGAGCTGGGAAGT
CCCTTTACCGCTTCAAGGTGATGCCGTTTGGGTTGACGGGAGCGCCTACAACACAAACCAAGCTGATGAACAAAGTGCTG
GGATACGACCTGGAACCGAACGTCTTCGTGTATCTGGACGATATCGTCGTCACCTCCCACACTTTCGAGGAACATCTTCA
GTTGTTGCAGAAGATTGCTGATCGCCTGGCCGCTGCCAACCTTTCAATCAGTATCGAAAAATCTCGCTTTTGTCAAAAGA
AAATCTCTTACTTGGGCTACGTCCTGACGGAAGAAGGGTTGTCGATCGATAGCCAAAAGCTCGAACCCATTTTGAGCTAC
CCCGCACCGACTACAATTAAGGAGATTCGTAGACTGTTAGGCATGGTCGGGTTCTACAAACAATTCATCCCGAACTACAG
TACGGTGCTCGCACCGATTACGGACCTCCTGAAGGGAAAGTCTAAGATTGGATGGACCGAACGAGCGGAAAAGGCTCTGA
ATGAGATCAAAAGTTTACTCACATCCCCACCGGTGCTCGCCAATCCGGACTTCTCCCAGCCTTTCGTCATCGAGTCAGAC
GCGTCCTTAGTCGCCGCTGGAGCTGTTTTGGTGCAGTATCAGGCCGGAATCCGTCGTCCAATCGCGTTCTTTTCGAAGAA
ATTCTCAGCAACCCAAGTGAAGTATTCTGCAACTGAACGGGAATGCCTCGCCGTAATCTTGGCCATAGAGAAGTTTCGAC
ACTATGTGGAGGGCACCAGATTCAAGGTCGTCACCGACGCGCAATCGCTGAAGTGGCTTAATCAGGTCAGCATTGAGGGC
AACTCCGCGCGGCTGGTCAGATGGGCACTGAAACTGCAGCAACACGACATCATCCTGGAATATAGGAAAGGGAAGTTAAA
CGTGGTGGCAGATGCCCTGTCCAGAGCTGTTCCAGAACCGGATGTGTTCACGATAGATCTAGATCTCGAGCGGCTCAAGA
AGAACATCGCCAAGGATGAGGAGCGGTACAAAGACTTCCGGGTGATCCGAGGAAAGGTCTATAAGTTCGTTGCTAGCTCA
ACTCCAAACGATCAACGATTCGAGTGGAAGATGGTTCCTACGAAAGCCGAACGCATACTGATTCTGGACGCCGAGCACAG
CGTGGCCCACTTCGGGTTCTACAAAACGTTGAAAAAGATCCAGGAGAAGTACTACTGGCCCGGCATGACCGTCGACGTGA
AGCGGTTCTGTCGAGGCTGTGAAGTCTGCAGAACCTCGAAATATCCCAACACAGCTCGAGTTCCGCCGATAGGTCGATCA
AAGGTGGCTAGCATGCCCTGGCAGATGATTTCCGTCGACTACATGGGACCATTTCCCCGGTCTAAGCACGGGAACACGGT
CCTGTTGGTGATCACCGACCATTTCTCGAAATTCGTGATCATTCAACCAATGAGGGAGGCCAAGACTACCGCCCTAGTGG
CGTTTCTGGAATCGATGGTATTTTTGCAGTTCGGGGTCCCCGAAATCGTAATCTCTGACAACGGACCGCAATTTAAATCC
GCGTTGTTTGGGAACTTGTTGAAAAGGTACAAGGTTAATCACTGGAAGAATGCGAGCTACCACCCGGCCAACAATCCGAC
CGAACGAGTGAACCGAGTCATTGTTGCGGCCATTCGGACGTACCTCAAGGACGATCAACGCGAATGGGACGAAAATATCA
ACCAAGTGGCCCTTGCCATCAGGACCGCAGTACACGAATCTACCGAGTTTACGCCCTACTTCATCAATCATGGGCGCAAC
TATATCAGTTCCGGGGAAGAATATTCGCGGATCAGGGAAACCAACGGAGGAACAGAACAGGAAGCCGAGAAACTGGGAGA
GGACATGAAAATAATATTTGAAAAAGTGAAACTCAACCTAAAAAAAGCTTACGATCGCTACGGGAAGTATTATAATCTCC
GTTCGAAAGCGAAAGCCCCCACTTTTGAAAAAGGGGAAGTAGTGTTGAAGAAAAATTATGGGTTATCTAATAAGGCGAAA
AGATTTAACGCTAAATTAGCAAACACTTACTCTCCCGCCAAGGTTATCGCCAAGTTGGGTAGTCATTGCTACGAACTGGA
AGATTTAACCGGTCAAAAATTGGGAGTTTTCCGTTCCGCGGATCTCCAGAAACGTTGATCTTGGGATAAGAAAGCACTAG
CTTGTACAACTCTAAACTAAACTAAAGTACATTGAGGGTAAACAAACCAAACCAGACTTACCATCATTTTTTCTTTTATT
CTCTTCTTTGCAAAACAATAAACAATACCCCATTCAAACACTCCCACTTTTCATTTTCCTTAAGTAAACACTCCCCTAAA
CCATGCCACAATACTAGCCACCACCACCACCACTATTTACTTAATTTAGTTAATAAATTTTTAGAAATAACTCGAAGAAT
ATTTAGATAAAAGTTCATAAACCGCAAACCAGAGCGGAAAAAAACTCGCGACGGGACTGACGTTTGAATTGTTTTGATTT
GCCGAGGTTGTCGGTCTGCAAGTCGGTAAAGCGGTTTAGTACACGAGAGCAAAAAGCCAGTGGCGTACGCTCTCAGACTA
GGTTAGAAAAAAAGAGTAGGAAAAGATAAAACTTTAGGCGGAATTTATGGAACCAAACTGAGTTCAACAAAGGTACTAAA
ATTAGCCATTTTGTTCGGATAACTATCTGAAACGGAGGAGTATATCTCCTAACAAGGGAATACATTGTTCTATAGCTGAA
TTCAATAAGCGGCAAGAGAAGGAATGACCTTCAGTTATGATTCACGCGGAATCGAGTACGGGTCATAGTGGATTTTTATC
TGCAAGTCGTATAATAAACGGGAAAAATCGAAATTAGGAAGAACACGTAATCTGAAGAAGCAGGACTACAAATAGTAATC
CAGTGCGCTTCGTAAACGAAATAAAATGTGGATTAGTTACGCTGTGGTTCTAAGAATAATCGTTGAGAACTAAAATAATA
AGTAAGGAACAAAAGCGCCCTCATCAATTCAGTTTAAGTGATCGTATAAGTGTAAAAAAAATTCTTGCATAATTTTTTTT
TTGTTGAGGAAGGGGGAAATGTAACCTGGTTACAGGAACCACCTATCGATTCGTTGTATGTGCACTCCATACGAGGCGAA
AGTTACCTAAACTACCCTAACGAACATGGAAAGCAGCGTTGCATTATCTTTCCCTTCGGCACCTTCAGTGCCTCTGGCGG
CATTCGCTGGAACTTCTCACTCTAACCGAGTCACAGAACAGTACTCATCGTTCGCCGAATACTTAACACATATAATGTCC
ATAAAACCCGAAGGGCACCTCGTCTGTATTTGTGACGGGGGGACCTTGTCCTTGGAACGTAGCGGGCCCAAGGTTAAGGC
AACGACAGGTCTTTTCAATTTGACCGGCAAGCTGTGCACACGCGTGTGTCCAAGTGGAAGTACAATCAGCGAAGCGGCCG
CAGAGTTTGCCGATCGTCATAGTGAGTGGCAAGAAGAAGATTAGGTTCAACTTGTGATCTAATTGTACCTTCCTAAATTT
TAGTTCAAATTGAAACCTGTGGTTTTGAACGTTTTACTAGGCCCAACGAGCCGATAGGGAGTGTGCTTTGTGAGTAGATA
GATTATTTGTAGCTCGGTTCAAACCTTTAAAACATGTGCACTCTGTAGCTTAGGAGAGCCGACCGAGTGACGTCAACCTA
ACACGCGGTCATCCCAACCCAACCGTAATACGCTTGGGCGAGGCCAGGTAATTTTCTTGGATCTGAAGATCGTATTGTAA
CCATGTGTGAAAAGTTTGGTAACTCGTGCGTGAATTTCTTTATTGAAGGACTATTCCTTCAATTGAAGGTGTTAGTCTCG
GGCAGGTGTAGGATTCGGCGACCACCACGCCGGCTCTGCGGGACGGTCCGGAGACCCGGAGGGTCCGCGACCCGAAACCC
GCGTGCGCACCTGTGGGCCAGGAGGTCACCACAACCTCTGGGACGGAGGGACTCGGTAGTCAATTGCCGAACTTCCATCC
CCGGCCTCGAACCAAGCCACCCCGGGGAAGTTGAACGCGGCCCAGCCACACTGGCCGTCGAGCACGTGACGCGTGCAACC
CATCTGCGTAAGCCTGATCAGCTGCATTTAGTACAACAAGCCAAGTCACCAACCCAGCACCAGCCGAACAGCCGCCGACG
CCGACGCCGGCGCCTTCGCCGCCTCGTCACCACCAGCATGCAGAATCCAGGTCAGACCCACCCTTTGTTATTCTAAAAAT
AGACACCAGTGCGATGCATGAACCAAAGCGTTACGGGAAAAGGTTAGACTAATGTTAGGGAATAAGAATTAGCAGGTCAA
TGTCCGGACAAATAAACTATCGAGCTACACGTCGTCGTGTTTCCGTTTGCCCTAAAAATTAAAGGGTTGTTGTTGTTTTA
CACGCGAAACTCCTGGATAAGGTCTCCTAGTTTTAAGGATATTCTATGTGGAGGGTTGTCGTTGAGCGATGTTGTTGGGG
TTCGAATAGTGGCTTCGGGACAAGAAAATGAACTCGCCCTGAGCGAGCTAGACCGGGACGTAACGAACACGCTGCTTTGC
ATGTACCTTGGGAACTCGGTACTTGGCGCTTAAGCGGAGTAGCAGAATCTCCCTGAACCCTTGCCGTTCAGCAGCGACGC
GCTTGTTACAACTTTTTTGAAGTCGGATCTCACTTAAATGTATGTAAACTATGTCCGGGT
>cqgypsy_4
TGTCGTCGATCGGCTCCCAATCTATCACACGACTCCGCATCTTGCCCAACTGTTACATGA
GCGTTGCGAATTCTGATATAAGTAGCTTTATTTTGAAATTTTGTGTTCCAAATGGGTAGA
ATAAGAATAAGCGTGCAAAAGAAGCACAGCGCTAGCGAAAAAGGAGATCCACAGTCCCGC
TTGAAAGCTCGATGCCAGCAGCAAAATATCTTGCGCTCGATCATCACCGCCTACTTCGAT
GCTATTTCCGGAAAGAAATAAGAAGAAAGAGGGGGAGAGAAGACGCGGCTCGATCGCAGG
GCGATCGACAGCGAGAGTTAGTTGCCTGCGAGTCCCAAGCAAAGGTGCACGTCCGTGCTG
TGAGCACAACAAAGTTCGGCGAGCGACGCGTGTGCATGAGGGCGGCGTCCACTGAGATCG
AGAACCACCGACCGCGCACACATCCCGGAACGGTTGCGAAACAGCTTGGCCCGAAATCAA
GTCGACGCCGCCGCAGAACAAATCCGCAAGCACCGGAGCCGACTGCTGGCACTAGGACCG
GAGGTGTAGGGTGTTGTCAGCGGTAAACAATCCGGGCTTACCGACAAGCGAGCAGTAATA
ACACGTTCGTCTTTCCCTAGAGCGGCTTGATCGGACACGGCAGGAAGAGACCAAAGGCGG
GTATCAAGCCGATCATCCAGCACGAGTTCGCGGAAAACACCAACTAGCGACGAAGTCGGC
AAAGTAGGACGAACCACGAGCGAACGCATCCACCGCAACTGATCGCCAATCGAGTAAGAG
ACCATAAGTTGAACTCGAACACCGTACTAACGAGATTTCGCATTTAGGAACGGCTCGGCG
CCCCAAGGCACGAACGGGAGGACGACAAGTGGGCCCGACAGCTTGAGGACGCACAGAACG
GGACGTACGATCAATCAGGCACGGAGGGCGGTCAGCCTGATCAGCCTGTCGTCGAGTAAG
TGAACTCATAGCACGCCGTAATACTGCTCTAACGCCACATTCTTCAACAGCGAGCCAGTC
TCAAGAAAGCACCGGCAAGACGAGCACAAACCGAGGACGCAAACAAGTCCTGATTCTGCC
GGTAAGAAACCAAAGAAGATCGCATGGTGACGAATCTCACACATGTCCATTTCCCAGACG
AGCGACTTCGAGGCGGCCGAGCAGGCCGAGCGCGAAAGAAAACAAAACAACGCCCCCAAA
TCAGATCGGGGTAAGTTGGAGCAAAAACAAACCACAACAAGAGGTAGCGTGCTGATGTGT
GTCTTTCTGCAGGGCGTTTTTGGGACACTTGAGTCATTGGAGTTTCGGCGCTCGGGGTTG
GACGTGCGGAAGGCCGGCAGTCCGGAGAGGAGCTTTCGGTTCGCGAGGCACGCGTGGGGA
CGCGGCGGGAAAGCGTCGGAGATCAGACGCCGGCGCATTGGAGAGGAGGCACGCGCATCG
CAACGGCTCGTCGGTCAACAGCCCACCCGCCAGGGTTGTCGTAAGGCGTGTTACGTCACG
CGCGCACGATGAGCAGGCAGCGCGTCGAGCTGAGCGAGGACTGTGCAAAGAAGAAGTGAT
GGGCCCATCGCGTGTGTGAGTAGTGCACTAGTAATAAGAAGATGAATAGAAAGAGGTTGG
CGTAGGTTTTAGGCTTTAGAGACCAAGAGGCAGATCTAGAACGATGAATCGAAGCATGTA
ATCGCGCGAATAAATTTGGCACTACATTCAGAATTCGCTGTATTTGTTATTTGTGGTTGG
CTAGTCGGGACACTGGGCTATTTCGCTACCCGGTGCACCCCAATTATCAACACTGGCGCC
CAGCTAAACGAACCTTTTGGCATTTTGGTTTGGAATTTGGAGATTTGCATAAATTGTGGC
ACGCAAATCGTTTTTCTTTTTGGCATTTTGGCGCAACATTACTTCAATTTTGGCTCATCA
TTTAAAATTTAAGATGGATCCGTCGTACCTTACCGATGAGGAAATACAATATGAACTGGG
AATAAGACATGTACTACATTTGTGCACGCTACCTCGCCGCGTTAGAGTAGCGCGTTTGAG
GGCCATCATCCAACAAGATGAGGCTCGAGGAATCGTCCCTGAAACTGCGACACACTTTTT
GTCCCCAGAAGACGATCTGAGGCAATGTCACAAAAACCTCACCGAACTCGTGACGTGGAT
AGAAAAGGCTATCGAATCGAAAAACGTAACCTATCTGGTCCAGGCTAGGGCGCGTCTTCT
TCACTATCGCGATCGCTTAGCAATCTTGCTGACAACGGAGAGACTGGCAGAGGATCACGC
AGTTTGCTCAATGGTCGTTCAATTCTGCATCGAGGACATTGATGACACGTTGGGTAAGGC
GAAGAAACGTTCAGAGATCAGCACTACTGGAGAAGATAACTCGGGTGCAGCGGACGGACA
GAACAACGGGACGGCTCACGTCAACCCGGATCAAACAGAAAGGCGAGACGAAGTGGGAAC
GGACGGTAACCCGCCGGGCCCAAGTAGCAACTTCCTATCATCGACGCAATCGTCGACCAA
CCAATCGGGAAACCGAGGCTTCAACATGGCGTGGAACAATCTGTTGAACCAAAACACCAC
ACCCAGAAATCCAGAACCATCGCGACAACCAGATAACCTGGGAAACGATAACGGAGATTT
GCTAAACATTTCAGAACGCCTTCCGGGTTACAACGAACACCAGAATGGAGGACAAGGGAC
TGTAAACAACAATAGACATGGAACGGGAATAAGCACTGGTCAAAGCCATCTTGGAGGGCA
GCCGAACCATGGTCTAGGACAGCCATTAAACAGCCACCAAACTGGACTGCAAAGCGGCCA
AGGCGCCGGTTTTCTGGGAAATCTAGCTGATGGTTTGCTCGGAGGTCAAGGACCCGGATT
TTCCGGAGGTCTTTCACTGGGACGGAACGGAGCTCAAGCGGGTTCATACGGTGGTCGCGC
AACTGGATTCCATGCAGGTCTAGCAGCTGGTTTCTACGGAGGCCGGACAGCTGGACTCTC
CAATGGTCAATCAACCGGTTCCTACGGAGGTCAAACAACTGGAACAGGCGGCGCAAACGG
AAGCCAATCGACAGGGCTTTCTGGAAGACCAACGACGGGACAGGACGGAGGACAAGCAGA
TAGCTTTAGAGGAGGTGCTGGAGCAGGGCTTAACAACAATCAAGGCGGTGATCCGGGCGC
TGGTCAAGCATCAGGTGCAAACGGAGATCAAGAAAGGGTGAACGAACGAAACTATCGCTG
GAGGGACGAATTGTTGAACTGGATGAGAATGAACGAACAACAACGACAACAGCAAATGCA
ATACGAACAGCACCAACAACAACAGTACCAGCAGCAACAGTTTCAACAACAACAGTACCA
GCAGCAGCAGTATCAACAACAACAGCGTTGGCAGTTCGAAGAGAGAAGACCCTACAAAGC
GATTCACAACTGGCCGTTTCGCTACAAAGGAGAAAAGGACGCGACGTCACTCAACACGTT
TCTCCATCGGGTTGAAATATTTGCACTTTCAGAGGAAATACCAGAAGGCTTGCTTTTGAA
AAACATCAAACATCTGCTGCAGGACGATGCGCTAACTTGGTATGGGAACGCATACTTAAG
TGGCGATCTTTTCTCGTGGGAGGCATTCAAAATCTTGATCAGGCGAGAGTTCCTTCCGGC
TAGTCACGCGTTTGCCATCAGGGTAGAAGCATACCATCGCTTACAAGGAGAGAGTGAGTC
TTTCAGCAAGTTCTTCCAAGACATCTCAACGCTGTTCCAGAACTCCCAACCGCCGATGAG
TGAAACAGAGATGATGTTCATCTTAAAGAAAAACATGAACGACATCTACGCGCCGATTGC
AGCGGCCAATCGAATGGCAAGCATGGACATGCTGGTGCAAGCCTGCAAGGAGTTCGATGA
GCTCAAGAAGATGCAGGATGGTCAAAGACGTGTAGTCTTACCTCGGAGTGCACTGCTAGA
GCCAACGCTGAGCACGCCACAGTCGACACAGCGCGGTTCCCGATTCCACAATCAATCTCA
GCGATTCGGTCGCGTAAATGTGGTAGAAACTGAAGAACGACAACAACCAGATCGAATGAC
AAGAGTCGATCCCAGCCAGCAAGACCAGCGGTGCCAAGAAGAGGACGTCGAAGAAGACGA
ACGAATCAAATTACTAACCGAGCAGGTTAACGCGCTAAGGATGCGATTCGACAAGAAGGA
ATTTCGAGCTTACCAAACAAACAACGGACAACATCAGCAACCACAACAGCAGCAACATCA
ACAACAACAGCAGAACCCTCACTACCAAGATCAGCAGCAAGCGGCAAGGTCATCAACAGA
GAACCGAGCGTCACAGGTAGCGATTTGCTGGAACTGTGATGCAGAAGGACACAGATTCAT
GGACTGCGACAAGCAGCAAGTCATGATGTTCTGTTATCGCTGTGGTAGGAAAGGGTACTC
GCTAAGGAACTGTCCCGACTGTTTACAAGAGTCGGAAAACAGTCCAGCGGGGAACCAACA
GCAGAGGGGAATGGATCTCCGCTAGCATGCAGCAACCCCTCCGACATCCCCAACATCAGC
AACCTTAATTCGATCATAGTCAACTCAAAAGAGGACAACAGGCCGCATGCGATAATAAGT
GTGCTCGGCAAGAAACTAAAGGCGCTGCTAGACAGCGGGGCCAACTGCTCGCTCTTAGGC
GGAAGCTCCGTCGATCTCGTCGAACATCTAGGTCTGCGTAAAGGAACAGTAGAAGGAGGA
ATCAAAACTGCTGACGGGACGCCACACACAATCAAGAACTACGTGAGATTACCGATTGTC
TACAACAACCGAAACGACACACTGCCGATGCTTCTCGTGCCCAGTCTTCCAGATTGCGTC
ATTCTAGGGATGAACTTTTGGGAGAAGTTTGGTGTAAAAGCGGTGTGCTGCTCGTTGGAA
GATTCGTTACAGTTTAAGGAACCGCAAGGGGCAACCAAACCGCTAACACGGGAGCAGAGA
ACCCGGCTGGAGAAGACGATTGCAAACTACCCAAAAGCAGAAAGAGGAAAACTAGGCAGA
ACACAACTATACGAGCACCGAATAGACGTGGGCAACGCACCAGCCAAAAAGCAGAGACAT
TACCCGATGTCCCACTACGTCCTACAGGAAGTTAACAAGGAGATTGACCGCATGCTCGAG
CTAGATGTAATCGAAGAAGCCAAATTTTCGCCCTGGAACAACCCGCTCGTGGCAGTCAAG
AAGAAGACCGGCCAATATCGCGTCTGCTTGGACGCTCGACATCTGAACTCGATCATGGTC
AACGAGGGCTTCCCGATCCCGCAGATTGCATCTATAATGAACAACCTCAGTGGGTGTGAG
TTCATCTCGTCAATAGATCTAAAGGACGCTTTCTGGCAGCTGCCGCTCCAAGAGGATTCC
AGGCCGCTGACGGCCTTCACCGTGCCATCCAGGGGTCATTTCCAATTCAAAGTGGTGCCT
TTTGGTCTGTGTACAGCGAGTCAGGCGCTGGCGAGACTGATGACCCATCTGTTCGCAGAC
CTGGAACCACACGTATTCCACTACCTCGATGACGTCGTTATCTGTTCAAGGACATTTGAG
GAGCACATGGACCTGCTGGAAGAAGTTTCAAAGCGGTTACGCGAAGCCAACTTGACCATA
TCCGAGGAAAAGTCTCAGTTCTGTAGGAGGGAGATAAAGTACTTGGGATATGTGTTAAAT
GAGCAAGGATGGACGGTTGACGAAGAGAAGATCAACTGCATCGTGCAGTTTCCGGTGCCG
ACGTGCAGGAAGGATGTTCAACGGTTTCTGGGTGTTTGCAACTGGTACCGTCGCTTTATT
GCGGACTTCTCGCGTCTGGCCGTTCCGCTCACGGAACTTACCAAAGCCAAAGTCAAATTC
AAATGGACGCCACAAGCAGAAGAATCTTTCCTCAAGCTCAAAGCGGCGCTGGTATCCGCG
CCAGTTCTTGCAATGCCAGACTACAGCAAGCCATTCTCGGTAGCCTGCGACGCGAGTGAC
GTAGCAATTGGAGCAGTTTTGACCCAGGAGGTGAACGGCGAAGAGCACCCAATCTGTTAT
TTCTCACAAAAGCTGTCGTCATCGGAACGGAAGTATTCGGTGACCGAGCGAGAGTGCTTG
GCCGTCATCAGAGCGATCGAGAAGTTTCGCGGGTACATTGAGGGAGTACGGTTCACTGTA
CACTGCGATCACTCAGCGCTCACCTACTTGAGATCCATGAAAAACCCCACAGCTCTCATG
AGTCGCTGGATTCTGCGATTAAATGCCTTTGACTGCGACATCCAGTACCGCAAGGGCAGC
ATAAACGTGGTTCCAGACGCGCTGTCGCGGATTGTAGCAGCACTAGTCTTCGTGCTCAGC
ACGATACAAGATCCGTGGTATCTCAAGTTAGTGAAGAACGTCAAGAAAGATCCGGACAAG
TTCCCAGACTTTCGAATCATCAACGATGAGCTTTTCAAGAACTGTCTGATCAAGGAGGAG
GTAGGAGTCATGTCGCATCGCTGGAAGAAGGTAGTTCCGCTGGAAGAACGAACGGCGGTG
ATTCAGCGCTTCCACGATTGTGCGTCAGCAGCACATTTGGGCTTTTGCAAGACCTGGCAG
AAAATCCAGAGAAACTTCTACTGGCCGAAGATGATGGAAGACGTTGCGGTTTACGTGCGA
AGCTGCACAACGTGCAAGGCAAGCAAAGCACCAAACACGACAATGATGCCGAACATGGGA
GGAGCCAAACCAGCCAGATTGCCGTGGGAGCTGGTTTCTATTGACTTCGTCGGGCCCTTC
ACACGATCTCGCAGCGGAAACACCGTAATGATGGTGATAGTAGATTGGGTGACCAAGTAC
GTGATCGCACACCCGATGCGATCGGCCGATTCGGTGAAGATGGTAGAGTTCCTGGAACAG
AACGTCTTTCTCAAGTTCTCGCGGCCGAGGATCATCTTGTCGGACAACGGCAAGCAATTT
GTCTCGTCGGTGTTCAAAGCGATGTTGGCGAGGCACAAGATCACCCACATGAAGACGGCC
TTCTACTGCCCGATGGTGAACAACGCGGAACGAGTGAATCGCGTCCTGGTCACCGGGATT
CGAGCATTATTGGATGAAGATCACCGTGCGTGGGATGAAAATCTCCAAGGAATCGTTGCG
GCCATTAACAGCGCAAAGCATGACGTCACAGGGGTAAGCCCGCACTTCGCAAACTTTGGC
CGTGATCTGCTGTTACACACGGACCTCTACACGCAGCAAGACCTCAACACACCGGACGAT
CCGAAGGTGGCACAAGACTTGCGGCTGTCGGCGATCAAACGTATCCAGGACTTCATTGTA
AAGCGCATCAAAAATAATCACGAGAAAACGAAGCAACGCTACAACATGCGGACCAGAGCG
GTGTCTTTTAAGATAGGCGACCTCGTCTGGAGAAGATCCTTCAACCGTTCATCGAAAGTA
GACCAAGTAAACCAAAAGCTTGACCCCAAATTCGTCCCAGCTGTCGTTCGCGAGATAAAG
GGGGTGAACCTGTACACCCTAGAAGACGTGTCCAGCGGTAAACGCGGACAGTATCACGCG
AAGGACATCAAAGCAGATTAACTTAAACAAGCTATGCAGACAGCCAACACCGGGGCTGCC
AACAACGAACCATGTGGGATTCATCGAAACACGCGAAGCGGAAACCAAATCCCAACGTCG
CAGCAAGCTCTGCGGCAACAACCGAACGTGACACCACAAGCATGCGAAGCGGCGTGGCGG
CGGACCAAGCAGTAAGCAGATGGACAACGGTACCGGGTACAAGCAGTTGGAGTTTGCCGA
GAAGCAGAAAGACGAGCCTGATCAACTCGAAGCGGGTGACTCGACAGCAGCAAAACCGGA
AACAGGACCAGACACTCTGCGGAACCCCCGAACGCAAGCACTGCTTGCAAGACTGAGCCC
CAGAAAGGGAACCACGCAAACCGTTTATCAGAACCGGGCGGGTCGGGAGATAACCATCGA
GTACACTAAGCTATGAAAACAGACGACTTAAACAAAGCCCACGATGTGGAAAACCGTTTG
CAGAACGGGACAAACTGCGGTTAGATAAACGGCAAAGCAGCCCGCGGAGGACAACACCAA
CGCGAAACACTTCGCGGGCACATCGCTGCCGAACGGCCACACCTGGACCACGTCAAAGCA
AGAAATGAGCTACACCAGCTACCAGCGAAGCAGAACAGCACGAAACAAACACGAGCAATC
GGAACAAACCTTCTCAGACTTGGACTGGTGTCTGACGCGAACATGCAGGTGCTCGGTCAG
GTCCAAAGTACTGTAACGGGGTTGGGTGGGTACGACGTAGATATCCAAGATTTGAGCAAT
TGGGGATCGCTATGACAACACCTACCCAAAACCAAAAGCAACGCGAACTGGGGGCGCGGC
CTAAATCCCTCATCAGGACTCATAGCGATCTGAGGGAGGAAATGCCCTCTTTCCTGGGAA
TGCTAAAGTATGAGCCAATTATTTGTGTAAATATGTTTTGTTATGCATGTTTACCGTATG
ATCTATTTAGTAGTTAAAAACCTAGATAAGATCAAAGTTTGTGTCACCACAAGGAACGAC
AGCAGAGGATAGAGAGAGAGAGGGAAAGCGCAGAGACCTTCTACCACTTAGGGTGGTGCT
CAGATCAACTGGTTTGGCAGGAATCGCTGCCGTATTGTTTGTTAAGTTTGTGCCTGGTGG
AAATCAGATCTGGTGAGCTAGAGGCTCACGGCCGTCAGTTTGTGTTAATTTCGAATAAAC
TTGAGGTCTACTCAACTCGCATCCAAGATCTGCTCAGTCTCTGCAGCTTCGCAAAAGAAG
TGTGTTTTGGAGTTTTTTGTGGGCTGTCTCTCGTTGCCCACAAAAAACTCTGTCCTTGTG
GTGGGAGTATGTTACATGAGCGTTGCGAATTCTGATATAAGTAGCTTTATTTTGAAATTT
TGTGTTCCAAATGGGTTGAATAAGAATAAGCGTGCAAAAGAAGCACAGCGCTAGCGAAAA
AGGAGATCCACAGTCCCGCTTGAAAGCTCGATGCCAGCAGCAAAATATCTTGCGCTCGAT
CATCACCGCCTACTTCGATGCTATTTCCGGAAAGAAATAAGAAGAAAGAGGGGGAGAGAA
GACGCGGCTCGATCGCAGGGCGATCGACAGCGAGAGTTAGTTGCCTGCGAGTCCCAAGCA
AAGGTGCACGTCCGTGCTGTGAGCACAACAAAGTTCGGCGAGCGACGCGTGTGCATGAGG
GCGGCGTCCACTGAGATCGAGAACCACCGACCGCGCACACATCCCGGAACGGTTGCGAAA
CAGCTTGGCCCGAAATCAAGTCGACGCCGCCGCAGAACAAATCCGCAAGCACCGGAGCCG
ACTGCTGGCACTAGGACCGGAGGTGTAGGGTGTTGTCAGCGGTAAACAATCCGGGCTTAC
CGACAAGCGAGCAGTAATAACACGTTCGTCTTTCCCTAGAGCGGCTTGATCGGACACGGC
AGGAAGAGACCAAAGGCGGGTATCAAGCCGATCATCCAGCACGAGTTCGCGGAAAACACC
AACTAGCGACGAAGTCGGCAAAGTAGGACGAACCACGAGCGAACGCATCCACCGCAACTG
ATCGCCAATCGAGTAAGAGACCATAAGTTGAACTCGAACACCGTACTAACGAGATTTCGC
ATTTAGGAACGGCTCGGCGCCCCAAGGCACGAACGGGAGGACGACAAGTGGGCCCGACAG
CTTGAGGACGCACAGAACGGGACGTACGATCAATCAGGCACGGAGGGCGGTCAGCCTGAT
CAGCCTGTCGTCGAGTAAGTGAACTCACAGCACGCCGTAATACTGCTCTAACGCCACATT
CTTCAACAGCGAGCCAGTCTCAAGAAAGCACCGGCAAGACGAGCACAAACCGAGGACGCA
AACAAGTCCTGATTCTGCCGGTAAGAAACCAAAGAAGATCGCATGGTGACGAATCTCACA
CATGTCCATTTCCCAGACGAGCGACTTCGAGGCGGCCGAGCAGGCCGAGCGCGAAAGAAA
ACAAAACAACGCCCCCAAATCAGATCGGGGTAAGTTGGAGCAAAAACAAACCACAACAAG
AGGTAGCGTGCTGATGTGTGTCTTTCTGCAGGGCGTTTTTGGGACACTTGAGTCATTGGA
GTTTCGGCGCTCGGGGTTGGACGTGCGGAAGGCCGGCAGTCCGGAGAGGAGCTTTCGGTT
CGCGAGGCACGCGTGGGGACGCGGCGGGAAAGCGTCGGAGATCAGACGCCGGCGCATTGG
AGAGGAGGCACGCGCATCGCAACGGCTCGTCGGTCAACAGCCCACCCGCCAGGGTTGTCG
TAAGGCGTGTTACGTCACGCGCGCACGATGAGCAGGCAGCGCGTCGAGCTGAGCGAGGAC
TGTGCAAAGAAGAAGTGATGGGCCCATCGCGTGTGTGAGTAGTGCACTAGTAATAAGAAG
ATGAATAGAAAGAGGTTGGCGTAGGTTTTAGGCTTTAGAGACCAAGAGGCAGATCTAGAA
CGATGAATCGAAGCATGTAATCGCGCGAATAAATTTGGCACTACATTCAGAATTCGCTGT
ATTTATTATTTGTGGTTGGCTAGTCGGGACACTGGGCTATTTCGCTACCCGGTGCACCCC
>cqgypsy_7
ACCTGACCACGATCTTCATCTGCTCAGGTTTGACAATCGTCGACCGCTTATCCCACATAGAACCGTGAAGGCAAATCTTT
ACAGTCTGTAGGCTTATGTATTGCACTACACTTGCACAACAGAACAACACCACAAACCTCACCACGACTGATCGTACGCT
ATCACGATCGTTTGCACCAGATGTCCGTACACTGCCCAATACCACCTCGCGTACGCACTATCCGCGAGAGTTGAACCTAC
TGTTCGCTCACTGAGGGTATCTGCACCAATGTTTACCCCAATCATCATCAGCATTTGCGATTACCTGAAAGTGCACACCT
GTGCATGGAATGACCACGAGGGAAGACTACATCAACTACCTGTGCGACAGTCAACACGGAGATCAACATTAACACCCACG
ATCACCGCATAATCTCAATTAATCTCCTTCAATCAACCAGTCCAGAACCGGTGGACCGGTATGATGACCCTGAGGGCTGA
CCTCACTTCGCTCACGTTGCTCTCTCGCTCAGAAACGATAAGCCCGAAGATGACCATCGAACTGATAAAACCTACCACAT
GCTCTAATACCACCATCAGTTGGCAGTTAACCATAAAGCAGGTCACCTCGCTAAACCAATTTCGCGTCTGCAAGAGGAAC
AAAACAGTGTGAAGAAGATCTACAAGTTGGATATTTGTGCCGCGGGTTCATCGACCTGACTGCTGTAAGCAGTGTCCCGG
GAAAATGGTGGATTAGTTCTAACTTAATTGTTTTATCTAGAACGCAGCTTTGAGGCTGAGGATCGGGACGGAGTGATTTC
GCGGTGAACCAAATTGAACGCGATCACAATAGGTGCGAAGTGGTTCTAACCTAGCGCTGCTGATTACTAAATTAAGCGCT
TATTTCTTTAGAGCAATTGGTCATCTTTTGGCCGGACTGTGGTCTGCGCCTCACCTAAGCGCCAAAGCTTTATTAACATG
GCTTGTGCGCGTGCATCGATGCAGTAAGCAGGAGTATTGATTGAGATCGGTAAGATTCGTGAGGGTGTTGGCAGAGTGGA
CTTTTTGGGGAAAATTGGTAGAATATCGCCATTCTAAGGACTTCTCGTTGGACTTCTGTCCAGGCCCTATTCTTCTCTTC
CAAACATGTACTACAACTACAAAATGGCGGCGGCTGGAACGAACGTTGGTCCACTGGAGTGGATCTACGCCGCGCTTGAC
TGGGCCGCTGGTGTGCCCGGAGAACCGGCTAGGAGTCGGTGGCGAGATGGTGTTACGACGGGCAGCTGGTATGACGGCGG
GTCAGGACGACCAAGCCGACGAACGAGTGCGTGAGAACGCCGTACCGCAGACAGCAGCGTCGAGGGATTTACACTTTTAC
ACTGACACATTTACACTTAGGTTAATTCACTAATATAGGTTTAGTATGACCATCTTGTCCGTACGTTTAAAACGGCCTGA
TGAAGGCGCCTCTTTGAGTGCGATTAAATGGATCCAATCATGATAAATTCTTGTGTATTTCTGAATTTTTCCGCCCTTTT
GGGCCAAATAAAACTTGAAAAATTATAACTAATGATTTTATTGTGCACTGCAAATATTCTACTTTTTCGGTTCTGGGTGT
GGAGACGGGGAGAGGATCTTAGGAATTTCTGCTCAGCGGACGCGAACCTCAACAACTGGACTTCGTGGTGCGGGAAACAG
CGTTTCTGGTGAGTTGTGAACTTTTTGTTATCCAAGTCTCATACATGTCTGGTTAGCTGGTGACAAAATGGCGCCCAACG
TGGGGCTATGATGGGTCTGCTAGATAGTGGCAGTCAGGTGTCAATTGTTGGCACAGAATTCGGAAATATTACACAGTTTT
TCAATGTTCAACCACTTGACAAACCAATTAAACTCTCTTCTGCTAGCGGTGATTCATTGAGCATTCAGGGATATGTGGAC
ATACCATTCACGTGGAACAATGTGACCAAAATCCTTCCTTGCTTACTAGTCCCACAACTACAGGAGAAATGTTTACTTGG
AGTTGACTTTTTCAAACTTTTTGACGTCAAGTTAACAGTAGACAACAATTGTGATAATTTACAAATATTTACAGTAGACA
GTGCAAATGATATTTTTCAATCGCAAAACAATAATTATTCTTTTGATATTAATATTAGTCATGAACTTAGTCCTTCACAA
TCAGCTGAGTTAGAGGATGTCAAAGCAACATTGAAATGTTCTGCACCAGAAACGTTGGAAATTTGTAATGTTATGGAGCA
TGAAATTATTTTAGAAGATACAAAACCAATTCACTTAAATCCACATCCTTGGGCTCCAGGTATTCAGCGTAAAATTAATA
CAGAAATTGATAGACTTTTAAAATTAGATATTATAGAACCTTCAAATTCTGATTGGTCACTTCATGTGGTCCCTGTCACG
AAAGCGAATGGAGATATGAGACTTTGCTTAGATGCACGAAAATTAAATGCTAAAACTATCAAGGATGCTTATCCCCTTGC
AAACACGATGAGAATTTTAAGCAATTTAGGCAAAAATCTTTACTTTACAGTTATTGATCTGAAGGATTCTTTCCTACAAG
TCAAGCTTAAAGAAAATTCAAAAAAATATACTAGTTTCAAAATTATTGGTCGAGGACTTTTTCAATATAAAAGATTACCT
TTTGGTTTAATTAACTCTAGTGCAACATTGTCAAGAATTCTAGATAAAGTGCTTAAAGATGGAAAATACGAGCCGTTCAT
TTTCGCATATCTTGATGATATTATTGTTGCGACAACAACTTTCGAGGATCATATTAAATATTTGCGTATAGTAGCTGATT
GTTTAAGAGAGGCTAATTTATCTGTAAACATTGATAAGTGTAAATTTTGTGTGAAACGTATTAAATATTTAGGTTTTATA
TTATCTCAAAATGGTTTTCAGCCCAACCCTGAACGTGTTGCAGCGATTTCTAAATTTGCCAGACCGACCACCCCTAAGGA
AGTCCGAAGATTTCTTGGAATGGCTGGTTATTATAGAAACTTCATTCAAAATTTTAGTGGAATAGCTTCGCCAATATCAG
ACCTCCTTCGAGGAAAACCAAAGAAAATTATTTGGACACCTGAAGCTGAAAAAGCATTTATTAAGCTCAAGGAATGTTTG
ATGGCAGAGCCGGTTCTTGCGAACCCGGACTGGTCAAAAGAATTTATTGTACAAACTGATGCAAGTGATCTAGCAATTGC
TGGAATTTTAACTCAAAATTTAGATGATGGTGAACATATTATTGCGTATTTTTCAAGAAAATTGTCAGCTGCTGAGAAGA
AATATGGACCAACTGATAAGGAGGGACTTGCTGCTCTCGAGTCGATTGAGCATTTCCGTTCATATCTGGAAGGTTCACAT
TTTGACCTCATCACGGACTGTTCAGCGATAACCTTTATTCGTAATTCAAAATGGCGGCCGAGCTCGAGATTATCTCGCTG
GTCTGTAAAATTTCAAGAATATGATATGACTCCAAAACATCGAAAAGGGAAAGAAAATGTTGTGTGCGATACGCTCAGCA
GAGCGGTGTGTGCAATTTTTCCAGATACAACTTCACATTGGTATACTAATTTAAAAACTAAAATTGAGCATGAACCTGAT
AAATATCCAAATTTCAAAATAGAAAATGATTCAATTTGCAAATTAATTTCTACGCGTTCACAAATCCATGATGGACGTTT
TGAGTGGAAAATTTTAGTTCCTCCAGATAAAATTAATCAAATAGTAAAACAAGAACACGAACAACTCATGCATTTAGGGT
TTGATAAAACTTTTGATAGAATTAGGCTTAGATATTATTGGCCGAAAATGAAGATTGATATTAAAAATATATTATCCAAA
TGTTCAAATTGTAAACAATGTAAATACCCAACAGTTGCAACAGTGCCTTTAATGGGCCAGCAGAAGAATGTTTATAGGCC
ATTTCAAATGATAGCTATAGATTTTATTAGTGGATTTACTAGAAGTAAAAAAGGGAACACTGATTTATTAGTAGTTCTTG
ATATATTTTCCAAATTTGTACGATTATTCCCAGTACGTAACATAAGTGCAAATGTTTGTAGTCAAATTTTGAGAGAAGAG
TGGTTCTTGAAATATGGTGCTCCAGAAGTACTCATTTCTGATAATGCTGTGTCTTTCACATCTAATGCAATCAAAAATTT
ACTAAATGAATTTGATGTTTATCACTTTTTGAACAGTCGCCGCCATTGTCAGAACAATCCGGTCGAAAGAGTAAATAGAG
TTATTTTGTCATGTATACGAACTTATTCTAAAGACGATCACAAAATTTGGGACAGCAAAATTAGTGAAATTGAATTTTCG
CTGAATAATTCTGTCCATTCTTCAACTGGTTTCACGCCATATTTCGTAATTCACGGTTTTGAAATGGCAGTGAACGGTAA
CGATCATAAACAAGAACGTAATACAGAACAACCATCAGAAGAACGATTCATTGAACAAAGACGCAACATAATTGGACCAC
TTTATGAAAAGGTAATAAATTACAACAAGAAACAGTACGAAAAATACAGAAAATCATACGACAACAAACACAAAACATAT
CCTCAAGTGTTCGAAATAGGACAGTGTGTGTACAAGAAGAACTTCAAGTTATCAAATGCTGCAGAAAATTACTCGGCCAA
GGTCGGACCTGTGTACGTGCCATGCAAAATTCTCGCGCGTCGTGGTGTCTCAACATACGAGTTGATTGATGAAGAAGGTC
GTAATATTGGACTTTTCGCGGCGCAAGATTTGATTCCGGGTTAAATTTTCTGAGAATAGGGTGAAAGCTGTATGTTTCTG
AGTATAGGTCATGATTTTGCATAATAAGTGTAATTATATATCATTTAGACGAACTTAACTAATTTAGGTACCTAACATTT
TTTCAAAAAAAGATTCCAGATCGAAAAGACACTTCTGAACTATTGCGACGGCGATTGTGGCATGTCAAAGATCAGTTCGA
ACCAGCACGAACACATTCTTACACTATTCGCGATTTTCTAACATGATCATTTTTCTCTTAGAAACTGCCCAACAAATTCA
CCAGCATTACTACATATGTATAAAATTTTGATAACTAAAGCTAAACGACAACAAACAGTGTCAATAAATAAGCAAAAACC
ACAGTTTTAGATTATTTATTGCCATTGGGTCTAGGGGTGTTGTAACCTGACCACGATCTTCATCTGCTCAGGTTTGACAA
TCGTCGACCGCTTATCCCACATAGAACCGTGAAGGCAAATCTTTACAGTCTGTAGGCTTATGTATTGCACTACACTTGCA
CAACAGAACAACACCACAAACCTCACCACGACTGATCGTACGCTATCACGATCGTTTGCACCAGATGTCCGTACACTGCC
CAATACCACCTCGCGTACGCACTATCCGCGAGAGTTGAACCTACTGTTCGCTCACTGAGGGTATCTGCACCAATGTTTAC
CCCAATCATCATCAGCATTTGCGATTACCTGAAAGTGCACACCTGTGCATGGAATGACCACGAGGGAAGACTACATCAAC
TACCTGTGCGACAGTCAACACGGAGATCAACATTAACACCCACGATCACCGCATAATCTCAATTAATCTCCTTCAATCAA
CCAGTCCAGAACCGGTGGACCGGTTTGATGACCCTGAGGGCTGACCTCACTTCGCTCACGTTGCTCTCTCGCTCAGAAAC
GATAAGCCCGAAGATGACCATCGAACTGATAAAACCTACCACATGCTCTAATACCACCATCAGTTGGCAGTTAACCATAA
AGCAGGTCACCTCGCTAAACCAATTTCGCGTCTGCAAGAGGAACAAAACAGTGTGAAGAAGATCTACAAGTTGGATATTT
GTGCCGCGGGTTCATCGACCTGACTGCTGTAAGCAGTGTCCCGGGAAAATGGTGGATTAGTTCTAACTTAATTGTTTTAT
CTAGAACGCAGCTTTGAGGCTGAGGATCGGGACGGAGTGATTTCGCGGTGAACCAAATTGAACGCGATCACAATAGGTGC
GAAGTGGTTCTAACCTAGCGCTGCTGATTACTAAATTAAGCGCTTATTTCTTTAGAGCAATTGGTCATCTTTTGGCCGGA
CTGTGGTCTGCGCCTCACCTAAGCGCCAAAGCTTTATTAACATGGCTTGTGCGCGTGCATCGATGCAGTAAGCAGGAGTA
TTGATTGAGATCGGTAAGATTCGTGAGGGTGTCTGCAGAGTGGACTTTTTTGGGGAAAATTGGTAGAATATCGCCATTCT
AAGGACTTCTCGTTGGACTTCTGTCCAGGCCCTATTCTTCTCTTCCAAACATGTACTACAACTACAAAATGGCGGCGGCT
GGAACGAACGTTGGTCCACTGGAGTGGATCTACGCCGCGCTTGACTGGGCCGCTGGTGTGCCCGGAGAACCGGCTAGGAG
TCGGTGGCGAGATGGTGTTACGACGGGCAGCTGGTATGACGGCGGGTCAGGGCGACCAAGCCGACGAACGAGTGCGTGAG
AACGCCGTACCGCAGACAGCAGCGTCGAGGGATTTACACTTTTACACTGACACATTTACACTTAGGTTAATTCACTAATA
TAGGTTTAGTATGACCATCTTGTCCGTACGTTTAAAACGGCCTGATGAAGGCGCCTCTTTGAGTGCGATTAAATGGATCC
AATCATGATAAATTCTTGTGTATTTCTGAATTTTTCCGCCCTTTTGGGCCAAATAAAACTTGAAAAATTATAACTAATGA
TTTTATTGTGCACTGCAAATATTCTACTTTTTCGGTTCTGGGTGTGGAGACGGGGAGAGGATCTTAGGAATTTCTGCTCA
GCGGACGCGAACCTCAACAACTGGACTTCGTGGTGCGGGAAACAGCGTTTCTGGTGAGTTGTGAACTTTTTGTTATCCAA
GTCTCATACATGTCTGGTTAGCTGGTGACAACTTCAATGGAAATACAAGTACAATCAGCTGAACTCAATTTAAAATTCAT
>cqgypsy_8
TGTTATGGTACGGAGTCGCGGTCTTGGCCACGACAAGGAGTTTGGGTATGACCCACAAGA
GGAGAGTTAAGTAGAGACAGCCATCTTGCTAGAGCAGACGTTGTGAATTAGAGCTCAATA
AAATTGGAGTTGTTCAGCATTGAAATCGAGTATTTCTATTTAAAATACCGAACATAACAT
GGTGTCAGAAGAATCGTGACCATAGAAACTGATTTCGTCGTCATTTATATCGCGAATATT
GAATTTTGTGAAAGTTAAAAAAAAAAAAAACTGAACAATCAGTGAAGTGCTACGGAAGTT
TCAGCGTTTTCCCCAAAAGAGACTATTGTTATCTCTTTCTCGCATTGTTGGCTGTGCGAG
TGCGATAGTGTACTGTTTACACCAGTGTATTAGTGCAAACATTGCACCAGTGTGGGAAAA
CGTTTGAGAACGATCCGCTGAAGTGACAAGTAAAACGTAAACAAAACGATAAGTTAACTG
ACAGTTGAAAAGAGACTACAAGTGAAGAAAAATAGTGGAAAAAATGGATGCCGACCAGTT
TCAACAGTTTATGGCGAAACAAAATGAGCTGGTGACGAAGCTGGTTGCTGGCCTACAACA
GCGTGCTGTGCCGGCGTCGAACATCAGTTCCGTGGTTCCGCCACCACCGGCTCTCTGTCT
TGACGGAGACATGGAGGAGAACTACGAGTTTTTCCTAACCAACTGGAGAAACTACTCACA
AGCCGTGGGCATGGACAGTTGGCCGGCGAATCAGGCCTCAAAAAAGGTCAGTTTTCTGAT
GTCCGTCATCGGAGAAGCTGCGCTCAAAAAGTATTACAACTTCGACCTGACAGAGGATCA
AAAGAAAGACGTCGCCGAGGCCCTGAAGGCTATCAAGCAGAAGGTCGTGCGCAGCCGTAA
CTTGTTCGTGGACCGATTGGATTTTTTCGCGGCGAGTCAAGTGTCCAGCGAATCCATCGA
TGACTTTGCAGCCCGGCTGAAAAGTTTGGCGAAACCGTGCAAATTTGCACTCTTGGAGGA
CGAGTTTATCTTGTTCAAAATAGTGACCAGCAACAAGTGGGGCCACCTGCGGACCAAAAT
GTTGAGCATGCAGGATCTCACAACGGGAAAAGCAGTGGATATCTGCCGCGTGGAAGAGAT
TGCAGAGCAACGTTTGCGGCACCTCTCCTTGGAGTCGCCGGTGGTCAGTGATGTGAAGAA
GATTAACAAGAAGACCAAGAAGAAGCTGCAGCGGTGTAAGTTCTGTGGAGATGAGCACGA
GTTTGTGAAGGGAGCGTGTCCAGCATACGGCAAGAAATGCAAGCGTTGCGGCGGCCGCAA
CCACTTTGAGAAGGCGTGTAAAATCGATCAACCCTGGAAGCAGAAGCGACGCCACCGTCG
TGTCAAGGAGGTGAAGGACGACGAGAGCAGTTCCGAGGAACGCTCTGAATCCAGCAGTGT
GGACAGCGACGACGAAGAAAGTGAGCACGAAGTGCAGATTGCCAAAATCAAGTCCAAGTC
AGCTGTGGAGAGTAGTGCTTTGGCGGTTCTGGATTTCAAGCTAGGCCGGAAGTGGAAACC
AGTTACGTGCGAGATCGACACGGGTGCGGATGCCACATTGATCGGGTATAACTGTTTGAC
TGAGCTTCTTGAAACTCCGAACCCGACACTGCAACCAACAAGCATCAAGCTGAAGTCTTT
CGGTGGCAACCCGATACCAGTGTTGGGACAGGTTATGCTACCTGTAAAACGAAAAGGCAA
GCGGTTCCAGCTCGTCCTGCAAGTCGTTGACTATGACCACCGCCCGCTCTTGTCGCTTAA
GGCTTCACAGTCGCTGGGCTTTGTGAAGTTCTGCCGATCGGTGAAGATACGCCGACCAGA
AGCAGCCACAGAAGAGGAGAAGCTGCTCAGTGTCTACAAGGTGAAAGCCGAAGCAATCGT
CGAGAAACACAGTGACATCTTCGCTGGCTACGGCCGGTTTCCCGGAGTGGTTTCCCTGGA
AGTGGACGAAAGTGTGCAGCCATCTATTCAGCATCCTCGTCGGGTCCCAATCGCTTTGCG
CCCGAAACTGAAGCAGGAGTTGGACAAACTGGAAGAGGACGGCATTATAGTGAAGGAAAC
GCGACACACCGAGTGGGTTAGCAACATTGTGTTAGTCCGCCGTGGCGGCCAGAACGAGTC
CGTTCGGATTTGTCTCGATCCTGTCCCGCTCAACAAAGCGCTGAAGCGGCCCAATTTGCA
GTTTGACACGATTGACGAGTTGCTTCCCGAGTTGGGCAACGCCAAGATTTTCACAACTGT
GGACACGAAAAAAGGATTTTGGCACGTGGAACTGGACACCCCCAGCAGCAAGCTGACCAC
CTTCTGGACACCATTCGGTCGATACCGCTGGGTCAGGATGCCGTTTGGTATTTCTCCAGC
ACCTGAACTGTTCCAGCTGAAGCTGCAAGGTGCGATACAAGGACTGGAAGGAGTGACCGG
GTTAGCGGATGACTTGCTGGTGTACGGCACCGGAGCGGATCTGGAGGAAGCTTTGGACAA
CCACAATCGGGCTCTAGAACAACTGTTGGTGCGGCTCAAAGAGAACAACGTGAAACTCAA
CCGGTCCAAGCTCAAGTTGTGTCAGACATCGGTGAAGTTCTTTGGACACGTGCTGACAAC
GAAGGGACTAACAGCAGACGAAACCAAGACAGCCGCAATCCGCAACTTTCCCACACCAAC
CAACAAGAAGGAGCTCCTGCGATTTGTCGGCATGGTCAACTATTTGAGCCGGTACATCCG
GAACCTAAGCGCTCATTTTGTCAACCTGCGGAAACTGATCGCCGAAAAGGAAAGCTGGCG
CTGGACTGCTGCTGAGGACGAGGAGTTCCAGAAAGTGAAAAATCTCGTAGCCGACATCCA
CACGCTGCGCTACTACGACGTGACCAAGCCCCTGGTAATCGAGTGTGACGCGAGTGGTTT
CGGTCTGGGCGTTGCAGTGTTTCAACAAGACGGTGTGATCGGTTACGCGTCCAGAACCCT
CACTGCGACGGAGAAGAACTATGCCCAGATAGAGAAGGAGCTGTTGGCGATCTTGTTTGC
TTGCCTCAGATTCGATCAACTAATTGTTGGCAACCCGAAGACCATTATCAAAACCGACCA
CAAACCGCTGGTGAACATCTTCCGGAAGCCGTTGTTGTCGGCCCCACGACGCTTGCAACA
TATGCTGTTGAACCTGCAACGATACAAGCCGGAGATTATGTTCGTGGCCGGCAAAGAAAA
CGTCGTCGCTGATGCCATTTCGCGAGCCCCTTACGACGACGATCACGCTCAAGCTGGAGA
TTACCAGAAGCTGGAGATATTCAAGGTGATGCGCGACCTGGAAGACGTTAAGCTGAAGCA
CTTCTTGAACATCTCAGATGATCGTCTGACGGAGATCATGGCGGAGACGGCGGCGGATCC
AGTGTTGCAGCTGGTGATCCGGTTGATTGGTGAAGGTTGGCCAGAGACCATCGGTGGTGT
ACCGGACAGCGTCCGCGTTTTCTTCAGCTACAGAAACGAACTTACCACCCAGGATGGATT
AGTGTTCCGTAACGACAGAATACTGATTCCCCACAAGCTGCGGCGCAAAATGATCGAGAA
GACTCACATCAGCCACAATGGTGTTGAGGCGACCTTGAAGCTGGCACGTGCGAATATTTT
TTGGCCTGGGATGAGCGCACAAATTCGAGACACAGTCAAGGAGTGTGCCGTCTGCGCCAA
ATTCGCCGGTTCGCAGTCCAAGCCCCCGATGCCGAGTCACCCGGTTCCAGTTCACCCGTT
TCAACTGGTGTCGCTTGATGTGTTCTTCGCTGAGTACCGAGGTATTAAGCGGAAGTTTTT
GGTGACGGTTGATCACTATTCCGATCTGTTCGAGATTGATCTGCTGAAGGATCTCACTCC
ACAATCCGCCATCGCGGCTTGCAAGATCAACTTCGCGCGGCATGGCGTTCCCCAGCTCTT
GCTGACAGATAACGGAACGCACTTCGTGGGAAAAGAGTGGCGACAATTTGCGGGAGAATG
GGACTTCAGTCACACCACTTCAGCGCCACACCATCAACAAGCGAATGGCAAATCGGAGGC
AGCGGTTAAAATCGCTAAACAGTTGATCAAGAAGTGTGAAGAATCCGGCACGGATTTTTG
GTACGCTCTCCTGCATTGGCGTAACGTACCAAACAAGATCGGATCGAGTCCTGCAGCTCG
CTTATTCTCTCGTCAAACACGATGTGGTGTCCCAACTGCTGCTGGCAACTTACTTCCGCG
AGTGGTCGAGGGAGTTCCGGATGCTATCAAGGAAAACAGGAGGAAGATAAAGTATTATTA
CGATAGAAAGTGTCGTAATCTGCCGCAGCTGGAAACCGGTGCACCAGTGTACGTCCAAGT
CCATCCACAGAAGTCTACGGTGTGGTCACCCGGAACAGTCGCCGCCAAGCAAACTGACCG
ATCGTATCTCGTGGATGTGGACGGGGCATTCTATCGACGGGATTTGGTTAACCTAAAGTC
ACGCAAAGAACCGAACACGCAGCCTGCCGTCAACCATCCCGTTCTACAGGACAATCCGTT
GCCGTCTGGTCCGAATCCAGATGTAGCAGTGGCCGAGAAACCAGCGGAGTTTCCGTGGAC
CGATTCACCGAGCACCCCGATCACCAAATCTTCGAAGCCGAACAAACGATTGTCTTCGCT
GTCATCGACACCGCAGCCGAAGGAAAAAGCATCGCCTACCGAGACGGTTACACTGGAGAG
ATCGCGCCCCAAACGAGAAGTGAAGCTGCCGACTAAATTACACGATTATTGTCTGGAATA
AAAAGTGGGGAGGATGTTATGGTACGGAGTCGCGGTCTTGGCCACGACAAGGAGTTTGGG
TATGACCCACAAGAGGAGAGTTAAGTAGAGACAGCCATCTTGCTAGAGCAGACGTTGTGA
ATTAGAGCTCAATAAAATTGGAGTTGTTCAGCATTGAAATCGAGTATTTCTATTTAAAAT
ACCGAACATAACA
>cqgypsy_9
TGTGACGTAGAGAGTAGCATCAACATACTAACACTAGCACATAAGCCATCGATGTACACCTTGTGAGTCAAAGCGTTGTA
TCGGAAGCCAAACAATAAAAGCTCATTCTGTATTCGGACCCTAAACTGTGCAGACGTTTATTACAATGGCTACGAGGAGC
AAGTAGAGCGAAGAGAAAAATGGCGGCGAACGCGTTTTCGTTTCGAATGTTCGAGGAGGAAGTGGAGGAATGGGAGTTAT
TCAAGGAGCAATTGGAGGAGTTCTTCAAGTCGGCCAAGGTTCCGGCCGAAGGCAAGGTGCCGGTTTTGGTGAACTGCTTG
AAGGTCCCGACCTACAAGCTGCTGCGTGACTTGTGTACGCCGGCGCGGCCATCGACGAAAACCTACGACGAGCTGTGCAT
TTTGCTGGGCTGCCACTTCACGCCGACGACGGTAGTACACAAGGAGAGACGGATTTTCTTCACGGCAACAAGGGGCGAGA
ATGGGCCAGAACCGGTGAAGATGTGGTTGGCGCGGATCAAGCGTTTGTCGGCCAATTGCAAGTTCGGAGATCAGTTGGCA
CATAACCTCACAAACAAGTTCATCTGTGGTTTGACTGGAAAAGCTTTTGATCGGGTGTGTGAGGAGGACGAGAAAGTGAC
CCTCGAAAAAGCTCTGGCGTTGGCGTTGAAGTACGACGAGGAAGAAAAAGAAGCGCAGCCTGTCAACCTGTTGAAGAAGA
CGCAGCGACCCAGGGCGAACAAGGAGCCACGAGGAGAGCTGAAGTGCTACGCTTGCGGAGCGCCGGGGCACGTCAGATCG
AAGTGTCGGTTCCGGGAGGCGGTATGTCGCAGGTGCAGAATGAAGGGGCACATCGAGGCTGCGTGCTTGCGGAAGACGGA
GCACTTCGTCGAGGTGCGAACGCCGTCGTCTCCGGTCCAGGAGGAGGGTTACGGCGAGGAAGAGGACGACGTTAAGCTGG
AGCACAACTTTTTGAGTAAGGCCGATCCTGTAGTGTATAGTATTATTTCCCCCAAGTCTGAAAGTGCGTCGTTTAAGGCA
GTAGTGAGTGTGGGTAAACAAACTTTTGCTATGGAGATCGATTCGGGAGCGGCTATCTCGGCTGTGTCGGAAAGCTTTCG
TCGGGCGAAATTGGCTCAATTGGAGGTTAGGAGTACAAAGCTTAGTTTGATGGGTTATTCGGGGGAGTGCTTAAAAGTGT
TGGGGTGTGTTGAACCAGAGCTGGTGTTTAATGGTGTGACGAAAAGGGTGGTGTTTGCGATTGTGGAAAAAGGTGGCCCT
CCCCTACTGGGGCGCAACTTCATCAAAGCGTTTGGACTACAGATTTTACCGATGAACGTCATGAGTGTGTCAAGTGTGAA
TGATAAACTAGAAGGACTGTTGAAGCGCTATGATGATCTGTTTTCCGGGAAGCTTGGAAGCTACAAGGGGATGGAAGTGG
ACATTACGCTGGAGGACGGAGCGAAGCCGGTGTTTTGTAAACCAAGACCAGTTCCGTTCAGCTTTGAGGAAGCAGTCGAG
AAGGAGTTGAACACCGCAGTGGAGATGGGAGTGTTGACCAAGTGCGACTCGTCCGATTGGGGAACCCCGGTGGTGCCAGT
GTTGAAAGACGATGGCAAATCCATCCGCCTTTGTGGCGACTACAAGATTACCGTGAACAAGTATGTGAAGGAAGTGCGTC
ACCCGTTGCCAAGGATAGAGGAGGTTATGGCGAAGCTGAATGGAGGAAAGCTGTTTTCGAAGTTGGACCTGAGTCGTGCC
TACAACCAGTTTGTTCTGACCGAAGAGTCCCGAAGAGTGTGTGCGCTATCAACCCATAAAGGTGTCTTTCTCATGAATCG
GCTTCCATTTGGCATCAAAACGTCGTCAGGAATCGTTCAGAGAGAAATGGAGAAGTTGTTTGCGAACGAGCCTTTTGTGA
TTACGTTCATCGATGATGTTCTAATAACAGGCAGGAACGATGAGGAGCACCTGGCCACCTTGGAGAGAGTCTTGGAGATT
TTGCACAGATCGGGATTAACGTTGCGCAAAGATAAGTGCACATTCTTCAAGAAGAAGGTCAGCTATCTGGGCTTTGAGAT
CACCGAGAACGGAGTAACGAAGACGCAAGACCGACTGAAAGCGATCGTGGCGGCGAAAGCTCCTGAGAATGTCTCAGAGG
TTCGTGCATTTGCGGGAATGATGAACTACTACGGGAGGTTTATCAAAGATTTGTCCACGATTATGTCCCCGTTGTACGAG
CTGCTGAAAAAGGGGAGCAAATTCGTTTGGTCCCAGAGCTGTCAGGCGGCGTTCGAGCGAGCTAAACAGGAGGTTTGTAA
AGATGTTTCCCTGTCACATTTCGACCCGAAGAAGGAGATTGTGTTGATTTGCGATGCGTCAAATGTGGGAGTGTCAGCAG
TCTTGGCGCACAGAGAGCACAACGAGGATCGACCGATTGCATTCGCGAGTAGAACGCTCAGCCCGAGTGAGAAAGGTTAC
AGTGTTCTGCAGAAGGAAGGTCTGGCCATCGTGTTTGGATTAAACAAGTATTACTTCTACCTGGCTGGGAACAAGGTTAC
CATCAAGACAGACCACAAACCGTTGGTCGCGATTTTCGGCCCTCAGAAGGGGGTACCAGTGATGGCAGCTGGGCGGATGC
AGAGGTGGGCGAACTTCATATCGGGATTCCAGTACCAGATGGACCACATTTCGTCGGAAGAGAATGTAGCTGACTATCCA
TCCCGTTGTCCAGTCGAGTCGTGGGAGCTGTGGAAGGAGGATGGAACGTATTTGAACTTCATCACTTCTGGAAGCAAACT
GTCATTGGATACCGACGCGTTGAGAGCAGCTACTGAAGGCGATAAAGTTCTGTCCTTTGTGAGACAACAGGTTCTTCTGG
GCAAGAAGCAGGGGCTGCAGAACGACGAGTTCCAAGCCTTCGCTCGAATCTACGAAGAACTGGCAGTGGAAAACGACATC
GTGATGAGAGGATTCCGAGTTGTTGTTCCAGCATCGTTGAGACAGGTGGTTCTTGAGGAACTGCACACTGCTCATCTGGG
AGTGAACAAATCTAAAAGTGTCGCGAGAGGTTACTTCTGGTGGCCAGGATTGGACGAAGCGATCGAGAGTCACATACGGG
GTTGTAGCGCGTGTCTTTCGGAGCAACCGTCGCCGCCGTTAGCAGAGTTGATACCCTGGGAGGTTCCGATTCGTCCCTGG
TCGAGAATTCACGTGGATTATGCTGGCCCGATCCAAGGTGTGTGGTACCTGATAGTAATCGACGCTCTTACTAAATGGCC
GGAAGTATTTCCGACCAGAACGATCACGGCGACGTTTACCATCGAGAGGTTGATGGAATGTATGGCGCGATTTGGTTTGG
TCGATGAAATTGTCTCGGACAATGGGACGCAGTTCACGGCAAAGGAGTTTAAATCCTTCGTGGAAGCAAACGGAATCAAG
CACAACTTAACCGCACCGGGACACCCCGCCTCCAACGGGGCGGCAGAAAATTTTGTAAAGACGTTCAAGTCTGCGTTGAA
GAAAGCCTGCAACGATGGTTTGGGACGCCGCTCCAGCGAAGTCTTGAACAATTTTCTGATGGCCTACCGCAAGTCAACGC
ACTGTTCGTCGAAATTGTCGCCAGCGGTTGCTTTGTTGGGACGAGAAATGGTGACAAAATTCGATCGTATGCTGCCCCAA
TCGACCAAGCCAGAGGTGCCCAAACTGGACGTACTGAAGGAGAACTTGACCACAGCCCAAAGGAAGCAGCAACGGCAGTT
TAAAGGTTCGCGGATCCATGAATTCTGCCCGGGAGAGAAAGTGTTGGTGAGAGATTACTCCGATCCGAACCACACCAAGT
GGGAGAAAGCTGTCGTCGATCAGGTACTGGGAAAGCGCAATTATCTGGTCACTTTAAGCAGTTCAAGGCGTCGAATTAAG
CGTCACCTCGATCAGATGGTGCCTGACACGTCGGTGGCAAAAGCGGGTGCGCGGATGTTTCCCAAGAGCGGTGGTGCTAG
TAGTGTTCCAAGTCGTCCTTCCAGCTCGCTACTTTCAGGGAACTATTCTGCTAAAATTGTCTTGGGTAGTGAGACGAAAG
CTTCGACACAGCCGGCGGCAGTACAACCTGAGTCACGCGAGGGGGCGGAGTCGCCGGTAGGACCACAGGAGACTCAAGAG
TTAGGAGACATAGTCGGTGAGGAGGAGGTTCGGGGTTTTGACACAGGATGGTCGGTTCAGGGAAAGAAGCGTAAGGTGAA
AGAAGTCTTTCCGGATCCATATGCTAGGAAAACCTCTAAAAGGCTTAAACGCAGCAAGTACGATCAGCTCCTAAGAATGT
TCCTACCTTTGCAGAATTCAACCTGTGAGAAATCGGAACACAAACCTAACAGCAACGGACCAAACGGAGAGCTTAGCGAA
AATCAACATGCTTAGTGTGGGGGTGTGACGTAGAGAGTAGCATCAACATACTAACACTAGCACATAAGCCATCGATGTAC
ACCTTGTGAGTCAAAGCGTTGTATCGGAAGCCAAACAATAAAAGCTCATTCTGTATTCGGACCCTAAACTGTGCAGACGT
TTATTACA
>cqgypsy_11
TGTAATAACAACCCTGCAATGTCGACATACAAGTCGACATACCTTTTGTAAGCAAAGTCG
ATAAGCTAGTGTGAGCAATAAAACTCTGTCTCTTCTACTGCGAACCACCGACCTACTCGG
TCCTGTTTTCCTTATCTCATCATCCGAGTCTCAATCACTTTCACTTACATTAAAGTGGCG
ACGACGGAGAAGTACTAGTAAAGGAAGGATTCTTTTCTCTTGCGGCGGTGGTTTTACGCT
GATTTTCTGCACCGGCTGCTGTGGTCTTCGGTCATTCTTGACAAGGTCATCTGGTTTGTA
GCAGATTAACAAGTAAGTTTCACGTTAGCAGTAAGAAGTTCGTTTGTTTGGACGCTGAAA
ATATTTATTCGAGACACGTTTGGTAGTCTCCAAATTAGCAACTTGGGCACCATTTTGTTT
TGCCATTGTGTGTTAGAGAATAAAAGAGTTTTTTGTTGTTTTGACGCCATTGTTTAGCAC
ACGCGGTAGTCATCAGCTTTTTGACGCGACACTTGAGTGTCTGACGGTGTTTAATAATTC
AAAGTTGTGTGGCATCGCATCGGGCTTAACAATTTGACAGTTTGGTTGCTCCTGTTGCAT
AGTTTGCCAAGTTTTAATCGGCTGTGTTTTATTCTCCAAAATGCCCAACAGCATGACGCT
GGTCAACCAAATCGAACAATTCATTCCCGGGACCATCCCGTTTGCGCAATACCTCGAGCA
GTTGGAGTGGGTTTTCGCTCACCACCAGGTGGAGCAGGATGAGGATAAGAAGAAGGCGTT
TTTAGCTGCGAGTAGCAGGGAGGTATACACCGAGCTGAAAAAGCTATTCCCCGGGAAAGA
CCTCAAAAAGGAAACTTTCGTGTCGATTACTACTGCCTTGCAAAAAAGATACGATAAAAC
CGATAGTGACATGATTCAGCGATTTAAATTTTATCAGCGCAAACAGCGGGAAAACGAGAG
TGCTGAAGATTTCATTCTAAACGTGAAACAGCAGGCGGAGCTTTGTGACTTCGGGCAGTT
CAAGGATCAAGCCATTCGGGATCGTCTTGTTTGTGGTTTGAACGATGAAGTTCTTAGGCA
GCGGCTCTTTGACGAGGAAGATCTTACGTTAACGAAAGTTGAAAAATTGATCGTAAACCG
GGAGCTTGCTACAGTGCGGGCCAAGCTAGTGTCGGACAATGATGTTTATAGAGGAAATGT
GCTTAATCGTGTTGGTGACCGTAACAGGAACAACAGAGCGAACGGTGCGCCCAGTTTTCG
TGGTCGATCGCGCAGCAGGGGACGTCCGGGAGGTAGGAGAGAGAGAAGTCGTTCGTTCTC
TGCGGGTCGCAGGCATCGTTCACCGGCGGCGACTAATCGTAAATTTTTCTGTACTCACTG
TCGTCGGCCTGGTCACACGCGTAGTTATTGTTTTGACTTACCGGAAAATAAAAAAGCTGT
GAAATTTTTGGACGAACCAGCTTCTACTTCCAAAAATGTGAATCGTCGGCTGGTTAACTA
TCGTGAAGACGAGAGTGATTATGACGAAGACATGAACTGTCTTATGATCTCGTCTATCAA
GAAGTTGAGCGAGCCTTGCTTGCGCCAAGTTTACGTCGACGGAAAACAGCTGGAAATGGA
GGTGGATTGCGGAGCAGCAGTTTCTGTGATTAATTCGGTTGTTTACGAGAAGAAGTTTAA
GCATATCCCTTTGATGAAGTGCGACCGGAAGCTAGCCGTAATCAACGGAAGTCGGCTGAA
CGTTGAGGGGCAGATTTCCGTCGAGGTTGTTTTCAACGGCATCAGGAGTAACGTCAAGCT
GATCGTGCTTCGTTGTAGCAGTGTTTTTGCACCTCTTCTCGGGCGAGACTGGCTGGATGT
GTTTACTCCGCGCTGGAGAGATGCTTTTGGAATCAGCGCTGGGATCAAGCAGCTGGACGT
TTTTCAAGATCATATGGTCGAGAAGTTTAAGCGTAAGTTTCCTAATATTTTTGATAAATC
TCTGGCATCACCAATTCAAGGGTTTGAAGCAGAACTTGTTTTAAAATGTGACACTCCAAT
TTTTAAGCGTGCTTATGATGTGCCGTTAAGGTTGAAAGACAAGGTGATTGAACATTTGAA
AAGTTTAGAGCGTGATGGTGTGATTACACCAGTAGATGCAAGCGAGTGGGCATCACCAGT
CATTGTTGTGATTAAAAAAGACGGCGGTATTAGAATGGTCATTGACTGTAAAGTTTCTAT
AAATAAAGTGATTATACCAAATACTTATCCTTTGCCTTTAGTGCAGGATATTTTTGCGTC
TTTGGCTGGTGCTAAAGTTTTTTGCTCACTTGACCTTGCTGGTGCTTACACGCAATTATT
GTTGTCAAAGAAATCACGTGAAATAATGGTAATTAACACAATTATTGGTTTGTTTGTTTA
TAATAGACTACCACAGGGTGCGTCTTCCAGTGCTGCTATTTTTCAGCGCATTATGGAGAA
AGTTTTGTTTAACATAGATGGGGTCTATTGTTATTTGGACGATGTTTTGATTGCAGGCAA
GGACAAAGAGGACTGTGTGTGTAAGCTTGAATTAGTGTTGGAGCGTCTCTCTAATGCTAA
TATCAAGGTCAATCTGCAGAAATGCAAATGGTTTGTGAATAGTTTGCCATTTTTGGGCCA
TGTTTTGACCGACAATGGTTTAATGCCTAGCCCAGATAGAGTTGAAACTATTCGGAGGGC
TAAAATTCCGAATAATGTTTCTGAACTTAAGGCATTTTTGGGTTTGATTAATTACTATGG
TAAATTCATTCCCAATTTGTCCACACGCCTCAGTTGTTTGTATTGTTTACTTAAAAAGGA
AGTGCGTTTTGTTTGGAGCTCTGAGTGTAATCGAGCTTTTGAGCACTGCAAGCAATCTTT
GTTAAACTCAAAATTGTTGGAATTTTTTGACCCGAGTAAGCCTGTGATAGTTGTGACTGA
TGCTTGTAGTTATGGTCTGGGTGGAGTTATTGAACATCAGATAAATGGTGAAGAGAGACC
AGTTTGTTTTACATCTTTCAGTTTAAATAATGCACAAAAATCTTACCCAATTCTGCACCT
TGAAGCATTAGCTGTTGTTAGTACCATTAAGAAGTTTCACAAGTATTTGTTTGGCAAGAA
GTTTACAGTTTTTACTGATCATAAGCCGTTAATTGGAATTTTTGGCAGGGAGGGGAGAAA
CTCGTTGTTTGTGACACGGTTACAAAGATATGTTTTGGAGTTGAGTATTTATGAGTTTGA
TATTGTTTACAGACCCTCTGCCAAGATGGGGAACGCGGACTTTTGCTCGCGTTTTCCTCT
ACCTGAAGAAGTTCCAGCTGCGCTTCAGCGAGAGTATATTAAATGTTTAAATATTACCAA
CGAGTTTCCTTTGGATTTTGCCCTTATTGCAAGGGAAACCAAAAAGGATAAATTTTTACA
ACAGGTTGTTTATTTTATGAAAAATGGTTGGCCAGACAAATTGGACCGGAACTTTCGGGA
TGTTTACGCTCAACATCAAGACTTGGAAGAAGTTGAAGGTTGTTTACTTTATCAAGATCG
TGTTTGTATTCCAGTTTGTTTACAAAAGCGGATTTTAAGTTTGTTGCATAAAAATCATTC
AGGTATTACAAAAATTAAGCAACTGGCAAGAAGAACTGTTTACTGGTTTGGCATGAATCA
TGACATTGAATGTTTTGTTAAATCATGTAATATTTGTTGCGAAATGAACGCTGTTTCAAA
ACCAGTCCCTCACTCACCTTGGATTCCGACTAAAAAGCCTTTTGCTCGTATTCATGCAGA
TTTCTTTTATTTTGATAAGAAAGTTTTCCTGGTTATTGTCGATAGTTTTTCAAAATGGTT
GGAAGTTTATTACATGAAGTTTGGAACAGATGCCAGGAATGTAAAATCAAAATTTATGAG
TTTTTTTTGCCAGTTTTGGTCTGCCGGATGTTGTTGTTACCGATGGAGGCCCACCGTTTC
ATTCTCGTGAGTTTGTTGATTTTTTGGAGAGAAACAACATTAGGGTGATGAAGAGCCCAC
CGTATAATCCATCCAGCAATGGGCAAGCTGAGCGAATGGTTAGAGTCGTCAAGGAAGGGT
TGAAAAAGTTTATGTTGGATCCCGAGATGAAGGGAATGAACATAGAGGACGTAGTTTCGT
TTTTCTTGTTTAATTATAGAAATACCTGTTTGGATAATGGTTCATTTCCGTCCGAGCGTT
TGTTTAATTTTAAACCCAAAACATTATTAGATTTGTTGAATCCACGGAGCAGTTTTAAGA
AAAATTTGACGACTAACGAGAAAGCTGAAAGTGTACCTGTTGCTCCAGTGAAAAGAGATG
AGATTGACAATCTTCGGCCGGGAGATCTAGTTTATTTTAAAAATTTCAAATCAACAGAAA
TTCGTCGTTGGTTGGAAGCAAAATTTCTTAGACGGATTTCTTCTAATACATTTCAGGTGT
CCGTTGGGGGCCGCGTTTACCTGGCCCACAGAAATCAGATTAAGGTAGCGCGTGGTGGCT
ACACCCGGGGCGGTCTGCTGGTGGCGTCGAGGTACGAGAGAATGCAGAATCGAAAGAGAA
GCCGCGAAGAAGAAGAAGACGATGCCGACGATGAATTTTACGGGTTCGTCTCCGATTCTT
TCGTCTTCCACGAGCCGATGGACGTCGACCAAGAAGGTTCTCGCGAGTTCGATCCCCAGG
AGGGTTCATCAAGAAGTATAAGGTGCCCTGAGAATTTGCGTTCAGAAGGTCAACAAGATC
ATTCGGAATTCAATCCGCGTAGATCGAGCCGATTGAAAAAGGCTAGGAAAGATAGTCGTT
TTGTTTATTTCTAAAAAAAAAAGCAATGTTGAATTTCTTGTACAAATAATTGATTGCATT
TTTAATTGGTGTCTTTCATTCAGAATTAAATATCAGTGAAATTTTGAAATATTAATTGTA
ATAAACTATAACTCAAAAAGGGAAGAACTGTAATAACAACCCTGCAATGTCGACATACAA
GTCGACATACCTTTTGTAAGCAAAGTCGATAAGCTAGTGTGAGCAATAAAACTCTGTCTC
TTCTACTGCGAACCACCAACCTAATCGGTCCTGTTTTCCTTATCTCATCATCCGAGTCTC
AATCACTTTCACTTACATTAAAGTTTTCA
>cqgypsy_13
TGTCGAATATTCAAAAGTAAGATATATAAGTTACCAAACCATTCACGCGGTTTCAGCTAGAAACCGCGAACATCGAATAA
TCACAACGTCAGCATGCGCCGTGTGCAGCGGCACATCATATTACACTGAAACCAGAGGACGACGACGACGTCTGGAGTGA
CGACGTCTGGCGAGGATTCCAGGAAAGTGGCGCAACAACATAGTTTACGTAGTGTCTTTCAGATTCAATAAAGAGAGGGA
AATTAATTATTCCCAGTCAGTCTGTGTAGAGCCATCAAACCATCAATTTAATTTTTTAAAAAGTAACCTTCGAAAGCCCG
GCGGCTAACTGGCGCAGTCGGTAGGATATGCTGTTCAATTGCTGGTGAACGAATATCATCAAAGACAGCATGAAGACCAT
CCTTATTTTTATGTAAGTAATTTCGTGAGCCTCAAGTGAATATTGAGTGCATAGAATTCCGTTGGGGACTGTTAAATTGA
AGATTATCATGAATTGTTAAGAGGCAATCAATTATTCCAAGCTCAAGTGAATATTGAGTTAAGTGAACTTTAAAGTGAAC
TGTTAATGGGGACAAATTATTCCGAAACTCAAATGAATATTGAGAGAAGTGAATTTTTCGTGAACTGTTAACGGGAAACA
ACATTAAGTTAAGTGAGTTGTGTGACAAACAAATCTAATTAATACTCAAATGAACATTGGGTACAAATCAAGTAATTTTT
TTTTACAATCAAATAAACTGTTGATGTTAAGTGAAAAATAAAAGGACTGTTTCAAAAATTAAAAGGAAGAGAAGAAACCG
TTAAGTGATTGAATTTTTTTTGAAAATTAAAAATGGATGCTGAGCAAGCAGCACTTGCAGCAGCAGCAGCTGCAGCAGCC
CAAGCTGCTCAAGCACTTGCAGCTGAACAAGCTGCGGCCGAAGCACAACGCACATTAGAAGAAGCAGCGCACATTGTTAA
CAGCATGAAAGTTCCGAATGCTGTTGATACGATTCCAGAATTCACCGGTAATCCAATCAAATTACATTCATTCATAAGAA
GCGTAGAAAATTTACTGCCTTTTATGAGGCCTTGTGTTAACACTCCTTTTTACAACATGTGGTTACAGGCAATTAGAAGA
AAAATAATTGATGACGCGGATAATGTTTTGGAACTATACGGGATTGGGCTTGATTGGGAAGCAATCAAAGAATTTTTAAT
CATGTACTACAGTGATAAAAGAGATAACCTTACTCTTACCAGAGAATTGTATTCGTTGTATCAAACAGGTACAATTGAAG
ATTTCTATGGTAAAATTCAACATACTTTGTCTTTGCTAATAAACCATGCTAACGTTTCGATACAAGATCTCAATATAAGA
GCAGATCGAATTGGTATGTACCGTCAAAATGCATTGAACGTTTTTCTAGCTGGCCTCAAAGAACCGATAGGAGGAAATAT
TAGGTCTCGCGGACCCGATAATCTGAAACATGCGTTTGATGCGTGCATGGAAGAATTAAATTTCCAAAGAATAAATAATT
CACGCAAATTTGAATTACCACCAGAGCCTATGCAAAACTATAAATTTCCGAAAAATTATTTTACTTCAAATCAAGTTCCA
AATATTCCACCGAAAAATTATTTCGCTTTAAATCAAGTGCCAAATGTTCCACCGAGAAATGTTTTTGCTCCTTTTAACTC
AAAACCAAATTTACCAAAACCGGAGCCTATGGATGTTGATCGTTCTCTTCGATCAAGAAATGTGAATTACATCAATAGAC
CCAACAATCAAAGAAAAATTTAGAACAAGATGACAACGAGGATGAAGATCAAGTAGAAGCTTCCGGCTCAAATGAAGTCT
TTGATGAAACCCATAATGAAGTAGACGATGTAAATTTTCATATGGGAACTACTACAAACAACCAAATTTGACATCCAGAA
ATTATATTCCATACCTCAGACTTCCAACTCAAGAGGGATTTGATTTGAAATTGTTAATTGATACGGGATGAAATAAAAAC
TATTTGAGTCCAAAAAGAGTACGAAAAGCATCAAAGCTTCAAAAACCAACAATTGTTTCAAATATTTCCGGAAAACATTT
GATTAATGAATACGTTAATTTTAATCCATTTCCTTCATTAACGACTAAAAAATTTATTTTCCATGTTTTTGATTTTCATA
AATATTTTGATGGACTCCTTGGATACGAAACACTTCAAGACCTCGATGCCAAAATTGATTCAAAACTGAATACGATCCAA
ATTCTCAATCAAACATTTAAAATGTATAGAAAATATCCTGATATTATGTGCAAAACTATACCAAAACAATCAATTTTAAA
CATAGAAATCCCAGTTACTGAAAAATCTGGTGACTTTTTTTTTGAGGATTTTGAAGTTTTACCAAAATTAGTTATTTGTT
CAGGTCTTTACAAAGCTTCTGAAAATAAAGCCGTTATAACTATACGGAATGACTCTAAAAATGATCAACAATTTGCTTTG
CAAAATCCCATGCAAATTGAACTTAATAACTTTGAAATCATATCATCGGATGAAATCAATCATCATGAATTTCAACCAGA
ACGATACAGAAAACTTATTGATCAACTAAGGCTTGACCATTTAAACACCGAAGAAAGGAAAAAACTTTTAGAGGTTATTA
ATGAATATCAAGATTTATTTCACGTCAATAATGAACCACTATCAGCAACAAACGGAACAACACATGTTATTCGAACATCA
GATGATTTACCAGTATACCAAAAATCTTATAGGTACCCATATTGTCATCGAGAAGAGGTAAGTAATCAAATATCAAAAAT
GCTGAAAGAAGGTATCATTAGACCTTCTTCATCTCCGTGGAATTCACCCATTTGGGTAGTACCCAAAAAGATAGATGCTT
CAGGACAACAAAAATGGCGCATTGTGGTTGACTATAGAAAAGTCAATGCCAAAACCGTTGATGACAAATTTCCGATACCG
AACATAAGTGATATCCTTGACAAATTAGGCAGGAGTCACTATTTCACGACCCTAGATTTAACCTCCGGGTTTCATCAAAT
TAAGATGGAACCACAAGATATCATCAAAACTGCCTTCTCGACTGAAGACGGACATTATGATGCCTTTTGGACTTAAAAAT
GCTCCAGCCACCTTTCAACGTCACATGAATGTCGTTTTAGCTGGTTTAATTGGAAAAATATGTTTTGTTTACATGGACGA
CATAATCGTCTATAGCACAAGCCTTGAAGAACATTGTGTTAATTTATCTAAAGTTTTTGATGCTCTCAGCGCAGCGAATC
TCAAAATTCAATTAGACAAAAGCGAATTTTTAAAAAAAGAGGTTGCATTTTTAGGTCACGTCATAACTGATGAAGGTGTC
AAACCTAACCCGGACAAAATTGATGCTATTCAAAATTGGCCAGTACCTAAAACAGAAAAACAAATTAAAGAATTTTTAGG
TACAATAGGGTATTACAGAAAGTTTATACAAGATTTTAGTAAAATTACTAAACCCCTCACACAATGTTTACGGAAAGGTG
AACAAGTTGAACATACCCCTCAATTTATAAAATCCTTTGAACAATGTAAACAAATTTTGTCAAGCAGTAGCATTCTTCAA
TATCCTGATTTTTCAAAACCATTTATATTAACTACTGACGCATCAAAATATGCGTTAGGTGCAGTTTTATCCCAGGGGCC
TATAGGAAAAGATAAACCTATAGCATTTGCGTCAAGGACCTTAAACAAAAGCGAAGAAAATTATTCCACTATAGAAAGAG
AGTTACTTGCCATATTTTGGGCAACAAAATATTTTCGACCATATCTTTTTGGACGAAAGTTTATTCTTTATACAGATCAT
CAACCATTGACATATGCTTTAAATTTAAAAGACCCATCATCATCAATGATTGGCAAATGGATGATCGCTTTACTTGATTA
TTCTTATGAACCAAAATATAGACCTGGTAAACAAAACGTGGTTGCTGATGGATTGTCAAGAATAATAAACGATGTTAACA
TTAATGAAAATGAACAATCATCAAACCCTGAAGAAGACATCTCATCAGATGATGCAACACAACATTCCGCCGATACAGAT
GACTCAGCTTTTATTCCCTGCACTGAAAAACCTGTCAATAGTTTTGTTAACCAAATTATTCTAAAAAGAGGAGAAAATGA
AAGTGAACATTTCGAACAAATCTTTACTAAAATCTTCAGACACACAATAACTAAAGTTACTTTCGGCGTACCCCTTATTC
TAAGAATATTAAAGACAAAAATCGATCCAAATCGGGTTAACTGTATTTACTGTCCAGAAAACGTTATTAACACGGTTCAA
ACAGTCTACAAAAATTATTTTAGTAGGGCAAAAATGTTCAAAATTTTTATATCCCAAAAACTTTTGATCGATCTTAAATC
ACCAGAGGAACAAGACGAAATTATAGAAGAAACTCATAATAGAGCACACCGAGGAATAGAAGAAAATCTTGCCGTAATTT
CTCGAAAATTCTTTTTTCCAAACATGAAAAAAATTGTCCGAAAATTCGTGTTGCTTTGTGAAATATGCAAACGCGCTAAA
TACGAAAGGACTCCGTATAAAATTTCATTTGCCAAAACACCAATACCAAAAAAACCATTAGACATTTATCATCTGGATAT
TTTTATTTGTACCCAAAACATATTCATATCAGTTATTGACAAATTATCCAAATTTGGCATTTTAATCCCTATAAAATCAA
GATCAATTCCAAATATAAGAGCAGGATTAACAAAATTATTTTCACTTTACGGTATACCGAAATTAATCGTGAGCGATAAC
GAACCATCGTTAAAATCCACAGAAGTTCGTGGAATGCTGGCAGATCTCAACATTGAAACTTATTACACACCATCTAATAA
AAGCGAGGTGAATGGGATCGTTGAAAGGTTTCATTCAACCTTATGTGAAATACTACGAACAAACGAAGAAAAATTTGCGA
ATTTATCAATGAAGGAAAAGTTAAGAATCTCTGTGGCACTATACAATAATACAATACATTCTTCAACCAATCTTAAACCT
ACCGAAATTTTCTACGGAATTCGGGATGGAGAAGAGAGGCCTACTGAATTGATTGATATAATTGCGGCCAGAGATAAAGT
TTATGATGAAGCTATCATAGCACTAAAAATACACAAAAAAAAAGATTTATCTTACCATAATAAAAACAGAGAACACCAAC
CAAATCTCGAAGAATCTGCGTCCGTTTACATAGAACGTCAAGGCGTCAAAAGTAAACATAAGGACAAATTTAATAAAACA
AAAGTAGCTCAAAATCAACGAAAAACCTTCATTGATGAAATCGGTAGAAAACATCATAAAACCAAATTAAGACGCCAAAG
AAATTAACAAATAACTTTTATTTCTAGGTGCGTGATGACAACTTTAGCCGAAATCATCATCACGGATTTGAACAGAAATG
ATGGATTCATCGCCTTCAAAGAATATAAAACAAAAATCATCCGAAATCTAAATCTGCATTTGCACATAGTTAATGTAGAG
AATATTCAAAGCAACATTGATATAATTTCACATGCTTTGAACATTTTTTACAAAAACAATTCAACTCAAAATTTTCATAA
GGTTCTAGAAAGAAGGGTAATGAAGTTATCCGATAATTTCAAGCGCCTTAAACCACTGACACCAAGACACAAACGAGGAC
TTGTAAATCCAATAGGAACCATTATTAAATCAATAACTGGCAACTTAGACAACAATGACCTATATGACATTAACAAACAA
CTTGATATAACAAAAACTAAAACTAACTACTTGATTGAAAGCAATAATCGTCAAATAATAATAAATGATAGACTTCAATC
AAAGTTAAATGAAATAACTAAACACTTGAATGAGCAGCAAATCAAAATTTTAAAAGAAATTTCAATTCAAATCAATAAAA
AAACAATCCAATCTGATTACTTTTGGAAACAAAACCTCTTCGAACTATTATTTAACATTCAGTTTTTGGATCAAGAAATC
AATGATTTAGTAGAGTCAGTGCAGTTAGCTAAATTAGGTATCATTTGCAAGAATATTATCTCTCTAAATGAAATGGAAAC
ATTTGAAAAAATATTGACCGATCAAAACATTACAATTAGTAGTCTTGACCAAATTTATGAATATCTCGGTTTAGAAGTTT
TCCATAAAAATCATTCAATAATATTTGTTATTAAAGTTCCAAATTTTGAACCATTTGAATACGACTTCATTAATATTGAG
CTTCTCCCTAAAAATAATTCAATAATAACATTTGATTACAAAAGTGTTATAACAAATGGAACAAAATCTTTTGTGTCACA
AATACCATGTTATACTATTGAGAAATACAAAATTTGTAATTCAAAAAATCTGAAAGACATAAGCGAAGATAAATGCATTT
CGAACGCATTGAGAGGAACCCCAGCGCGATGCAACTTCAAGGAGTACCAGGGAGGCACACAGATTGACGTTGTCAACGAT
TTTACGGTAATATTAAAGGATGCAAATTATCCAACTTTTATTAAATCAGAGTGTAACATCAAAGAACGCTCTGTTACGGG
AACATTATTAGTATCATACGAAGGTTGTGATATTACCATTAACAACACCAAGTTTAGTGGTAAAAGTCATGTTGAACACC
ATAAAATTACAATGATTCCTATGATAGGAATTTCATTCAAACAAGAATGGTTTTTCAAAGAGCATAACATTTCACAGATT
CAAATCTCGAATATAAACCATATCGAGAAGATAGAACAACAATACACAAAACTCCAATACTTTACCATAGGAGGTTTTAT
GCTAACATTATCATGTAGCATAATAATAGTATTGTTGTGGTTGATTACAAGAAAGACAAAATCAGCAGCTACTGTGGAAA
ACAACCTTGAATCCAATGATCCCGTTTCAGCATCCATAAGTCAACATTCAAATAAAGATTCGGGCCGAATCTTCTCTAAG
GATGGAGTAGTTACCAAACCATTCACGCGGTTTCAGCTAGAAACCGCGAACATCGAATAATCACAACGTCAGCATGCGCC
GTGTGCAGCGGCACATCATATTACACTGAAACCAGAGGACGACGACGACGTCTGGAGTGACGACGTCTGGCGAGGATTCC
AGGAAAGTGGCGCAACAACATAGTTTACGTAGTGTCTTTCAGATTCAATAAAGAGAGGGAAATTAATTATTCCCAGTCAG
TCTGTGTAGAGCCATCAAACCATCAATTTAATTTTTTAAAAAGTAACCTTCGAAAGCCCGGCGGCTAACTTATATATATC
AAAAAACTTAGATATTCACCCTTCTAAAATTTGAATTTAA
>cqgypsy_15
AAGAATCTTATAAATCCAGTGAGAGGCGAGAGAAGAAGAGAGCAATCTGGGCCGAACACGATACTACTCTCGGGTAGTAG
AACCGAACGTTAACTATTAATAAAGCAGTCTCAACTTGAACTACAACCACGAAGGACGTATTTTGTTAAGCTATCCGAAA
AGCACTCTTTAAACCCAAACCCAAGATAAGCTACGGTCCTAGTTAAGGACGTAGCATTCTGGCGACGAGGATTAAAATCA
ACCGAGTGTGATAAGCTCAACTGAATTTAGATAAGTTGCGTGCTTTGAAAGTGGGGGATAAGAGTAACCTGTGGTTCCAC
GTGGTGGTTGATTAACAGTGCACGTGAACGCCAGTGAAAAGCGTTAGCTACGTGACCAGCGAGAAAGGGGCGTGAAAGTT
TCCCGGAAAATTAAAAAAAAAAGTGTAAAATTGATTTAAATATGCCAGATGACGAGAAAAAGCCCGGAGTGTCCAGCGCG
TCACCTTCGGGAGCAGACAAAAGAAAAGGAAAATTCCCTGTGTTTGTCCCGGGGCATAATGTGAACTCATACATGCAGAC
CGTGGACATGTACTTCACTTTGAATAAAACTCCGGAAGATGAAAAAAAATTAGAATTTATTACAAGTGTGGGTCAAGATA
CGGCAAATCACATAAGTGGTAGTTTCAAGCCGACAAAAATTGTGGATAAAACGTATGACCAAATAATTGAAAAGTTCAAA
CAATTATATGAGGAAAAGAAAAACGTGTTTGCCGAGCGATATCGATTAATTACGCGAAAGCAAGCATTGGGCGAATCGTT
GGACGATTTCGCTATTGATCTACAAGACATTGTGGAGCATTGTGGTGTTAAAACAGACACCGAAGCAATCCTAGTGCAAT
CTATCTTTGTGGCGGGGTTGAAGAACGATAGCACTCGGGAGGCAATGTTACGCGACGGTAACGAAAAGCTTGATTTAGCA
CAATTGCTAGAAAAGGCTAAAGGGCTAGAAGTTGCGACACGTGAGTCGAGGAAAATGTCGCAAAACGAATTTCTGGAAGT
GAACTATGTGGATCGCGGGGGCATGCACGTAGGGCATTCACGGAACGTGGTGAAAAGAGGAAAATTTGGGGAAGCGGCTG
CTTCCACCAGCAAGAATAGTGACCTGTACAGCCACCGTGGGACGTTCAAACCTAGCAGTGCAACTGTATGCTACAATTGC
TACAATAAGGGCCATTTGTCGTATGATTGCCCGTTCCCGAAGGCCAAGAAACCTAAGTCCAGTGTACCACCACAACGAAA
TGCGGGGTACAGGAAGAGAGCATTCGAGGAGCGAATTAATCAACTCACGGCGGAGATGGAGCAACTCAAATCATCTCTTC
AAGACGACCTGGAGCTTTCAGAGAAGCTTTCGGAGACGGAGAGCGAGGAGGATTCTACAAACTTTGTTAACAATATACTT
TTGGGTGAGTCAAGTACAGCACCAGCTTTTGTGAAATTAAAAATAAATGGAAAAATTCATACCATGGAGTGCGATACTGG
TGCTTGTGCTACAATATGTTCATTTCAAACTTATTATGAAAATTTTTCCAAACAAACATTATCACCACTAAATAAAACAT
TCAACGTTATATCAGGTGACAAAGTATCGGTATTAGGTACCTTGCCTGTAAAAGTCCAATTAAAGGACAAAATTGTTGAA
TTAACCCTAGTAGTGATCGATTCCCAAAAAGAATTTGTGCCTTTAATTGGCCGAGACTGGCTGAACATTATTTGGCCAAA
CTGGAGAAAAAGCTTCGCTCTCAACTCAGTTAAATCTGAATCCAGAGAGGAATGGACCAAACATGTGGTGAACAATTTAA
AAAGAGAGTTTTATAAAGCTTTTGATGAGGATCTCACGCAGCCCATCAAAGATGTTGTAGTTGATATTAAAATTGAAGAT
AACGCTAAACCATTTATCCACAAACCCTATACAGTGGCATTCAAACACAAAGATAAAGTAGCTAAATACTTAGATGATCT
TGAAACAAAAGGAATTATCACAAAAGTAGAATATGCCGAGTGGGCTTCTCCCATAGTAGTGGTGGTGAAACCAAACAAAA
CTGACATCAGAATTTGTATGGACGGTTCTAAAACTGTTAACCCTCATATAACAACACATCATTATCCCTTGCCGCTCATA
GAAGAACTGATTACTAATAAAAGTGGAGCAAGAGTTTTTGCATTGATTGATTTACGAGGCGCATACCAACAACTTGTGGT
TTCAGAACAAACAAAAAAATTATTAGTAATTAACACCCACAAAGGTCTTTATGCGTTCAACCGACTACCTTTCGGGGTTA
AACCTGCAGCTACTCTTTTCCAATGTGCAATGGATAATATTCTCAATGGAATTCCAAATGTTCAGGCTTACATAGATGAC
ATCCTTGTATGGGCAAATTCAGATAATGAGTTACTTGGTAGGCTTAAAGTTGTGTTGAAAAAATTAGCTGAACATAATGT
AAAAATCAACACCGATAAATGCAAATGGTTTGTGCCCCAGGTGAAATATTTGGGCCACATTCTCTCGGAGGCAGGAGTTT
CGCCAAATCCCGAGAAAGTGGAAGCGATAACGGCCGTGCCAGTGCCAGAAACCAAAACACAACTAAAGGCATTTCTCGGC
ATGATAACATTTTACAATAAATTTGTGTCAAAACTTAACTTATTACTAACACCACTATATAACTTGCTTACAAAAGATGC
GATATGGAATTGGACAACACAGTGCCAAACCGCATTTGAAAACAGCAAGAGAGCTATCTGTAGTGCACAAATACTTACAC
ACTTCGATCCTACCAAGCTTATTACTGTAACGTGTGATGCAAGTGATGAGGGCATCTCTGGGGTTTTAAGCCACAACATA
ATGGGGAAAGAAAAGCCAGTTTTCTTTATTTCGAGAAGATTATCCAAAGCAGAAAGAAAGTATCCCATTTTGCACAGGGA
GGCTCTCGCTATTGTATTTTCCATGGAAAAATTTTACAAGTATGTTCTTGGTCAAAAAGTTTTGATAGTCACTGATCATA
AACCTTTAGTGGGTGTTTTCGATAATAAAAAGAATGCACCGATAGTAATTGCAAACCGGTTAGAGCGCTATTTCTCACGA
TTGTCGATTTTTGAGTTCACCATCATCTACAAACCAGGCAAAGATAATCATGTAGCAGATTGTCTCTCTAGGTTACCAAT
ACAACAACAAATATGTCAAGCTGATTTAGATGAAAGTAAACGAAGCTCTCCAAATTGTTTGAATTTTTTAGTGGAAAACC
ACGAGTTTAACCTGAATGCCAAATTAATTGCAGAGCAGACGAAGCATGATCCAATTCTCTCCCAAATTATCCAATTTATC
GAAAATGGATGGCCATCTAGAATATCTTGTAAATCTGTTAAAAATTTCTATTCAAAAAAACATGAATTAAATATCGAAGC
AAATTGTTTGATATTCAGGAACAGGGTTGTATTACCAACATCATTAAAAATGTATGCACTTCAACTACTGCATGCAAATC
ACAGAGGAATTCAAAAAATGAAACAATTATCAAGACAATTTGTTTATTGGGAGGGAATTGGCGTAGATATTGAGGTTTTT
GCTAACTCTTGTAAAATTTGCCAATTAAAAGGAATTGATAGAAAACCACAAATATACGGCAATTGGCCATTAGCTTCAAC
AACATTTGAGCGAGTGCATATTGACTTTTTCCAGAAATACAATCGCACTTTCTTAATATTAGTAGACGCACACTCACGAT
GGGTTGAAATAATAAGAATGAACAAAACAACAGCAGAAGAAGTGGCCCAGGAACTTGACACAATTTTTGCCACCTTTGGT
TTTCCTGGCTCCATGGTGAGTGACAATGGGCCTCCATTTAGTAGCCAAAAATTCTCATCATTTTGTAAGGCAAGAAATAT
TGAACATATTTTTTCACCACCGTACCACCCAGCCAGCAACGGACTTGCTGAAAGAGCGGTTCAAACCACAAAAGCCTTTC
ATCGTTACAGATAGACAATAATATTCGCACATTTCTACATCATCATCACCAAACTCCCACAACTGGAGACCGAATTATTC
CAAACGAGAGAGTTTTCAACTTTATTCCACGTTCTGAACTTATAAATTTAAGAGAAAAGAAAACAGTTTTCTGCACGAAT
TACGAAAATGAAAACACTAGAAAATTTAAGAAAAACGATAAGGTAATTTACACTTATAAGATGAATGGTAAGAAGTTCAC
TCATGAAGCTGTAATCATAAAGCCAATGTCAGAATTAATTTTTCTCATTCAAATTCAGGGAAACATTCGCAAAGCTCATG
TAAACAAATTAAAAAGAATCCCACAAGTTCCATTTACATTAAAAATCAGGCCAGATAATTCTACTCCCATACACCCAAAC
AACACATCCCCAACATTGTCAACAAACAGTTCTGATGAAGCAGACAACACAAAAGATTCGTCAGCTGATGTAGAGGCAAA
CAATAAAGAATCATCAACTGAAGAGTCACTTTCATCAGCTGACGAAGAAACAGAACCAAAACAAAAAGACAAACCAATTC
GGCGATCCAAAAGAAGCAAAAGTTCTAGGCACAGCTCTCTCAATTTGAAAGTTCTTGGTAAAAAGAAATGATCAAGGTTG
TCGAATTAGGGTTTTGTCCTAAAAGGGGGGAGATGAGAGGCGAGAGAAGAAGAGAGCAATCTGGGCCGAACACGATACTA
CTCTCGGGTAGTAGAACCGAACGTTAACTATTAATAAAGCAGTCTCAACTTGAACTACAACCACGAAGGACGTATTTTGT
TAAGCTATCCGAAAAGCACTCTTTAAACCCAAACCCAAGATAAGCTACGGTCCGAGTTAAGGACGTAGCATCCAGTAACT
ATGTTTTTTAAAATAAATTTAATTAATTTGTCAAAATAAT
>cqgypsy_20
TTATTTTTTTTCTTTAACTTTCATATGGAACTGCTGTATATATATATATAAGTTACGAAA
CAACCTGGACCTGCGATATTTGAGCAACTGGAAGAGCTCAATCGTCAGCAGCAGCAGCTA
GCAACAGCGTTGGAGACTCTTCGAGAAGGCTAGGTCAGCACAGTGTCACCCGACACTTCC
TGTTGATCGACGACGGCATGAGCAACGGCATCGGACACCACCAGCAACTCAGCACCCAGC
CAGCATTCCTGCCTGCGTAGGGACTTTAGGGACTAGCGCAGGCCTCTGTATAATTTCATT
TTGCTTCTAATAAATCACTCAGTTTCATTACCTCGACGTGAGCGGACCTTCAGTCCGGGA
TTCAAAATTTTTTAAAAAAACATTCCGAACTACCAGATTGTTAAGTGGCGCAGTCGTGGT
CTGCCCGTGGAGTGCGCGAGTGATTAGTGAAATTTAACAGCGGGACCAGCACCGGAAGAA
TACTAGTGATTGGAGAACGCAACCGTGAGAATATCGGACTTAGATTTCGTGATTGCACGC
CACCAATCGGAGCAGAGAACCTACAGCTCACCCGGAAAGAGTGATTAGTGAAATTCAGCG
GCGGGACCAGCACCGGCAGAATACTGGCGAACGGAGAACGCAACCGAGGGGATATCGGAC
TTGGATTTCGCGATTACACACCACCGATCGGAGCGAAGAACCTACAACTCACCCGGAAGG
AACCCATCTTTGAAGGAACATCAAGGATTAGCGGTGAGTGAGAAAATATAATAGTATAAT
AAATTCTTTCGGAAATAGAAGTGAAGCCGCTTTAGGAGAAAGAAACTGTGTCAAATTTAG
CTGCAAGATTTTCTTTTTTTTGCTTTTTTCAAAAATTATCATCTTGGTCGTGTTTAAAGA
AAAATTTAATCAAAATCAGTGTTTAACGAAAACAGAAGAAAAGTGAGTGAAAAATTAATC
AAAACGAAATAGTGTAACGAAATCAGAAGAGGAGCAAAATTGTATTTATAAAATTAATTT
TTAAATCGCTTTTTCAAAATTATTTTCTCAGTCGTGATTTTATGCTAACACGTAAAATGG
CGGAAGAGATTCAAGCTGCTTTAGACAAACTTCGTGAAGATTTAGAGCGGCAACGATTGG
AAATTGTCGAGTTACAAGGTCGTAATGAAAACGAATTATTCGGGGATACTTCTGATGACC
CCGAAGCTGCAGTAGAAATGCCAATACCTGAAAATAATTTCAAAGCTTCAAAAATTCCAG
ATGCTATTAAAATGATCGTACCCTATCATGGGGACCCAAAAACACTTGCTACTTGGATCC
GGTCTGTAGAAGAAAAAGTAAAATTTGCTTCTGAAGACTGCCCATCCGAGAGAGACCGAA
AAAGGGCATGGCCACTATGGATCAGTGTTATTCGTGACAAAATTTTGGATGAAGCAAACA
ATGTTTTAGTGGCGAACCACATCCCTACCGATTGGGAAGCCATAAAAACCGCGCTCATTG
ATCAATTAGGAGACAAGAGAGACTTGAGCACTCTCGTCACAAACATTTCATACCTGGAGC
AAGGAGCAAAAGACATTGTCCAATTTTACAAAGAATGCAGAGAATTACTCTCTGACATTA
CCGCCAAAATATCTATAGATCGAGAATTGGAAAGTTGTGCCAGAACACTAACCGGAAATT
ATGAGAACATGATTATGAACTCATTTATTGATGGGCTTAATGACCCATATTCAACATTAA
CTAGAACATCCCAGCCTAAATCATTGCTAGAAGCTTATCAGAATACACTTGGTCAATTTA
ACGCAAATCAAAGAAAAAAACAACGCTTGAGAACGACGACCCATAGCCATAAAATTACAT
CTCATAAATATGGCCCAGTTGTCAAATATAATTCATTTTCCCAATCTACAACACCAAACA
ATCAACAAATACCATTACAATCGTATTCTCAACCAGGGCCATCCAAACCTTTTTTCAAAC
CATCGTTTCCTCAATCGAAACCCCAGCTTCTTCAAATAAAAGCCGACCCATCGACCCAAA
CTAGACAAAATCGGTGGCCTTATCCACAAAGACAAGGTGGCGTAAATTATCATGAAGCTC
CTGAAGAAATTCAAACAGAAGAAGAAGTAGAACAAACACCTGAGGAAGTCGAAGATCTAA
ATTTTTGTTTAACGGACGAATTGGAGAACGAAACCTAACTAATAATTTCCTCCCCTACTA
TGAAATAAAATCAAACAATTTTGGAAAAATTCGGCTATTAATAGACACTGGTGCGAATAA
AAATTACATTAATCCAGATATTGTACCGAAGCATGCAATTGCTCTAGGAACAAACCATAA
AATAAAAAATATTAGTGGAAGTTACAATGTAAGCAATTATACACGCTTTAACCCTTTCGA
AAAATTCTTTAAAAACTTATCACCACAAAAATTCTTTTTATTTAAATTTCATAATTTCTT
TGATGGACTTATAGGATTTGAAACCCTTCGATCAATCAATGCTATAATTGATACAGGTTC
GAATTCACTAAAAATCGGAGACACCATCATTCCCCTCAATAAAAAGCTACCCGATAGCAT
TATCTTAAACGCAAACGAGACCAACATAGTTTCGGTTCCAACAGTTCAAGAAAATGGTGA
TTTTTTAGTAGAAAATGACCTACCTATAGCACCTAACATTTTCATACTGTCTGGGGTGTA
TTCATATCAAGATAGAAAAACTAATATCCTCGTTCATAATGGTAATACCAATGAACAGAA
CCTGAACATTGGTGGGCTCCTAGATTTCGGAATAAACAATTTTGAAATGAAAAGTCCAAT
ATTCAAACCAAACAAAAATAAACTTTTTGAGCAATTAAGACTAGATCACCTAAACCAGGA
AGAGAAAAAACAAATTTCGAAATTGATCCAGTCCTTCCAAGACATTTTCTTTCTTGAAGG
ACAAAAACTTAGTTTTACCAATGCAATCAAGCATAAGATTAACACATCAGATGAACTTCC
GGTATATACGAAAACGTACCGATACCCTTATTTCCACAAAGAAGAAGTACGTAAACAAAT
CGACTCCATGTTAAATCAAGGAATTATTCGTCCCTCAATTAGCCCATGGTCGTCACCCAT
TTGGATTGTCCCAAAAAAGATTGACGCTTCAGGCCAAAAGAAATGGCGACTAGTTGTGGA
TTATAGAAAGCTCAACGAAAAAACCGTAGGTGACCGCTATCCAATTCCTAACATTACGGA
TATACTTGACAAGCTAGGGCGATGTATGTATTTTTCAACCCTAGATTTGGCCTCTGGATT
TCACCAAATCGAGGTGAACGAAAGAGACATACAAAAAACTGCGTTCAACGTAGATAGCGG
ACATTACGAGTTCGTCAGAATGCCATTTGGCTTAAAAAATGCGCCTTCCACGTTCCAACG
TGTTATGGATAACATTCTACGTGAACATATTGGGAAAAGATGTCTCGTCTATATGGACGA
CATCATAGTTTTCTCAACGAGCCTTCAAGAACAAATTCAGAACCTTAAAAGCGTTTTTGA
GTCGCTTGCGAAAGCCAATATGAAAATTCAGCTCGATAAGAGCGAATTTCTTCGTAAAGA
GGTGGCATTTCTGGGACATGTGGTAACGCCTGAGGGTGTAAAACCAAATCCCGAAAAAAT
TGCAACTATTTCTAATTGGCCTATACCCAAAAACGAAAAAGAATTAAAAGGATTTTTGGG
AGTGATGGGTTACTACAGAAAGTTCATCAAAGGTTTTGCTAAAATAGCAAAACCTCTGAC
AAGCTGTCTCAGAAAAGGAGAATCTATTACTTACACCAAGCCTTTTCTTGAAGCATTTGA
AAAGTGTAAATCAATACTGACCAGCAGCCAGGTACTGATTTACCCAGATTTCGAAAAACC
GTTTATTCTTACGACAGACGCGTCGAATTACGCTATAGGAGCAGTTTTATCTCAAGGTCC
GGTTGGTCAAGATAGACCGATCGCATTTGCTTCCCGCACACTCTCTAAAACTGAAGAAAA
CTATTCTACTATTGAAAAAGAACTACTTGCTATGGAATGGGGTTGCAAATACTTCAGACC
ATATTTATTCGGCAGACAATTCACACTTTTCACGGACCATAAACCACTAACGTATGCCAT
CGACCTCAAGGATAAAACTGGCAGGCTCAGCCGCATGGCAGTTCGCATGAAAGAATATGA
AGCACATGTAAAATATCGCCCTGGTAACCAAAATGTCGTTGCCGACGGACTTTCCAGAAT
TCCAAGTAACAGTAGAGAACTGGAAGTAAATGTTAACGATCAGAGCGATTCAACATCAGA
TGACGCGACGGTACATTCTGCGGATTCAGACGATGGAGACTACATCCCCATGACTGAATT
GCCTCTAAATTATTTCAAATCTCAGATCATTCTTAAAATAGGGGAGCAAGACGAAGAGAT
TTATGAAGAAATATTCCCCGGTATACATCGAAGAACTGTTACGAGAATTAATTTTGGAGT
TCCCTTCTGCATAAGATTGTTTCGAGAAAAAATGCACCCCACAAGAATAAATGGTATACT
ATGCCCTGAGAGTATCATAAATACTCTGCAGGTTACATTTAAAAATTACTTTTCAAGGGC
TAAAACATTCAAAATAAAGCTAACACAATCTCTTTTACAGGACTTAAAAACAATAGAGGA
ACAAGAGTTGGTAATCAAGACAACCCATGAAAGGGCTCATCGAGGCATTGATGAGAACCA
TACCAGCATCATCCGAAAATTCTATTTTCCTCAAATGAAGAAAAAGATTACGTCTCACAT
AAACCTTTGTGAAACATGTCTTGAAAACAAATATGAGCGAAACCCATACAAGATCAAATT
CGCAGATACTCCCATCCCAAAAAAACCTCTCGATATAGTTCATATCGATATTTTTGAATC
TAGACCAAACCTTTTCCTATCCGCCGTAGATAAACTATCCAGATTTGCTATCATCATCCC
AATAAAATCCCGGTCAATACCAGATCTTAAAAAAGCCATTTTGAAGCTTATCACATCGTA
CGGAACTCCATGCATGTTAGTTAGCGATAACGAACCTGCATTGAGATCTACGGAGATCCG
AGGCCTTCTGCATCGGTTAAATTGTGAAACTTACTACACACCCAGTGACACTAGCCAAGT
CAATGGGATTGTCGAAATTTTCCATAGAACACTTTCGGAAATATTCCTCTGCATGAAGCA
GAAATTTGAAGATCTCTCAGATAAAGAGATCTACAAATTAGCAACATCATTATACAACAC
AACGATTCATTCCGTAACCAAACTTAAACCGATAGAGGTTTTTTTCGGAATTAAAGAAGG
GGAAGAGAGACCCTTGAATTTAGAAACAATATTAGAAAATAGAAACGCAATTTTTGACGA
GTTGATTTTGAAACTAGTACAACAACAAAAGAAAACTAACGATTATCGCAATAAAAGTAG
AGAGCATGAACCACATTTAGACACAAATGAATCAGTGTACAACAAACTTCAAGGGATTAG
AAACAAAAAACGCCAAAAATACAAAAAACAGAAAGTTAGAGAGAACAGGAGAAAAACTTT
CATAGATTGCAGAAACATAAAACTTCATAAATCCAAATTAAAAAGGAAACGAAAACTCTA
ATAATACTCTTTTTTGCAGATGTACTACCCGATCTCGATTTTCATCAACTTAACTCTCAT
CATGGTTTTTGTCACTACTTCTCATTTGACGATACGAAATTTGAATGAGGATCCAATTCT
CTTAACGGAACTCAGAAATTGTAAATTACAAAGTGGCACTTTGAAAATTATACACCCCAT
CAATCTCTCAGCTATCCAAGAATCAGTGGATTATTTGGCTACAACATTTTATAGCAGTTC
AGCTAGCAAGAACCCTTTAGGGCAAATAGCTAAACAAAAATTTAAAATATTATATAACAA
CCTAATGCAAATCAAACCTGTAGTAAAGCACAGGCAAAAGAGATGGGACAGCTTAGGTAC
GGCATGGAAATGGCTCGCTGGCTCACCGGACGCCCAGGATCTTCGCATTATCAACAGCAC
CATGAACGAGCTGATTACTGAAAACAATAACCAAGTCGACGTTAACAACCGATTCAACAA
AAAGATTGCTGAAATCACATCCAGCATCTCCCAAATCATCAATACACTGGCAACAAACGA
AGTACAGAACGAGATTTCCATCCTCGTCACCATCACCAATATCGACATGATGAACAAGGT
ATTGGAGGACATTCAGGACGCCATAATTCTATCAAAGAATTCCATAATCGCGAACAGACT
GTTAAACGCCCAAGAGTTAACATTTATCCGATCCTTACTGATAGAAGAGGGAGTCAACTC
GGATCTTCCAGATGAAGCCCTCCAGCATGTGACCCCGAAATTCGCTGTCAACAAGGAATT
GTTGCTATACATCCTTCACGTTCCCCGACTATTCAGCAAAACTGTTCCAATAATTCAAGT
CTACCCGTTGGCCCACAAAAACCAAATCATCTTTGGATACCCGGAATTTTTCATCAAAGA
CGGTTCCACACTATACACAACAAACCATCCAGACGAGTTTGTTCAGAAACTAACGTATCT
TGAGAAAATACAAGACACTTGCATTTATCCGCTGATATTTGGAACACAGTCCAGATGTAA
TGCGACATTTTTCAATGATACAACCCAAATGCTTATCTCCGAAAAAGCACTTCTGATACA
AAATTCCTGGAACGGCATGCTTCAAACGAACTGCGGACCAGATAATCGAACTCTTAGTGG
AAACTTCGTCATTGAATTCATCAATTGTTCAATCACATTTAACAATCAAACATACCAGAA
TGAAGAGATCACCCGTGAAAGCAACATAATCTACGGAGCATTCCACAACTTTAATGCTAA
CTGGACTTACAAGCAAAGATTGGACATCTCTTCGATCAACAACGAAACCTTGGGAAACAG
GAAAAAGTTAGACCACGTTTTTCTCGAACAGTATCACCTCAAGCTACAGATTTGGACGGT
AATTGGTGGATTATCAGTAACGTACATCATCATTTTGTTCATCGTGTTCGCAGTTGCTAA
AATTCTTTTAGACCATCGCGGATCGGGACGCTCCGAACTTCATGAGGGAGCAGTTACGAA
ACAACCTGGACCTGCGATATTTGAGCAACTGGAAGAGCTCAATCGTCAGCAGCAGCAGCT
AGCAACAGCGTTGGAGACTCTTCGAGAAGGCTAGGTCAGCACAGTGTCACCCGACACTTC
CTGTTGATCGACGACGGCATGAGCAACGGCATCGGACACCACCAGCAACTCAGCACCCAG
CCAGCATTCCTGCCTGCGTAGGGACTTTAGGGACTAGCGCAGGCCTCTGTATAATTTCAT
TTTGCTTCTAATAAATCACTCAGTTTCATTACCTCGACGTGAGCGGACCTTCAGTCCGGG
ATTCAAAATTTTTTAAAAAAACATTCCGAACTACCAGATTGTTAAGTTATATATATATAC
>cqgypsy_21
CTCCTTTGTCGCAGGTACGGTGGGTTAATGTAATAAATAAAAAAAAAGAACTAAAAATAATCTTTATGCTAGTCTTGTGT
TAGTCTACATATCTAGTCCGATTGTCTATGGCCCATTCCTTTCGGAGAGCGACTCGGTTGTCAAATCCCATGGAGAGCGA
GAGAGTCGTGCCCAAGTTAGGGTCTGATGAGTTCTCTCGCGATTGTTGAGGCAGTCTGTTGGAGAAACTCAAAGAGAAAG
GTCGACAGTGAGGACCTAATAAAAATAAAAAAGAAAATGGCCGGATGCGACAATGGCGCAGTTGGAGGAAGGCGAACAAA
GCGGTGAGCATAATTGCAGTCGGACTTTGGAAGGGATTCAAAGTGCGATTAAGTACGTGAACGACAGAAGTGAGGCGAGT
TTTTTTTTTAAATTAACTCGTTGGCCACAAGGAGAGTGCGTTGACCATGCAGTGTGGGGTCGTGAGGCAAGGCTTTCTTG
TTGTACACACACACACATTCTGCAAGCATGAGACGAAAAGAAAAATCATGAAAAGAACAAGAATCCCGTTGGCCATGCGG
TGTGGTAGTGAGGCAAAGGCGAAGCTGACTGCTGGACACACACACACACACACTTATTGGGAGCGCATGAGACGAATTAT
AATGGTGATTAACACGTTGGTCATGTAGTGGGGCTGGGATACAAAGCTTGCTTTGCTATTCACGCACACTGACGTAAGCA
TGAGACGAACCTAGCGACAAACGAAAAAAAAGTTGAGCGATAATGTGGTTGTGAGGCACAGTCAGAACTGACGTTGCTGT
ACACACACATAGATTTGTTTTTTCAAGTGATGGATTTGTAAAGCGTGATGATCCCGCTGACTTTGGTAGTTGTGTGACAA
AATGCGTGTGTTTTACACAAAACTCTTTGGCCAGCAAAAGTAAATTGAGTGTTGTTTCTCCCTTTCAGGGACCTGCAAAC
GCTGAGGCAGAACGCACGGTTAGCTTTGCGGTCGAAGAATGCGACCACCGCGCGGAAAGCTCGCAAGATTTTGTTGCGGC
AGACAGTCATCGGCAAGAAAAAGGATTCCAAGATCCGGTCGTTGTCGATCCGTCTGATCGAAGAGCAGTCTCGCAATGCC
AAGCTGCAAAAGGAGTTGAATCTGGCAAGAGAGGAGAAAGGAACCAAGTCCGGAGTGTTGGAGGAGACTGTTGATGTGGA
GGCGGCGCCGAGGATCGACCTGACGGAGGAAGGCAATCCGGAAGGAAGCCCCAAGCACCAGATCGCTACACCATCCGGTC
AGAACAACTGGCAGATTACGGAGGAAGGACAAAGTGATGTGCTTCGCACGACGGGTCCGGGGGCCACGATGGCAACTTCG
GTGGCTGAAGTAGAGGTTGGTCGCCAGGCGCCCGATTCGATCCGCAACGCAAGAGGACTGGCACCAACTCTGTCTCTGGC
CTCAATCATAATACCGGAGTGCACGCCGAGCACGGACGACGACGAGATCCACCGCCAAACGTTTGAGACATGGATGGAGC
TGTTCAACGACATGATGGATCTAGCAGGAGTCTCGGACGAACGGACGAAGTTCGTGGTTTTCAAGGTGAAAGCGGGCCCT
CGTCTTCTGGAAATCCTTCGGAACACTGTTTCGACCCTCGAAACTCCAAGCATTGTTCTGAACCCGCTCGAAAATGCAAT
TTGCAGACTGCAAAACTATTTTAGTTCCGGGTCGTACTTGATGCTCCAGCGTAGGCGTTTGTCGGCAATGGCACAGCTAC
CCGAGGAGTCCGATCGTAGCTTCGTGTTGAGGGTCGCAGAGACGGCTCGTTACTGCGGATATGGTGAAGGGTTGATCAGA
GACGAGGTTATCAACGTTGTCTCTCAACGCGCACGCGACAGAGAAGTTCGAGCAGTTGCGGTAACGCTTATTGGAGTTGA
GAACAACTTTACGCTTCTGATGAACAAAATTCGAGAGATGCTGGCAATTCGCATCAATGAGGAAGCGGCGTTAATGGCGT
TAAAGCAACAACCGATGCTTGTGGCTCCTATCCGTGTAGACCGATCACGTGGGGATCGCGATCGTTACAAGCCGTACGAA
GTTTCACAGCGAGCGGGGGGCTCTCAGCTGTACCGGCAACCCAGGCCGGAGTACCAGCAACCAAGGTTGGAGTCCGCGGG
AAAAAAACCGGCGTACCGGCGGTGCTGGAGGTGTGGCAATCCCGATCATGAACCGGAAGTATGCTGGGCGATCAGAAAGC
GATGCAACAAATGTGACGAAGTGGGACATATCCAGCGGGTGTGTCGACAGCCTGGTTCAAAGAGGCGTACAGAGTCGGTG
AGCAGGCCGGATTCGAAAGGGAAGCAGATCGCGCTGCTGGACAAGGAAGAAGTTGTAGAGGAGCGGAGTAAACTCGTAAG
TGGGAGCGAGAATGTTTAGTAAAAACATAACCTTAACGAAAAATGTAAAAGTTGTTATTGGTTCGATTTAGACTTGCACT
GTAATAAAAGTTAATCTATGTATTACAAATGACAGTAAATTATTTACATGTTGATGCTTTGAGCATGGTGTCCTTACTGA
TAGTTTGATTGTGTGTGTCTCACTAACAGGCGAATGAGCGGCGTTTGATTTTGACGGGTGAACACTTACTGGCCGCGATC
TCGTCTACGGAGGAGGGTATGATCGAGGCAAAAGTTGCCGGGATGGAATGCTCGTTCCTGATCGACTCAGGAGCCCAAGT
CAACACGTTGACGGAAGCTTTGTTTCTTGCTCTGCAGAGTATCCAAGAGTACAGCGATGGAATTTTCAACTTGAAATACA
GTTCTGATCTTCCTCTCAGAGCATATGCGTCGTCAGGTATGATGGAATAATAGAAATCTATTTCAATGATTTCTTAAATG
TAATCATTATTTTAGGCCAAATCCAAGTGCTGGCAACCTTTGAGGCCCACCTGTTCATTTCAGACGACAGGCCCGTGTTC
TTGGAAAAGTTTTACGTGGTCAAAGAGTCGAAGTCGTTGTTGAGCAGACAGACGGCAACAAGGTACTCCGTGCTGCAACT
GGGTCTGGACGTTCCGGTGTCGACGGAGCCGGAAGAAGATTCTGGAGGCACTCGGGCGGGGGAAATTGCTGTTCTGGATG
CGTGTTTGCCTTTCCCAAAGTTCAATGTCCCACCTGTTAAAATTCACTACAACAGAGATGAGCCGCCATCTAGAAACGTG
TTCATGCATATTCCGTACGCGTTGAAACCCGTGGTACAGGAAAGATTGCAACAACTAATCTCAGCGGACATAATTGAACG
GGTTGCTGGGGACATGGACACGTCGTTCTGCTCATCAATGCTAATCGTTCCTAAAGGCAAAGAGGATTTTCGGCTGGTGA
TCGATCTGAGGGGACCGAACAAGTACATATCCCGTATGCCCTACCGTATGCCGACTCACGAGCAGATCCTTACGGAGCTC
AACGGAGCGTGCTGGTTTTCTACAATTGATTTATCAAACGCATACTACCACATAGAACTGGATCGAGGATCACGGCATCT
AACCAACTTCTGCACCGAGTTCGGCATGTTTAGATTTGTCAGGTTGCCATTTGGATTGTCCAACGCCCCGGATGTCTTCC
AGGAGACTTTGGAGAGAGATGTCCTTGGGGGCTGTGCTGGTGTGAGGAACTATCTAGATGATGTGCTGGTTTATGGTCGG
ACGAAGGAGGAGCACGACACCAATCTGGCCACGGTTTTGAGTCGACTGCGGGAACATAACGTCAGACTCAACCCGGATAA
ATGTGTCTTCGGTAGCCAGTCCGTTAAGTTCCTGGGCTTTGTACTGACGCCGGAGGGCTGGCAGATCGAGAATAGCAAAT
TGGGCGCAATTGAAAATTTCCGGACGCCACGCAGCTGCTCGGAGGTGAAAAGTTTTCTCGGAATGATCACATTTTTCGAC
AAGTTTATTCTACATCGCGCGGACAAAACCACACATCTCCGACAGCTGGCGAAGTCGGATCGGTTCTACTGGGGCGAAAA
CGAAGAAGAAGAGTTCGTTTACTTGAAACAAAAGGCGCTGAAGGGGATCAAGACACTCGGCTACTACAGTACCGTCGACC
GAACAGAACTCTTCGTCGACGCGTCGCCGGTTGGGTTAGGTGCTGTTTTGGCACAGTTTGATGAGCAAGGGGTGCCGAGG
ATCATCGCTTGCGCCTCGAAAGCTCTCACGGAGACAGAACAGCGCTATCCCCACACACAAAAAGAGGCGTTAGCTATTGT
GTGGGGAGTTGAACGGTACTCGTACTACTTGCTGTTCAGACCGTTTATTATCAGGACCGACTCCGAGGCCAACCAGTACA
TTTTTAACAACAATCAGTCCCTGGGTAAGAGAGCACTTTCCAGAGCGAGCGCATGGGCACTGAGACTACAGCCCTACGAG
TTTACTGTGGAGCGCGTACCGGGCGAGGACAACGTCGCTGATAGCTTATCAAGGTTGATCGGTAGCGCCGAAGATGCGGC
GCCGTTTGAAGAGGTGAATGACGACCACTTTCTTTATTCTCTCGATGCGGGATGCATGTCGATAAGCTGGGACGAGATTG
AAAGTGCCTCCGAGGTTGATTCTGAGCTTCAACAGGTGCGCAGCGCAGTTCAAACCAAGGTGTGGCCTCCCCAACTTAGG
CGATTTGAAGCGCAACGGAAACACTTGCACACGGTGGGGGAGTTGGTTTTTAAGGACAACAAGGTGGTGCTTCCAGCGAG
TCTGCGTTCCAAGGCTTTCGCTGCTGCCCATGAAGGTCATATCGGTGTAACATCCATGAAGCGCATAGTTCGTGATTTTT
TTTGGTGGCCAGGAATGTCCAAGGCGGTCGAATTCTTCATCAAGCGATGTGAAACGTGTTCAGTTCTGGCAAGGAAGAAC
CCGCCTTTGCCTCTGTCACCGCGAGATCTACCTTCCGGCCCATGGCAGATCTTACAGATTGACTTCTTGTCAATTCCGGG
CTGTGGGTCAGGGGAGTCCTTGGTTGTGGTAGACACCTATTCAAGGTATCTCTCGGTTGTGGAGATGTTCAAAATCGACG
CGGAGTCAACAAACGCTGCCCTTTGCAGGGTGTTCAAATTGTGGGGTTTGCCGGTGATCGTTCAGAGCGACAACGGCCCC
CCCTTTCAGTCGTCGAACTTTGTTAGTTTTTGGGAAGAAAAGGGGGTTAAGGTAAGGAAGAGCATTCCTCTTTGCCCTCA
AACTAACGGGTACGTCGAAAGGCAGAACCAGGGTATTATCAAAGCGGTGTCGGCGGCTAGGTTTGAGGGAACGAGCTGGA
GAAAAGCACTGAGACGATACGTGCACCATCATAATACGTTGATTCCGCACTCTCGATTAATGGTAACACCGTTTGAGCTG
TTGGTCGGTTTCAAGTTCCGTGGAACTTTTCCATGCCTGTGGGATCGCCGGGAGGAGCTGGACCGCACGGATATTCGAGA
AAGGGATGCGGAAAACAAATTGATTAGTAAGAAGCAGGCGGATTCGTCCCGGGGAGCCAGGACGTCAGGAATCAAGTGTG
GGGACGAAGTCCTCATCGCCCAGTTTCGCAGGAACAAAACGGACCCAACTTTTTCGAGTCAGCGTTATCGAGTGATCGCT
AGAGAAGGCGCGAAGGTTGTTGTAATGAACAGCAATGGGGTTCAGTATTCGCGCAATGTCCAGGATGTGAAGCTGGCGCC
AGCGAGCTCGGAACAGGAAGTACCAGAAGTCGCTGAAAATCTACCGGAAACGGATCATCAAGAGGATTTGTACAATGATC
TAAACAATGGCAGTTTTGAGACGCAGAGTGAGGATCGCGTTGAAGCCCGACAACTTCGCTCCCGGGACGTCATAAAAAGA
CCAGGAAGGTTCGATGACCGTTATATTTACTATGTGTATGAGTAGAGTACAGGTGTGGGTGAATGTCGCAGGTACGGTGG
GTTAATGTAATAAATAAAAAAAAAAGAACTAAAAATAATCTTTATGCTAGTCTTGTGTTAGTCTACATATCTAGTCCGAT
TGTCTATGGCCCATTCCTTTCGGAGAGCGACTCGGTTGTCAAATCCCATGGAGAGCGAGAGAGTCGTGCCCAAGTTAGGG
TCTGATGAGTTCTCTCGCGATTGTTGAGGCAGTCTGTTGGAGAAACTCAAAGAGAAAGGTCGACAGTGAGGACCTAATAA
AAATAAAAAAGAAAATGGCCGGATGCGACATCCTTGTCCGATGGCATTTTGGTAGCCGGCCCAAACTGCACTTTGAGGC
>cqgypsy_24
CCAGTGTAGGAGATACAGCCAGCCAGGTAACGATTTATTTAAAACGTTCCATAAACATACTTTTAATGAGTTAACACTCT
TGATTATCGTTATCTGTGTCTTGTTACGGAAAAGAGGCACCCTGTGATAAAAGGTCTTTCCGGAAAGCGCGCTGGTTGAC
AGTTAATGAAAACGAAAGAAAGAGAGAAAAGAGAGCGAAACAGCGATCGTGAGTTTTGGCGTTTTGAGTTTAGTCTTCAA
ACAGAATTACAAGCTGAAAGACGTTCGCGGATTAAATAAAAAAGTAATGAGTGGTAACGAGTGCGACAATGGCGCGGCCA
ACTCGGTCACGACGAAGACGCGGGTGCGGAAAACGTCGATCGTACCAGCGACGACCCCGGCGGGGGCAAAGAGGGCAAAA
GTTGCCAAGCCCGACGGATCAGGGTAAGTGGAGCAAAGTTTATTGCAAGGTTGTGAATTCGGCAAGAAAGACGTGCTTCT
GTTTTTTCGTCGGCGGTACTGTAAGCAAGGCCCAAGATGGCGTCGATTTTCGATGGCAAAAAAAAAAGAAACAAAGTTAA
TAGACAGCGATGTAGTGTTATTTTTTGCATTCAAATTTGACTTTATGCCAATTTAAACAATTATTATCACCGCCGACAAA
TTGTGCGTTGCGTGCGTGGAGAATAAAATCAAAATGGCGTCATAAAAATGTTTTCGTTGCTAGAGTTAAAGATGGCGTCT
GCAAGGTTTACTTTGTGTGAAGTAAATAAAGAGAACTGTAAATCGTCACCATTGTGTCTATTCTAACAGGCAGCTTGCGA
GTAAGACGACATCTCTCAGGCAAACTGAGCGTACCCTTTTTTGTAGCTCCGGTGGGTGTGTGGTCTGAGATTTTAATTTT
CGTTGCGCCTAGCCTAAACTTTGAAATTGACGCATATTTGTCATTAATAGATCTTGAAAATTTGATTGTATGCAACGTTC
AACCGTTTGTTTGGGCAAAACGAAGGGAGTGTGTCACAAACTCGAATAAAAAAAAAAAAATAGAAATTCATTGTTTTGTT
AACTTTAATTTATACGTTCATAATATTATTGTTGAATCAGTTGAGTTGGAAATATTAACAGTGATGTTGGAGTTGTGTAG
TGGTGTGGTATCAGATGGCTTATCAGTCTGGGTCTGTGTGCGACAGTGGCGTCAATTGTGGTTGTTATAAAATTTACTGT
AGAAATGGAGACTAAAACAAATTCTGGTCACTGTAGATCTTGAATCTAACTTTTGAATATGAAAGGTTCAAAATGTTATT
AAATTGTTCAAATAAAAAAAAAACTAAAAGAGTGAAAGAAAATTAAAACACAGCATTAAGGCCCAAATAGTTTGAAAACA
CAGAGTCTGACAGCCTTGAAATCTGTCACAGAGAACCAGAAAGCATTTCTGAGCTCAATAATTAAATCAAATTTTGTATG
AAGTTGTAAAACACAATAGTTATAAAAAACTAAACACAGAGAGTTTAAATTAATAAATAAACAAAAGTTTATAAGCAGTG
GTAAGATAATACAAATAAAACTAAACGCATAGAGTGAAAACATAACAAAAAAAAAGTGAATCCCAAAATAGCTTGGAAGT
TTGAAGACTCAGAGTCTGACAGCCTTGAAACCTGTCACTGAGAATCTGAAAACATTTCTGAGCATAATAATTAAACAAAA
GTTTATAACTTGTAGTAAGATAATACAGATAAAACTTAACGAATAGAGTGAAAACATAACTAAAAAAAAAACAGCTTAAA
ATAGTTAGGAAGTTTGAAGACTCAGAGTCTGACAGCCTTGAAACCTGTCACTGAGAATCTGAAACCTTTTCTAAGCATAA
TAATTAAACAAAATTTTGTATGTTGTAAAACAAAATAAAAAACACAGAGAGTTATAATAAATAAATAAACAAAAGTTTAT
AAGTTGTGGTAAGATAAAACATAACACAAAAAAGTGACACCCAAAATAGCTTGGAAGTTTGAAGACTCAGAGTCTGACAG
CCTTGAAACCTGTCACTGAGAATCTAAAAACATTTCTAAGCATAATAATTATTCAAAATTTTGTATGAAGTCGTAAAACA
AAATAAAAAAAAATTAACACAGAGAGTTATAACTAATAAATAAACAAAAGTTTATAAGTTGTGGTAAGATAATACAAATA
AAACTAAACGAATAGAGTGAAAACATAACAAAAAAAATATAACCCTAAATAGTATGGAAATTTTAAGACTTAGAGTCTAA
CAGTCTTGAAACCTGTCACTGAGAATCTGAAAACATTATTTCAGCATTGGCGATGAACAGCATTCGCGAGTCTCTACGAT
GTACAGTAAAGGCGATTGAATAGCATTTGCGACGGACAGCATTTGCGAGTCTTTGCGATGAACAGCATTGGCGATGAATA
GCGTTTGCGATGAACAGCATTCGCGAGTCTTTACGATGTACAGTAAAGGCGATTGAATAGCACTTGCGACGGACAGCATT
TGCGAGTCTTTACGATGTACAGTAAAGGCGATTGAATAGCATTTGCGACGGACAGCATTTGCGAGTCTTTGCGATGAACA
GCATTGGCGATGAATAGCGTTTGCGATGAACAGCATTCGCGAGTCTTTACGATGTACAGTAAAGGCGATTGAATAGCATT
TGCGACGGACAGCATTTGCGAGTCTTTGCGATGAACAGCATTGGCGATGAATAGCGTTTGCGATGAACAGCATTCGCGAG
TCTTTACGATGTACAGTAAAGGCGATTGAATAGCATTTGCGACGGACAGCATTTGCGAGTCTTTGCGATGAACAGCATTG
GCGATGAATAGCGTTTGCGATGAACAGAATTCGCGAGTCTTTACGATGTACAGTAAAGGCGATTGAATAGCACTTGCGAC
GGACAGCATTTGCGAGTCTTTACGATGTACAGTAAAGGCGATTGAATAGCATTTGCGACGGACAGCATTTGCGAGTCTTT
GCGATGAACAGCATTGGCGATGAATAGCGTTTGCGATGAACAGCATTTGCGAGTCTTTACGATGTACAGTAAAGGCGATT
GAATAGCATTTGCGACGGACAGCATTTGCGAGTCTTTGCGATGAACAGCATTGGCGATTATAGCGTTTGCGATGAACAGC
ATTCGCGAGTCTTTACGATGTACAGTAAAGGCGATTGAATAGCATTTGCGACGGACAGCATTTGCGAGTCTTTGCGATGA
ACAGCATTGGCGATGAATAGCGTTTGCGATGAACAGCATTCGCGAGTCTTTACGATGTACAGTAAAGGCGATTGAATAGC
ACTTGCGACGGACAGCATTTGCGAGTCTTTACGATGTACAGTAAAGGCGATTGAATAGCATTTGCGACGGACAGCATTTG
CGAGTCTTTGCGATGAACAGCATTGGCGATGAATAGCGTTTGCGATGAACAGCATTCGCGAGTCTTTACGATGTACAGTA
AAGGCGATTGAATAGCATTTGCGACGGACAGCATTTGCGAGTCTTTGCGATGAACAGCATTGGCGATGAATAGCGTTTGC
GATGAACAGCATTTGCGAGCCTTTGCGATGTACAGCATTGGCGATGAATAGCGTTTGCGATGAACAGCATTCGCGAGTCT
TTACGATGTACAGTAAAGGCGATTGAATAGCACTTGCGACGGACAGCATTTGCGAGTCTTTACGATGTACAGTAAAGGCG
ATTGAATAGCATTTGCGACGGACAGCATTTGCGAGTCTTTGCGATGAACACCATTGGCGATGAATAGCGTTTGCGACGAA
CAGCATTCGCGAGTCTTTACGATGTACAGTAAAGGCGATTGAATAGCATTTGCGACGGACAGCATTTGCGAGTCTTTGCG
ATGAACAGCATTGGCGATTATAGCGTTTGCGATGAACAGCATTCGCGAGTCTTTACGATGTACAGTAAAGGCGATTGAAT
AGCATTTGCGACGGACAGCATTTGCGAGTATGTACAGTAAAGGCGATTGAATAGCACTTGCGACGGACAGCATTTGCGAG
TCTTTACGATGTACAGTAAAGGCGATTGAATAGCATTTGCGACGGACAGCATTTGCGAGTCTTTGCGATGAACAGCATTG
GCGATGAATAGCGTTTGCGATGAACAGCATTCGCGAGTCTTTACGATGTACAGTAAAGGCGATTGAATAGCATTTGCGAC
GGACAGCATTTGCGAGTCTTTACGATGTACAGTAAAGGCGATTGAATAGCATTTGCGACGGACAGCATTTGCGAGTCTTT
GCGATGAACAGCATTGGCGATGAATAGCGTTTGCGACGAACAGCATTCGCGAGTCTTTACGATGTACAGTAAAGGCGATT
GAATAGCATTTGCGACGGACAGCATTTGCGAGTCTTTGCGATGAACAGCATTGGCGATGAATAGCGTTTGCGATGAACAG
CATTCGCGAGTCTTTACGATGTACAGTAAAGGCGATTGAATAGCATTTGCGACGGACAGCATTTGCGAGTATGTGCGATG
GACAGCATTGGCGATGATTAGCGTTTGCGATGGTCTTTACAACATAGGGTAATGTTTATCGATATTTTGAGTGGTAGAAA
TAGTTATAATAATTAAAATTATATTAATAATAATAATACTGAAGATCTGTATATTTCGATGAAAGCAATTGTGTGTTGCG
AGAAGAATGTAGAATATTACGCATTTTATCAATCTTAACCAAAAACTATCAGTAATTTGAAAGTCTTACACAGTTAAAAC
TGCAAGAAATAAATGAATTAACAGCAACAACTGCACAATTATTTCAGGAAAAAACGTCTGCGTAAGACAGCAGCGGATTC
GGACGACATAGCTCCACTGGTCGGTTCGACAAAGTCGAAACCAAGCAAAGCGACTGAGTCGCTAACGAAAGAACTGGCTG
CACAAAGGGATCAGAATGCGATTCTGTTGCAAGAGCTGCAGCAGGCGCGGGAAGCGCTGCGAGTCCAGCAGGCCAGCTCA
CCGCCAGCCTCGGCATTTGGTGACGATATGGGTCCGTCAAGTACCGGATTCAGTATGTTGGAGAACAGCCGTCTTCTATC
TTCAATATACCAACTGTCGGCGAACTCGATCAACGTACCTGAGTGTAAACCGATGGCCGGAGATGAGGAGATTCATCGGG
TTACTTTCGAGACATGGAAGGACCTGCTGATTGACAACATGAACTTGGCCGGGATAGAGGATGAAAAGACTAAGTTCACA
CTCTTCAGGGTGAAGGCTGGAACGCAACTGCTCGAGGTCTTCAAGAACACGATCTCGGACTCGGAGGCTCCGGATGACAC
GCGATTTCCCTTCCAGAACGCGATGCACCGCCTGTCTGCATACTTTGCCTCCGGCTCAGACATGATGCTGCAACGGCGCA
GGCTGGCACTCATGGCACAGCAAGCCACAGAATCGGATCTGGCATTCGTCATGCGAGTTTCGACGATGGCTCGCCACTGT
GGTTTTGATGGATCGAAACAATTCGAAGAAGTCGTGAGTGTTATTTCGCAAAACGCGCTTGATGAAAAAGTTCGAGCTAT
CGCCCTGAAGATGACAAGCCAGACACAGCAGACTGACAAGGAGGGGAAAGCCAACTTCAAAAAGCTGACGGACAAGGTTC
GAGAAGTGGAGGCAGTGCGTTTGAACGAAGAATTGGTGAGGAAGAAGAAAGGAACGCAGGAACCAGCAGTCATCGCGTCT
GTTCGAGCAGATCACCCCTCGCAGAAATCTCTGCCGTACGGGAACGCTCAGCGGTTTGGAGTCGGAAACAACAGATACCA
TCCATATGGAAACCCTCAGTGGCCCGGAGCCGGAGACAACAGATATCATCCGTACGGAAACGCTCAACGGCCCAAAGCCG
GAGACAACAGATACCGTTCGTACGGAAACGCTCAGCGGCCCGGAACCGGAGACAACGGATACCACCCGTACCAAAACAAT
CAGCGATTCGGCCCCGGTGGTAACCGGCAGAGGAACTTCTCGAATAAAAGAACACCCACGAACCAGTTCGATGGTGCGAA
GCAAGGTGGAACAAGCAGTTATCCGTCAAAATCAATTCCTCGGCGGGATTCCCCGATCGAAATTTGTTGGAGATGCAAGG
GCAAGGGACACACGCCAGAGCAGTGTTACGCAGCAGACAAAGATTGTCGAGTTTGCGGAAAAATTGGCCATTTGGGGCGA
GTGTGCCCTCCGATTATACCAAAGCTGGCACCGGGAAAGATTGCTATGGTGGAGAAGGACGATATCGAAGCAGAAGCGGA
TGAAACTGTAAGCTATACAGAAAACTAAAATTATATTTTTGAAAGTTCGGTAATCCATCTGAATTTCTATGGTATTGAAC
GTATTATAACGCTGAATGATAAACCGTTTCTAATAAATGTTATAAAGAATAAGTGAAAATGGATGTTGTTTTCTCTCGTT
TATTGGCAACAATTAGAAGTTCAGATAGATTTCGGATACACCAGGTCCAAAATTCAATTCTAATTTGTAAATATTGAATA
GGGTATCAAACACCCCGCGGATTACGAACAGTGGTTTCCGATAGCTGCTCTTCAACAAGCGAACGACGGTTTCATTAAGG
CTAGGGTTGCGGGCATGGAGTGTGAATTTCTCATTGACTCCGGAGCCATGGTGAATACCTTTACCAAAAAACTGTTCGAC
AGATTAAAAGGCGATCCAGCTTTGAGTAAAAGCCTACTTAACGTGAGAGATCGGGCAGACATTCCGTTGAAGGCCTACGC
CTCACAAGGTAATGAAAATAAAACTAAAAAAGAAATTAAACAATTACACAGAAATGTGTTTTTATCGATAGGTAACATCC
ACGTGCTAGCAACGTTTGAGGCAGACCTGTACATCACAGAAGATAGGCCTTATCTGGTAGAAAAGTTTTACGTCGTTGAC
GAGAACCGTTCGCTGCTTGGGATGTCTACAGCGACCAGGTACAGTGTGCTGCTTCTGGGGTTGGGCGTCCCGGTGGCTTC
TCACGATTATCGGGCGTATGGAGGCGAAATTTCGGTGGTCGAGAGGAACACGCTCTTCCCTAAATTCAACATTCCGCCGG
TTCATATCAGTTACAACAAGGAACAACCTCCATGTCGTAACATCTACATGAACATTCCTCTGGCGTTAAAATTACAAGTA
CACCAGAGGTTGCAGCAGTTGGTGACTGCGGGTATAATAGAGCCGGTGACAGATGGAATGGAGTTGGGATTCTGCTCATC
GATGATCACCGTTCCCAAAGGCAAGAATGACTTCCGCTTGGTGATTGATTTGCGAGGACCAAATAAATACATCTACCGCA
CTCCATTTGCGATGCCTACTCAAGAGAAAATTCTTGCTGAGCTGAATGGAGCTACTTGGTTCTCAACGATCGACCTGGAA
AGCGCTTTCTTTCATGTCGAGCTGGACGAAGACTCAAGACACCTGACAAATTTTTGTACGGAATTCGGAATGTTTCGCTG
CGTGCGGCTACCCTTCGGTCTCACAAATGCACCCGACATCTTCCAGGAAAGCCTTCAAAGAAAGATTCTGGGAGGTTGTT
CAGGAGTGAAAAATTACCTGGACGACGTACTTGTGTACGGCCGGACGAAAGAGGAACATGATCGTAACCTGGAAGCGGTG
CTGGCACGTCTGAAAGACCACAATGTTAAGCTCAACATAGCAAAGTGCGTGTTTGGAAGCAGAAACGTCAAATTCTTGGG
GTTCACGCTGACGCCAGAAGGATGGAAAATCGAAGACGACAAACGGAGTGCGATCGACAACTTTCGTCGACCAACCAGCT
GCACCGAAGTGAAAAGTTTTTTGGGTCTTTTGACGTTTTTCGATCGGTTTCTACTGAATCGTGCTGAAGCTACACTGCAG
TTGCGTAACTTGGTAAAAGCTGACCATTTTTACTGGACAGACGACGAAGAAAAGGAGTTCCAGTTCCTGAAAAAGGCGGC
GTTGAACGCTATAAGCAAGCTTGGTTATTACAGCCCAACAGATGAAACTGAACTTTATGTGGACGCGTCACCTGTCGGTC
TAGGAGCGGTTCTCGTGCAGTTCAACGACAAACGGATTCCGAGAGTGATCGCTTGCGCTTCAAAGGTTCTTACACCGACC
GAGCAGCGTTACCCGCACACCCAGAAGGAGTCATTAGCGGTAGTGTGGGGAGTAGAAAGATTTTCGTACTACCTGCTGAG
CAGATCATTTGTGGTGCGGACTGATTCCGAAGCTAACGCGTTCATATTCGACAGAGATCACTCATTGGGTAAAAGAGCCA
TTTCTCGGGCGGACTCGTGGGCACTAAGACTCCAAGCATACGATATGACGATAAAAACAGTCCCAGGAAACGAGAACATA
GCTGACGCGCTGTCTAGGCTGATTTCGAAATCCGACGAGGCGCTACCATTCGAAGGCGACGACGATCAGCATTTTCTGTA
CGCAGTGGACGCAGGGAGCATGACGATCGATTGGAATAACATTGAAAGGTGTTCAGCGGAGGACGAGGAACTCCAGGCAG
TACGAGCGGCAATTAATGGCAAAAAGTGGCCGAAAGAACTTTTCAGGTACGAGGCTCAGCAGGCTGTCTTGTACAGCAGA
GGAAATTGCGTGTTTAAGGACAATAGGATCATCTTACCAAAGGAATTACGAACAAAATCACTTAAGTCGGCGCATGAAGG
CCATGTTGGAGAATCCGCTATGAAGAAAATTATGCGTGACTATTTTTGGTGGCCAGGGATGGCGAAAGAGGTGGCAGAAT
TCGTTAAGCATTGTGGAACCTGTGCGGTGTTGTCTAAAAAAAATCCTCCTCTACCGTTGTCCTCACGCGAGTTACCAAGC
GGCCCTTGGCAAATACTTCAGATAGATTTTCTGGCTCTTCCGGGATTTGGCTCCGGAGAATTCTTGAGTGTTGTGGATAC
CTATTCAAGATATCTAACAGTAACCGAGGTAAAACGTATTGACGCAGAGTACGTGAATGCTGCATTGTGCGACGTGTTCA
AGCAGTGGGGCCTGCCACTTATACTTCAAAGTGACAACGGGCCCCCATTTCAAAGTGTTGCTTTCACACAGTTCTGGGAG
AATAAAGGGGTAAAGGTCAGGAAAGCTATCCCGTTGAGCCCGCAATCCAACGGCATGGTTGAAAGGAACAACCAAGGAAT
CACGAAGTCAGTATCGGCCGCAAAGATCGACGGGTCAAACTGGAGGCATGCGATGAATAACTATGTACACAAGCACAACA
CGCTCGTTCCACACGCTCGCCTCAACGTGACTCCCTTCGAGCTTTTGGTGGGGTGGAAGTTTCGCGGATTGTTCCCCAGC
CTAGGCAGCCGACAGGAGAACGATCTGGATCGTACCGATGTTCAGGAACGTGATGCTGAAGCTAAACTTAAAAGCAAGAA
ATACGCGGATTCATCAAGGGGAGCTAAAGAGTCAAGTATTAACTGCGGTGACGAGGTGCTTGTGTGGCAGAACAAAAAGC
ACAAAACCGATCCAACATTTTCTTCCGAGAGGTATCGAGTGATAGCAAGGGAAGGAGAGAAAGTCGTTATAATGAGCTCA
ACTGGCGTACATTACACTCGCAACATCCAGGACGTACGTAGAGCCCCGGAAAATTGGCGTGAAGTGGGTGTCTCTACCGA
AGAAAACGAGTTAACCGCGGACAAGGGTACAGAAGGCTTCGTGGAGCTTGCCGGTGAAGCAACGATCACTGAAGCAGGAT
CGAGTGCGCTCGCGGATCGAAAGGATCCGCATCAGGTTGCAGGTCGTGAGCTGCGACGTAGAGACACCATAAGAAAGCCA
ACAAAGTACGATGACCGGTTTGTGTATAATGTGTATCAGTAGGGTAGAAACGGCGACCGATGAGAGGATAGAACAGATAA
ATAAATGCGTACTTAAAAACTAATCTAACAGTTTTATATTCAGTTCCCAGTCTCAGTTCTCAGGGTTATATTTCTCTTCT
GGTCGAATAGGTCTACGAATAGAATGGATAAATACGACTAAAGGTTTCAATAAAAACAATGTATGGGTCCGTAAAATAGA
AGTGATAGTGATTTATTTGATAACATTAGCGACAAAAGCACAAGTGAATCTTTGCGATCCAAAAAAAACGTTATGAAGGG
TTTATAAGGGTTTTATTTTCGTTTATTTATACGATGTAATACGTCCAGAGTGGAGCAGAAGGAGAATGTAGGAGATACAG
CCAGCCAGGTAACGATTTATTTAAAACGTTCCATAAACATACTTTTAATGAGTTAACACTCTTGATTATCGTTATCTGTG
TCTTGTTACGGAAAAGAGGCACCCTGTGATAAAAGGTCTTTCCGGAAAGCGCGCTGGTTGACAGTTAATGAAAACGAAAG
AAAGAGAGAAAAGAGAGCGAAACAGCGATCGTGAGTTTTGGCGTTTTGAGTTTAGTCTTCAAACGGAATTACAAGCTGAA
AGACGTTCGCGGATTAAATAAAAAAGTAATGAGTGGTAACGAGTGCGACAACCAGCTGAGCAAATGTCTGTGTGTTTGGC
TGTATATAGACATGTGTACC
>cqgypsy_25
AAACTACACAGCAAAAAATAGTGTAAATTTGGAAGCTGTAATTTTGGAAGTGTGCAGGGT
ACAACTTGCATGAAAGTCCCCGTCACTGAAATATATTGAACTGAGTCGACATAAGGTTCT
GTGTCGACATTGACACTTGATCGGTTGACAGCTGAACTCAGCTCGTCACTCTTCATCCAA
CCAGCAAACCGGTAAGTTCGGTGTTCCCCGCGTCGGGCAGCTCTTTCATTGGCCACCGGA
AGTTCACATTGGCGATCCTGCCGGATGTTGCCTCGTGGCAAATGAAGAAAAAGAGGTGAC
CTGGCCGATTTCCGACCTAATGAAAGAGTCGCCTGAGCGTACTCAGAAAGTGCCTAGATT
TGAGGAATTGTGGTGGGTTTGTGCGGCGTGAGTTTTCTTTTGTCTTTCGACCGCCATCTT
GTTCTGAGTGGTGCGCAATTTTTTCTTTCCACTGTGAACAATTTACGGGTGTGACTTTTG
GATATTTTCTTTTGAACAAACACTGTTTTGTATGTGATAGTCTAACACGTCCTCAAGGTG
TTGGAAATGTTCTATTTTTTTCGCCCAACGCTCCGCGCGTTGATAACGAGTCAGAAGCAT
GTGGTTGGGCCGGAACGTCTTCCGGAAAGCACCTCATGTCAACAATCCTTTTCCTCATCG
TCCAACTCATCAACGGCTTCCGCAAACAAATTCTTGACCAGTGCGTGCTCAGATTATGAT
GTGCTTCTCATCGTCGCAGATTCTTGGCCGCATCGGCGGTTCCTTGGTCAAGACGGAAGA
GCCCGTAGCCACGCGCACACGTTATTTGTGTGTAAAGGTTCATATCGCTAACTACCGGCC
ACAAGAGCCGCTTTTTCCCCAGAGAAATGAGCCGCGACTTTTTCAGAGAGAGACGGTTCT
TGCTATGAACTGTTTTCTGCAGGGTTTAAGGAAGGGGTATCCGCAAAGCGGAAGCGAGAT
GGGATGTCCGCTCGATCAATTCGAGATGAAACGAAACACGCACGAACTAGTTCAGGAGGA
ATCCGCGCGGCGGAAGCGAGATGGGATGTCCGCACGATCAATTCGAGATGAAACGAAACA
CGCACGAACTAATTCAGGAGGAATCCGCGCGGCGGAAGCGAGATGGGATGTCCGCACGAT
CAATTCGAGATGAAACGAAACATGCCCGACCTAGTTTGGGAGGAATCCGCGCGGCGGAAG
CGAGATGGGATGTCCGCACGATCAATTCGAGATGAAACGAAACACGCACGAACTAGTTCA
GGAGGAATCCGCACGGCGGAAGCGAGATGGGATGTCCGCACGTTCAATTCGAGATGAAAC
GAAACTTGCACGACCTAGTTCGGGAAGAATCCGCGCGGCGGAAGCGAGATGGGATGTCCG
CACGATCAATTCAAGATGAAACAAAACATGCCCTAGTTCGGGAGGAATCCGCGCGGCGGA
AGCGAGATGGGATGTCCGCACGATCAATTCGAGATGAAACGAAACATGCACGACCTAGTT
CGGGAGGAATCCGCGCGGCGGAAGCGAGATGGGATGTCCGCACGATCAATTCGAGATGAA
ACGAAACATGCCCGACCTAGTTTGGGAGGAATCCGCGCGGCGGAAGCGAGATGGGATGTC
CGCACGATCAATTCGAGATGAAACGAAACACGCACGAACTAGTTCAGGAGGAATCCGCAC
GGCGGAAGCGAGATGGGATGTCCGCACGTTCAATTCGAGATGAAACGAAACTTGCACGAC
CTAGTTCGGGAAGAATCCGCGCGGCGGAAGCGAGATGGGATGTCCGCACGATCAATTCAA
GATGAAACAAAACATGCCCTAGTTCGGGAGGAATCCGCGCGGCGGAAGCGAGATGGGATG
TCCGCACGATCAATTCAAGATTAAACAAAACATGCCCTAGTTCGGGAGGAATCCGCGCGG
CGGAAGCGAGATGGGATGTCCGCACGATCAATTCGAGATGAAACGAAACATGCACGACCT
AGTTCGGGAGGAATCCGCGCGGCGGAAGCGAGATGGGATGTCCGCACGATCAAAACAAGA
CAAAACGCCTACTTGACTAAAGAAAGATTGATACCGCACGGCGGAAGTGAGATGAAGCAA
GCCTGCACGAATAAAGCGAGATGGGATGTCCGCATGATCAAATGGGAATGGAAAGCCTAC
ACGAGATTATTGTTATCCGCACTGCGGAGGCGAGATGGGATGTCCGCACGGTCAAGGCGA
GAGAGGATGTCCGCAAGAATATTTTGAGAGAGAAAGTCTCTACGAATAAGTTTCGTCTGC
TAGATTTGTAGTAATGGGAGATATTTGTACGGGGCGAGATGTCCATGTTGACTGAACAAA
ACGAGGGGACCCACTCTGCAAAATCCCTCGAGAATCCGAGCTTACCAAAGTCCCATTTTT
TGTTTCAGAAGAAATAGCAGAAAGGCGAAACGATGGAAAGCATCGGGAGATATGTACGAG
CCCCGCCTCCGTGCGACGACGACGGTGTCAACCGCGGGAACAACAGCGGTGAAATCGGCC
GCGAAGGCAGCGAACACGAGTTCGCTAGTGATGCAGATGCTGGTGCTGGCGTGGAGGACC
GTGAGGGCGATGTCGACTCCGGGGACGACTTGGAGGTTTTCGATTCTTACGCACCGAGCC
GCGGCGCATCCGACGAAGAACACTCAGGGTACTCAAGCGGAAGCTGCGATGAGGACGCCA
CGAAGTCCAAACGCGGTGGAGGGGCGAAGCCGAAGAACATCGGTTACCGAGTCCAACAGC
TTGAGGATTTCCTGGTAAAACTAAACGAGAAGCTGGATTTCTTCGCCAACACACCAATGA
TCCCGATCCCCGCTGACCCCCCCGCCGCTGATCCTCCCGGCGCTGATCCTCCCACCGCTG
TCCAAACCGGCAATCCACCTCCGATTGCTGCAACAACTCCAATGGCGCCAGTCCATGCCG
ATCCTTCAGTCGCTGTCCGCACTTGCGTCGTCCCGGAACCGGTCGCCAGCTCGTCAGATA
CCGCCCCGCGTAGTGTGCGCTGGGACAATATAAAACCGTTCCCAGATGGCGTCCCGGCCA
ACAAGTTGTACGAGCAGTGGCAACGTTACATCAGGAACTTCGAGATGGCGGCCGATCTCA
ACAATGCCAGGGATCCGATCATTCGATCGCAGTTGTTGCTGATCTCGGTAGGCGAGGAGA
TGCAGGGCATCATCAAAGCGGCAGATCTCCAACCGCCCCTAGACTCTCCGGACTGCTACC
AAAATTTCACCAGCAACATTGTGGACTACCTGCGAGCTTTAACGGACCCGGCTTCAGAGC
TAGATGACTTCTCGAGGATGGAACAGGAAAAATCTGAAAAGGCCATCTCGTTTCTGGCCC
GGATTAAGGAGAAGGCGAAGCTCTGCGGCTACTCCGCGGAGAATTTGGACTATCACGTCC
GTTCCCAGTTCCTAAAGGGGTTGGCGAACAGGGACATCGTGAAAGACGCTAGGCGATACA
AGCGGAGCATTAGCGAAATCGTTAGTGCGGCCACAAACGACGAAGCGTACGAAGCAGTTG
AAGTGCCGGAGAGAGTGGGCATTTTCGCGGTTGAGAAACACCGCGGCCGTAGCCGTGATT
CGGCTCGAGATGCTGAGCGTGACCGTGAATTTGCTCGAGGCGGGGATCGCAGCCGCGAGT
GGTCTCGGGGAAGAAACCGCAACCGCGAATGGCCTCAAGACGGTGACCGCAACCGCGAAC
AGGTTCAAACCGGCGAACGAGGGCGCGAATGGACTAGAAACAGGGGCCGCAACCGAGAAT
GGACTCAAGACGAGGACCGCAAGAGGAAGTTCACTCCGGAAAACACCACCAAACCAGCGA
CGCGTCGATTTGACGAGGCGACCCCGAAGCGTTTCCGTAATGATGACCGTGGACGAGGAC
GGCGTGCGAAGTGTTCTCGATGCCTCGGCTTTGCCCACGGGGCCAGAGATTGTCCAGCGA
TGGACAAACTGTGTTTTCTGTGCAACGAGATAGGCCATTTTTCGGTCGCTTGCCGGCAGA
GACGATCCAAGCCGAGCGGCGCCAACGCTGAGCAGGTAAAGGACATGTAACAGTTTCAGT
TTATTTTTTACAACTTCAGTTATTGTTTCTTTTTTTTTCATGAAGAATAAAAAAAACCGC
TTAATTTCTGCCCACAAAAGTGTTATTTTATACTGCAACTGAAGCATAAATCCCTTTCTT
GTAGCACATCAACGCACTATCTCTCCAAGACGTTCTCGTGGATTGTAGCCTAGGCGGATC
GATCCCTATTCAGTTCCTCGTGGATTCCGGCGCGGACGTCAACGTGGTCGGAGGAAAGGA
CTGGATTCGCTTGAAAAGGGAATTTGAGGCGGGCCATGTACAGTTTACCAAGGTCTATCA
GGACGAGAGAGAATTGCGGGCATACGGCTCACGTTTGCCAATGAAGGTAGAAAGCGCCTT
CGAGGCGGTCGTAGCTGGTCCCAGGATAGATCTTCCGGTGGTGCGCGCCAACTTTTACGT
GGTGTGTGAAGGCGCGAGGTCACTTTTGGGCCGATCCACTGCTAGCGACATGGGTCTTCT
CCAAGTGAATTCTGCAGTCAACTCCATCCAACCCTCGGTCGCGGCGGAGTTCCCCAAAAT
GCCCGGGGTCAAGGTACGGTTTAGTATCGACAAATCTGTTCCCCCTGTCAAAAATGCTTA
CTTCAACGTGCCGGCGGCTTTCCGGGAAGCTGCAAGGCAGCGGCTGCGAGAAATGGAGTC
CCAAGGAATCATAGAAAGGGTCACAACCGCTCCAAGGTGGATCAGCGGAATGTCCGCCGT
CGCCAAAGGTAAAGGAGACTTCAGACTGGTGGTGAACATGAAAGCCCCAAACCGGGCGAT
CAACAGGGTGTACTATCGACTGCCTTTGCTGGAGGAGATGAAGGTGAAGTTACACAAAGC
GAAGTTTTTCACCAAGCTGGACCTAAAGAGCGCGTTCTACCATCTGGAACTGTGCAGATC
GTCCCGCGAGCTGACCACTTTCATGTCCGAGGATGGGATGTACCAGTTTACCAGACTTTT
GTTCGGGGTGAACTGCGCCCCGGAGGCTTTCCAGCAGGAGATGGAACGGATTATGAAGGA
CGAACCCAACACGATTGTCTATATTGATGACATTCTCGTCTTTGCGAAGACCCTGGAGGA
CCTTCGTAAGATCGTGAGCCGCGTGCTTCGTATCCTGAGAGAAAACAACCTGACCCTTAA
CACGGACAAATGCGAATATGATCGAACTAGGATAACGTTCCTGGGCCACGAACTCGACGA
GAATGGATTCCACGTGGAAGAGACAAAAATAAAATCCATCAAGAACTTCCGAGAACCAGC
GACCGTGTCGGAACTGCGCAGTTTCCTTGGATTGGCCTCGTACATAAGCCCGCACGTGCA
GAGTTTTGCCGACATCACAAGTCCGTTGTGGGACGTGGTAGCCTCCAAGGTTTGGACATG
GGGACCGCAACAAAGTACTGCTTTCAAAGCGGTCAAGGACAAGATTACGAACAGCTGTGC
CACTCTCGGGTTCTTTTCCGAGGACGAAAAAACCATCTTGTACACGGACGCATCTCCGGT
TGCGCTGGGAGCAGTGTTGGTACAAGAAGACGCTCGGGGCTCACGAAGAATCATAAGCTT
TGCCTCCAAGTCCCTGTCTCCCACCGAGAGAAGGTACCCCCAGAACCAGCGTGAAGCTCT
TGGCGCAGTGTGGGCGGTGGAAAACTTTTCCTACTACCTACTTGGCAGAGATTTCATTCT
CCGAACGGATGCGAAAGGCGTGGAATTTATCTTGAACAGAACTCGCGAGGGTACGAAGCG
AGCGTTAACACGCGCTGATGGCTGGGCACTCCGTTTAAGCCCATACAAGATTCGGCCGGA
ATACGTCCGAGGATTCGAGAACATCGCGGACGCGCCCTCGCGTTTGTACGTAGGAGAGGA
CATGCCATTCAACGACGAGTCGAGCCCCTGGGAGATTGCCTCTTTGGAGGCAAATGCGGT
CGCGTTCCTGAGCGAAGAAGACATCAAAACGGCCACGTCACATGATTCAACGCTACAAGA
AGTCTTCTGCGCTCTAGATTCAGGAGATTGGCCCGGCAACCTACGGCAGTACCAATTGGT
CCAGGACGATTTGTCGACGAGAGACAACATGCTGATCAAGACCGGGTGTGTTGTTATCCC
CAAAGCACTGCAAGAGAAAGCGTTGGAAGTGGCTCATGCTGGTCATCCGGCAACGGAGAA
ACAAAAGAGCATACTGCGACAGCGGGTTTGGTGGCCAGGAATGGCCACTGACGCTGAAAA
GTGGGTGGAGTCCTGCTCCACGTGTGCTGTTAACGGTAAGCCTGAAAAACCAACACCCAT
GCTGCGCGCGTTTGCTCCGAAGGCTGTTTGGGAGGCGATCGCGGTGGACTTCAATGGTCC
ATACGCAAGGTTTGGGGGTGTGTACATCCTTGTAGTTGTGGACTGCAGGTCACGCTACCT
ATTCGCAGTTCCTGTGAAGTCAACCAGCCTCGAGAGGACAAGGGACGTCCTGGAAGCCAT
ATTTCAACGGGAGGGCTTTCCCAAATATATCAAGTCGGACAACGGCCCCCCCTTCAACAG
TGCAGAGTACAAGGCTTACTGCGCCCAGAGGGGTATCAAACCGATATTTTCTACTCCGTT
ATTCCCCCAGCAAAACGGCTTGGCCGAGAGTCAGATGAAAGTTGTCAACAGGGGCATGAT
AAGTGCATCAATCAATGGAACCGGATACGCTGAGGAACTACAGAAGGCCGTCGACGCTCA
CAACGCAGCCTATCACAGTGTAACTAAACTGCCACCGGAAGAGGTTTTCTCAGGCCGGAA
AATTAGGCGCAGACTCCCTTTGGTTGAATTTGAAAAGGTTGACATCGACGAGGATTTGCT
GGACGAGAGGGATCGCACGGCTAAGCTCCAGGGAAAGGCTCGAGAGGACAGGCGCAGAAG
TGCGCGCGAATGTCGCGTAAAACCCGGTGACACCGTCATTGTTGAGCGGCAAACCCGCAG
CAAGGGCGATCCTCGGTTTGCAGCGACGAAATATACAGTTATACAGGAGCAGAACGGCAA
TCTGACGCTCAACGACGGAGAAGGCCGCGAGGTGAAACGGCACGTCTCGCAAACAAGAAA
GGTGGCAGAATGGCGAAAGTCTGACTCGAATCAAGCCGGTGACAGCGCTGGAACGGATCA
CGCGGGACCATCAAACGCCGCACCACGGAAGACACGGGAAAGGAAGGCACCAGCGTACCT
TAAGGATTACGCACTGTTGGTCCAAGCCAGCTCAGTATGAGATCATTGCTACGATCTATC
CTTAAACACGGCAATAAATCGGTTGAACGCACTTATACACAAGTTTTAATAATTTACATT
GATATCTGGTAACTACTTTACAGCATGTTACTAGCGTACACAAACATTGGTTCGAAATTG
TTCTATTTTTTTTTCTTCGGAAAAAACCCTCACTAGAAACAGCTCCTGCTAGATTATGAT
TGTTTGTTTGTTTTGTTTTTATTTACTTTGGAATGACAGTTTAAACACGATTCTCGCTAG
GCATGCCCCCCAGTGTTAAGAAAACGGCTTGTGTTAAAGAAATATGTCGACTTGTAAATA
CACTTTGAGAGAATTTGGAGGGAAATTGGGTTAAAATAACTGTTGTTTTGTAGATTGCAT
TTCCTTTTTTTTTTTTTGAGTAGAGGGAGGATGTACAGGGTACAACTTGCATGAAAGTCC
CCGTCACTGAAATATATTGAACTGAGTCGACATAAGGTTCTGTGTCGACATTGACACTTG
ATCGGTTGACAGCTGAACTCAGCTCGTCACTCTTCATCCAACCAGCAAACCGGTAAGTTC
GGTGTTCCCCGCGTCGGGCGGCTCTTTCATTGGCCACCGGAAGTTCACAGGAAGGTTGAA
>cqgypsy_27
TGTAGAGGAGTCACTTTCCGGAATTAAAAACGGCCGATTAATGCAAGGATTTAAGCTGAC
TTTTTATTCTACGCAATTTCTCCCGTCCGTCCCAAGCGTCCGTCCAAACCTCACTCCCCC
TCCACGCTACACGCTTAAATCAATCTAACCACATACTCTCTCTCGCTCACTGATCCACGT
CGATCTCTCCCCTACATCCCCCCTAAAACGTATTTAGTTGATAAGCCACGTAATCCCGGA
ACCGTGAAGGTTCCTGACGCTTCCGTGCCCGAGCAGCTACGGTACTCCCTGTTGTCATCT
CGGATGGTTCGTCAGCAATGTTCTCGGATGACGTCTCCTTCTCCATAGATGCAGAATCCC
CAGTTGCTTCTCCATCGGCGGTGGTTTCGTTGTCGGTTTCACTTTGCTGGATCTTCTTGA
GGTGGGTAACGTTCCGTCTGAACTCCTTTCCGGTTTTTACAGATTTCACCGTAACGTCGG
AACCGGTCTTGGTCATCACAACAAAATCCTCGTTCATGTATTCACTACTCAGCTTGTTGT
CCTTTTTCATTCTCTTCATGAAAACATGATCGCCTACACTGATGTCACTCTCCTTGGCTC
GTCGTTTCGCGTTTGCATATTCCATCCCCTTCGCCTTTTGCACACTGTCCTTGTACCTAA
CCTCATCGTCATCCAAGCGAGTAACAGTCAACTGTGGAAGCTTGGTACGAATCGGCCTAC
CCATCAGTAGCTCCGCTGGTGATCGTCCTGTTGTAGGGTGTGCCGTAGCACGATATGTCA
GAAGGAATCGTTGCAGTTCAGCTCGCCAATCCTGTCCCAGTTCCTGGGCAATTTGTAGTC
GCTTCAAGATTGTCCGATTCTGCCGTTCGACCTCTCCATTCATCTGGGGCCAGTAGGGCA
CAGTATTTATCAGCTTTACTCCATAACTTTGACAGAAGTCAGAAAACTCCACGCAATCTT
CACTCAGTTGCGGACCATTGTCGGCGGTCACGGTCAAAGGTACCCCAAAACGACTAAAGA
TTGCCCTTAGCTCCCTAATGGTGTCCTCTGCTGTGATGGTTCCCATCTCACATACCTCGT
AGTACCGAGAATAATAGTCAACAACTACTAACAAAAACTGTCCTTCCGGGAGTGGGCCAA
GAAAATCAATGGCCAGATCTTCCCATGGCCTTGCGGGTAGTTCTCGACGGCTCATTGGTT
CTGGCGCAGACGGTGCCGAAACCAGAGTACATCCTCGACACTGAGCTACAACACGATCCG
TGTCCTGGTCCAGTTTCGGCCACCATACTGAAGATCGGAGATGACTTTTCATCATACGGG
ACCCCGGATGGCCTTCGTGTGCGATCTTCAATATCTGGTCTCGCAGCCGTTGAGGAACAA
CAACACGGTCTCCACGCATCAAAATGTTACCCAGACGACAAAGTTCCTTACTTACAACTC
GATACTGCAATGGTAGCTCAAAAAGCCGATCCTGGTCCAGGAGCTCGAGTATGGACTTGA
TCTCTTTGTCCTCTGCTGAACATCTCTCAAGCTCCTCCCAACGAATCGCAATGTTTACCG
CCGCAGATTGGGCGATCTCGTTGATGAAAAGTTCCTCTGAGGCGTCGAATGGCTCCGGCG
CCATCGTTGACAATCGGGAAAGAACATCAGCAATGTTTTGATCGCCTGGAATATGTTTCA
CGACGTATTTGAAGCCTTGCAATCGCAAAATCCATCTTTCCATTCTTGCGCACGGCCTTG
ATCGAGGGGTGAAAAGGTACAGCAGAGCCTTACAATCGGTCAGAAGCTTGAACTCCATCC
CAAGCAGGTACATTTGGAATTTCTCGACGCTCCAGACCAAGGCCAAGGCCTCTTTCTCCG
TCTGACAATATCGCTTCTCCATGTCCGTCAGAGATTTCGACGCGTAGGAAATAACTCGAC
AAGCCCCATCCGATTTCCTCTGTATCAAAACAGCTCCGAGTGCCGTTGGACTGGCATCCG
CAAACACCAAGGTGGAGTCCTCAACCGAGAAGTGTCCGAGACAGCTGGAGTTTGCTAATG
CTAGTTTGATCGCTTCAAACGCATTTTGTTGCTGCTGGGACCATTCGAACTTTTGTGAAT
GATGGAGGAGTTTTCGCAACGGTTCGTCGATGGTTGCTAAGTTGGGAATGAACTTGTTCA
GATAGTTTGCAAGGCCCAGAAAACTTTTCAGCTCGTTCACGCTTTCAGGGCGACGGAAGG
ACACAAGCGATTCAATTTTAGACGAAACTGGTCGAATTCCATGTGGCGAGATGACGTGTC
CCAAGAACTCCAGCTCAGTGACCCCAACAATGCACTTAGCGTCGTTAAGAATGACTCCGT
AGTCATTGAGGCGTTTCAATACTTCATTCAGTCTTGCATCGTGCTGGTCAATGGTTTCGC
CTTCCACATAAATGTCGTCCAGGTAACAGATTGTCCCTTCGCAACCCGCTAGAATTCCTT
CCATGACCCGCTGGAATATTTCCGGCGCTGATACCAGGCCGAACGGTAGCCGTTTGAAGC
GGAACAAACCTTTACTTGTGATAAAGGTCGTGATGTCTCTCGATTCAGGTGCCAGCTCAG
TTTGCAGGAATGCCTCACAGATATCTAGTCGGCTGCGAATTTTTCCTTTTCCAATCCGCG
CGAGAAGTTCATCAACAACCGGCATAGGAAAACGCTCGCGTAAAACTGCTTCGTTCACAC
GCCTCAGATCCAGACATAAGCGCAACTCCCCATTGGCCTTTCCCACTACTACTAACGGTG
ACACCCACGACGTTGGGCCGGTTTTCACCTGTGTTAAACGAAATAATGAAGCAATTTAGT
AATTACATGTCAGATTGACTTTTTATTTGTAATGATGAAAACGTTCCAAAGAACTGATCC
GTTGGTGTGTACAAAGTAAGTATAGATTTTAGTAGTTCACCTCGATTATGTCTCGTGCCA
ACATTTCCTCCAACTTTTTGTTCACCGCGGCCTCCAACGGAATGGGAACTCGTCGAACTG
GTTGGAAAACAGGCTTGAACGACGAATCCATGTGTATGTTGACCTGCACGTCCTTAATTT
TACCAAATGGCTTGGTGCTTTGATCCACGCAGTTAACCCCTACTCTCAGCACGCCCAGTG
CTTTGGAGGTTGCATTGCCAAGCAAGCAACATTGACCTTCTTCCACGACAAAAAATGTCG
CATCAACCGTTCGTCCGCTCACACTGACACTGGCTTGGAACGTTCCACGTATACGCAACG
GCGCACTACTTCCATAACCTCTCAGCACCTGGTCAGTTCCTTTTTGCATCGAAACCACAT
GAACGTGTTCTTTTTTCAATTTTTCCCAGGTCGCTGTGTTGATCACGTTGGCGTCCGATC
CGGAGTCTACTAGCATTTTCAGTGAGACCCCTCCGACTGTACAGCTAATGGTATTCGATT
CGTTACCCGAGTAGAAACAGTAGTACTCCTTCTTCGACTGTGTTTGAGCTTCTTCCTTCG
GTTCATCCTTCGGCAAAACCTGCCGTGTCTCTTCGCGTTCCACCACGTGGACTCGTTTGG
TGCCCTGCTTCGACTGCAATCGCTTGTTGCACACAGCTCCGAAGTGCCCAATTGTCTTGC
AGTGATGGCACATTTGGTCTCGAGCTCGGCAATCTTCCGAATTGGCGAGATGTCCTGGAA
CGCCGCATCTGTAACACTTCGCATCGCTTGCGGTCGGTCCAGACCTTGTGTAGCGCTCCG
GCCGGCTGAAGCGATCCGGTCGGCTGAAGCGATCCATTCGGTTGAAGCGCCCCGTACGAG
GGTATCTCTCCACGCGAAAAGCCTTCTCCATCTGCGGTTCCGGTACCTTCAGCAATCCGA
TATCTTTAACCTGCTGTTCCACGCACTCCATCGATGATCCGAGCTCTTCAATCTTGGCGA
GCGATCTGTCTCTTCGCATGATGCTCCGTCGCAACTCATCGGAGCTGCATCCCGTCGTGA
TGGTGTCGATGATGAGGATTTCCGTCAGGACTTCTCTCGTTTCCGGTGAGAAGTGTTCCA
TGCCACAGCAAGCCAGCTGTTGCCTGATCCGCATGACAAAATGCGCGAACCTCTCGTTCT
TCTCCTGCCGCATTTTCCTCAGTCGCGCTCGTTCCAGTATGTACTGACGGGTTGGTTCGA
AGAACTCATTCAGCTTGTTGATAGCCGTGTCGTAGACGGGCAACGGATCTTCAGGTGCCT
TAACGCTGTCGGGGAAACTATCGAAGACTTTCTGTAGTTGTCTACCGCCGAAGTGCAGCA
GTTTCGCCCTCTTTTTACGCTGATCGCAGACATCGTACGCATCAAAGTAAATCTCCAGAG
CCGACCTCCAGCTTTTCCACTCCTTTGCCAGGTGACTCCGTTCAATTTGCTCGCACCGAA
ACGGTGGAACAGGCCGAGCATCGTCAACCTACAAACGAAAAGCATATAATTTGAAACGAT
TTGTTTCGCAACATTCATCTCATATTTGGAAAACTCTCAGAAAATGTACACTTTCTAGAT
ACACAACAAGCCTCGATTTGTTTTTAAAAAATGCAACTACTCCTCAGAGTATTTATTGAG
TAAAACTCTTAGAAAAACGCTTACTCCTTAGAGCTTTGAAGCAACAAATCTCGATTTGTT
TGAAGTACGAACTACTCCTCAGAGTATTTAGCAAATTTCTTCAGAAAACGCTTACTCCTC
AGAGTTTCTTTTTTTTTTTTTTTGAAGCAACAAACCTCGATTTGTTTAGAAAATGAAACT
ACTCCTCAGAGTATGAAGCAAAATCCGTTCACTCCTCAGAGTTAACTGCTAATCCCCTCA
GGGTTTCTTTTTTTTCAGCAGTAATATTTGTAAACAAATCTAAGTGTAACCCCACGTCAA
TTCGAATTCTAGTACTGCAGTTATCGCTGCTAGCAAATATCAGTGCACGAGAAGAAAAAA
AAACATGGCGGCGCTACGCCCCGATGGGGCCCGATATTTCATCAAACAGATTTTCAAGCT
GCATCGTTGGTTTCCACTAAATTCCACTAAATTCTGCCGGGTTTGCACACTTACAATTCC
TTCCATGATGTCCTCGTCGCCAGATGTAGAGGAGTCACTTTCCGGAATTAAAAACGGCCG
ATTAATGCAAGGATTTAAGCTGACTTTTTATTCTCCGCAATTTCTCCCGTCCGTCCCAAG
CGTCCGTCCAAACCTTCCTCTCCCTCCACGCTCCACGCTTAAATCAATCTAACCACATAC
TCTCTCTCGCTAACTGATCCACGTCGATCTCTCCCCTACA
>cqgypsy_29
AGCGATTTAAAAATGTCATTTTTGTATGAAAATCTTTTTTTTTCACCAACTGTGGCAATC
TCGCGGACGTTCGGATGAAGCTCGAAAACGTGTTTTTTTTAGTTTTAATGTTTATTTACT
CCTTTACTGTGTGAAGGTTGGCTCGAGAATGAGCTGCTCGAGGTTTTGGCGGAAGTTCGC
CGGATGACAGCGAACGCAAAGTGCGAACGCAGAGCTGTCAAACTGTCACGCCCCACGGGA
AAGTGAGACGCAAAACAAAACAAATTATTTTCAGTGGGGTTTCTTTACAGGGCTGTATCG
GGTGGATTGCTACAGCTCGTCCATCCTGACGCTCCTTGTTGTCCGCAACAGGTGAGTTCA
AACGTCGAATCTTGTCTTCAAATACATTTCTCTTCTAATCCCTACTAATACTCCTACACG
TACTCGTTCATGAAAATCTAAAAGAAAAATCAAGTTAATACATCGAATTTTCGCAGTGAT
TTCCTATCAAAACAAATCATTAGCTCCTACCAAAACTTCTACTGAAACTCCTCATCTAAA
TACTCAATTTCCTCGTACTCTGTATCGGAATCTAAGTCGGAAAAATCTCCTATTTCTTCC
TCAGGTCCCTTCTGGTAAAGCCTCATGTTCATGGGGTCGAATATTCCTTCGAAACGACGG
TTCGAAACTTGGTAACCATCCAAATCCGAGATAACGTAACGGTTGCGATCAAGTACTTTT
TGGACAACGTACGGGCCTTTGAACTTTGGCTGCAATTTGCCTCTAACTGCGACTTGTTTA
ACGCTCCGGATAGAAACAAGGTCACCTTCGTGGTAATGAGTTCGAACTTTGCATCGTTTA
TCATACAGTTCTTTGTTATACTCCTGCAACTTCTTGGTCGCTTGCGACGCATTTTCCCTA
ATCTCAATCAAATCTCTCTCATCAGTCATGTTCAAATCATCGACAAATTTAGTAAGATCA
TCAGAAACGTAGCGTTTTTGAACGACTCCAAACAACAATCGGGACGGAATGTCACCGATA
GACCGGTTCAGGGTGTTGTTCAACAAGAATTCTGCATCAATCAGCGCGGTGTCCCATTCA
ACGTTACGCGTCTCTACGAGTTTACTTATCAACGGAATAGCTGTTCGATTATAACGTTCG
ACTTGTCCGTTCGCTTGCGGACACGCGGTCGCGACGAGTTGATGACGAAATCCGTGATCG
TTCGCGAAAGCTTTGAACTGATCGGAAGTAAACGCGGTTCCACGATCGGACACGATAACG
TCGGGTGTCGAATACGCGATAAAATACGATTTCAGATGTTTCAATACTTCGCGCGAGTTG
GTCGTCTTGGTCGGGTAAAATTTAACGTACTTCGTAAACGCGTCGATTACGGCAAGTATG
TGCTCGTTCTTGCCTTTCGTCTTCTCCAGCGGTCCTAGATGATCAATGTGAACGGTCCGG
AAGGGCACGTTCGACTTGTCCACCAGGTGCAACGGTCCATCTAACTTCTTCTGTTTCGGG
TTAAACGCGATACACGTAACGCACTTCGCGATGTGATCCTGAAGCTTCGGCCGTAGCTTC
GGAAACCAATACGAACGTTTCACGAGCTCGCAGACTTTGTCAACGCCGAAATGACCTAGT
CCATCGTGATACTTGTAGAAGATCGATTCTTGCATGTTCGCGGGAACGTACAAAAGCAAT
CTGTTCTTGTACTTACGGAAAACTAAATTGTCGCGTACCTCGAAGTCCTTGCTGTCGCCG
TTCTCGAGATCGGATTTAATCTTTATAATCGCGGGATCTTTGATCTGGTTCACGTACAGC
GCGTTTTCGAAAACGCTACTTGATTGATCGGTTTCTTCGATCACGTGGCAGTACATTCGG
GATAGCGCATCAACATGCTGCATCTTTGCGCCAGAACGATGTTCAATCACGTGGTCAAAT
TCGTCGATAAATAAAGCCCAACGCGCGATCTTACGGTTGACGTCCTTCCTAGCAAGTGTC
GCTTTCAACGCGTTACAATCCGTAACGATCGTGATGTGGATACCGAACACGTACACGCGG
AATCTTTCGAGACTGTAGAATACAGCGAGCGTTTCAAGCTCAAACGAGTGTAGCTTCGAT
TCGTCGGCGGAGGTTTTACGCGAGAAAAACATTACGGGATGAAACTGATTATCGAAAATC
TGTCGCTGCATAAGAATACCTCCGTAACCGGTCGACGACGCGTCTGTATGTAACTGCGTT
TCCAGCTGCGGGCTGTAAATACTCAAAACGGGCTTCGAAATCAACGCGTTCTTCAACCTT
TCAAACGACTCGAAATGGTTCGGCTCGAAACGGAATTGTGACTCCTTCCGGTTAAGTAGA
TCGTACAACGGGTTCGCGATGTTATTGAAACGGAAAATAAACTTGCGGAAATAGCTCATC
AAACCTAGAAAACGTTGCAACGATTTGTCGTTAGTCGGTACCGGAAAGTTAGAAACGTTC
TCGATGTGGCGATCGCTTGGTCGAATCTGATTGTACGTAACGTGATAACCGAGGAACTCG
ATACATGTCTTCAGGAAAGAGCACTTCTTGACGTTCAATTCAATGTGATTATCGGAAAGG
GTGCGAAACAATCTAGATAAAAGGTCCAGATGATCGCTGATCGTAACAGTGCTCGCTAAA
ATATCATCAATGAAAACTACTATCTCTCCTGAATCAATGTACGGTTTCAACACCTTCATC
ACGTAACGCGCAAAGATCGATGGAGAGTTCGTAAACCCGAACGGTAGTTTGTTGTACTCG
AACTGACCTTCCTCAGTAACGAACGACAAATATTTACGCGAATTCTCGGCGATATCGACA
TGATAAAATCCGTTCTTCATATCAAGAGTTGTAAAAAACTGACGGTTCTGTAGTTTCGCG
ATTTGATCTTCGATGATCGGCAACGGGAAATGATTACGCTCCACGAGTTTATTCAACGGT
CGAAAGTTCACGCAGAAACGATACTCGCCGTTCTTCTTACGCGTCAGCACGACTCGGCAC
GAATACGGGGATTCACTCTCGCGGATGATGCCTTTCGACAACATGTCGCTCACGATCTTG
TTCTGTTCACGTCGTTCAAACTCGCTAAGTCTCTGGGGCGTCGCATTGTAATACCGATCC
TCCTTCAACTTAATCTCAACGGTGTGCTTAACCACCGGCTCGCACGGTTTGTCGCGGTTC
AAATAATCGTTATCGAAAAGTTCGTACACCTTACCACTCAGCGATCTGGTTTCATCTGTA
TCTCCAATGTCGAGATCAACTTTATCGTCCACGAACAAAATACTCGCGTCGGCCACGTCG
CCGTCGAAAACGTCCTTCATCGCATCGACATCAAACTTGTCGGCGCGCTTAAATTTCAAT
CCGAGAAAACCATTGTCTTGAAGGAATCGCCTCCCCAAGATCATGTCTACTTTCATCGTG
TTGTCTGTAACCACTGTGAAGTTTGCCAAATAAACGTTGGAATCGATAATGATACTTGTC
GAGTACGCTCCTACGATCTGGATTTTTGAATCATTTACGCCTACTAGGTCCCTGTCGTTT
GCCCTACTAAGCTGAATAGATTCGACGAAAAAGGATTGCTTGATCAAACTCACCGGGCAC
CCCGAGTCCGCCAGTGCCTTCACCGCCTTGAGTCTGCCTCCAACGATGACGTCACTCGAT
ACCTGGGAGTTGGCATCGACGCTCAGGAACTTCTCGTCGTTCGGTTGATTCTCCTTCTGC
AGCTGCATCTCGATCGGGTACGCCGCGTTCGGCGCAGTACCGCCGCCGCCGCCGCTGCCG
CCTCCACTACCGCCGGCCACGGGTTCTTGCCGCGCGCCGCCGGTCGCAGGTTACGCTTGA
AACAGGTCTGCTCGTCGTGTCCCACCTTGTTGCAGTGTGAGCACCTGGGTCGCCGCTGCG
GCTCGGGACAGTTGATCGAAATGTGTCCAGAACCGTGACAGTTAAAACACTCGTCACTCC
GCTTGACCGCCGGACCTGCCACTCTTGTCTCCTCCTTCTTCGGTGTCGCGTTGTTGCTGC
TCGGCCTTGGACTAAAGCTCTTCGGGACAAACGTTCGCTTCTTGCACAGCTCCTGGTTCG
ACTCGCAGTAGCGAATTTGCTCCAAAAGCTCGTAGATGGTTGCGTACCGCTTCGAGGCGA
TACTGTTGTAGAGCGGGTCGTAGGACAATCCGCTGATCGTGTACTTGATTATCGCCGCCG
CACTCAGCCGCCCACGCTGTCCCATCGCATTCACCCGAAAGACGTAGTTCTCGTACGACT
CCTTCACATCTTTCACGCACTTGCCCAACTTCCGGTGAATGTCGGCTTCGTCTTCGTGAT
CCGGGAACGCCAACGAAATCCCAGCCATGAAATCCGCCCACGACAGGATCATCTGCCGCG
ATCCGGTAAACCACTGTTGCGCCGCTCCTGCCAACCGGCATGTCGCGTAGAGCAGCGTCG
TCTTCTCCGTCCACAAATACATCTCCCGGTAGTGATCAATCGACAAGATCCACTCCGTCA
CGCCGCCGCCCTCTCGGAACAACGGAATTAACTGCTTCAGCTCTTCCGGATGAAACAGCC
TCTCCGTGGGCTTCACCTCCTCCTCCTCTTCTTCTTCGTCCACACCGGGCTGGTGTTGAG
ACCGCCGGCCGCCGCGTCCACGCCTGTTCGACATAGTTTCGCTTTCCTCGTGTTCGCTTG
CCGTAAAGAATTCCTCGCTATCTTCCGACAAACCGCTTGAGGCTACGCCACCCGCATCGC
TTGGGGCTCCGCCACTCAACTCTCCTGAGGTTTCGTCACCGGTTTCGCTTGGTGCTACGC
CTCCCGCTTCGCTTAGTGCTTCGCCACCCGCCTCGCTTGGGGCTCCGCCCTCCGCTTGGT
GCTTCGCCACCCGCTTCGCTTCACAACCCGTCTCGCTTGGGGCTCCGCCTTCCGCTCGGT
GCTACGCCACCCGTGTGCTAGAGATCGTCGTGTAACGTGTGACGAAATTCCAGCGGATTC
CGTGTAACGTTAGAATCCTTTGGTTTTTCCTACCGAAAATTTCTCGATACTTCACTCGCG
TAGCTTTCAGATTAGCCGAAACGACCGTGGCAAATCTGGGCACAATCCCACTTCTGAAAT
TTTGTGGCAATCTCGCGGACGTTCGGATGAAGCTCGAAAACGTGTTTTTTTTAGTTTTAA
TGTTTATTTACTCCTTTACTGTGTGAAGGTTGGCTCGAGAATGAGCTGCTCGAGGTTTTG
GCGGAAGTTCGCCGGATGACAGCGAACGCAAAGTGCGAACGCAGAGCTGTCAAACTGTCA
CGCCCCACGGGAAAGTGAGACGCAAAACAAAACAAATTATTTTCAGTGGGGTTTCTTTAC
AGGGCTGTATCGGGTGGATTGCTACACAACTTTGGGCTCGGGTATCTTAACCAATTTCAC
>cqgypsy_32
AGAAACAGTGAGTTTATCGGTTTGATGGAAAGGTACATTTTAAGCGGAATTGTTGTATTA
TGCAGATCCCTGAATCTGGCAACACGGTTAGGAAACACACCAACACACTCACACACTGAC
ACACTCGTAGAGCACAGACGCCGTTCGGGCAGTTGATAAAAGTACATTGTCGAGTTCAGA
CCGCTGTTAATAAACGCTAACTTAATCGTACTTTTTAAGTGTTTTAATAACACCAGAACA
TGGTGTCAGAAGTGCGTGAACTCTGAGAGACATTTCCGGCGTCGTCTATATCGCGGAAAG
TGTTGATTTTTTCATAAAAAAGCGAAAAAGTTTTCGCGTCGAAGTTCGCGTCGTTTTTTG
GTTTTCGTACCGCCATTTTGTTTTCGCGAAGTGAACATCCTCGTAAAATGGATGCTGACC
AGTTGAAGCAGCTGATGGACCATCAGATGAAGATGGTGGAGGAGATGATTAAAGGAATGT
CGACGGCGAATGCCCAAATGGTGGCCCTCGCCGTAACCCGAGCCACGGCCGCAGCGAACG
TTCCAGCGCAATCATCTCAAGTTCCTCTGCCCTCACCGCTTGTGCTCGAGGGTGACATGG
AGGAGAACATGGATTTTTTCGAGAAAAGCTGGAACAATTACGTAAAGGCAACACGGATGG
ATAAGTGGCCAGCCACCGACGACCAGCAGAAGGTTAGCTTCCTGTTGTCGGTGATCGGTG
AGCAAGCGAGGAAGAAATTCTTCAACTTCGAGCTCACGGTAGATCAAAGCGCCACACCAC
AAAACGCTTTGACCGCGATTCGAGCCAAGGTAACTCCGAAGCGGAATATCATCCTGGACC
GGCTTGAGTTCTTTTCCGCGACACAAACGTCACGGGAAACAACGGACGATTTTTTGACCC
GACTCAAGACGCTGGCACAAATGTCCAAGCTCGGAGATCAAACCAACAGTCTTGTCACGT
ACAAACTTGTTACTGCCAACAAATGGCCCCAGATCCGCTCAAAGATGTTGGCCATCCCAG
ACATAACCCTCGACAAAGCAGTGGACATGTGCCGGGCGGAAGAGATCACCGCAAGGCGCA
GCCTGGAGCTGGCGATGTTGCCGCCGGAATCCGACGTAAAGAAGATCGGCAGGAAGAAGG
TCCAGTCCAAGGCTAAACAATTTCGGTGCAAATTCTGCGGTGACGCCCATGAGTTCGTGA
AAGGTGCTTGTCCGGCCTTCGGCAAAAAGTGCAATCGTTGCAAGGGCCGCAACCATTTCG
AGAAGGTGTGCAAGCAGAAGTCCAAGCCAAGCCGAAAGAGCTCGAAGCGCGTGAAGGAGA
TCAAGGATGACAGCAGCGGGACGGAGGAGTACAGTTCTCACGACGACGCCTCATCGGAGG
ACAGCGAGGAGGAAGAGTACGAGATCGGAAAAATTTTCGACGACTCCGACCGCGGAGGAA
GTGTTTGTGCCGAGCTGGAAGTGAAGTTGAACAAAAAATGGAAGAAAATCGTATGTGAAC
TAGACACCGGCGCAAACACGAGCCTTGTTGGATATGACTATCTAGTGAAACAAGTGAAAG
AAGATAAACCAGTGTTGTTGCCATCAAAGTTGCGACTGCAGAGCTTCGGTGGGAATCCCA
TCAAAGTTCTGGGTCAAGTGAAAGTGCCAAGCCGTCGAAAAGGACGCAAATACAAAGTAG
TGCTGCAAGTGGTTGAAGGAAGCCATCGACCACTGCTCTCGGCCAAGGCCTCGAGAGTGC
TGGGATTCGTGCGTTTCTGCAAAGCCGTATCCTTCGGTGGTCCAAACCCGGCTTTCCCCC
CTTCGGATTTGCTTAACATCTACCGCGTGGAAGCCCAAAGACTCGCAGACAGCCACAAAG
ACCTGTTCAACGGCTACGGCAAGTTCGACGGCGAGATTTCGCTGGAGGTTGATGACTCGG
TAGCCCCGTCGATCCAGCCGCCACGCCGAGTCCCCATCGCATTACGCGGTAAGATGAAGC
ACGAGTTGGAAGTCATGGAGCGAGATGGAATCATCACCAAGGAGTCGGCCCACACGGACT
GGGTCAGCAACATACTCATCGTGCAGCGCGGTGATCCAAACTCGCCGAGCGTTCGCGTGT
GCCTGGACCCAGTGCCGTTGAACAAAGCTCTGAAGAGACCGCACTTGCAGTTCGTCACAC
TGGATGAAATCCTTCCGGAACTCGGAAAGGCCCGGGTTTTCTCGACGGTTGACGCCAAAA
AAGGGTTTTGGCACATCGTGTTGGACGAAAAGAGCAGCAAGCTAACGACATTCTGGACGC
CTTTTGGGCGCTATCGCTGGATACGCATGCCCTTTGGCATAGCACCGGCTCCGGAGATAT
TCCAAATGAAACTTCAAGGAACAATCCAGGGTCTGGACGGCGTCGAATGTATTGCGGACG
ACATTCTCGTCTATGGGACCGGAAACACGATGGAGGAGGCACTCATCAACCACAACGAAC
GCCTCAAGAAGCTCTTCCGCAGACTCGAGGAGCACCACGTTAAGCTTAACCGAGAAAAGC
TGAAGCTGTGCCAAACGTCCGTTAAGTTCTACGGGCATGTTCTAACCGACCAGGGACTGA
AGCCGGACGAGAGCAAGATTTCGACGATTCGCAAGTACCCAACGCCGACCAACAGGAAGG
AGGTCCACAGGTTCGTCGGGATGGTGAACTATCTCAGCAAATTTATTCCGAACCTCAGCG
CGAATCTCACCAACCTGCGAAAGCTTATCGTCGAATCACAACCCTGGAAGTGGACAAGCG
CAGAAGCGGACGAGTTCGATCGTGTGAAGTCGCTGGTTTCAGACATCGGCACGCTCTCTT
ACTACGACGTGAGCCAGCCGATCACCATCGAATGCGATGCAAGTTGTTTCGGGCTGGGTG
CTGCCGTTTACCAAAACAACGGTGTCATCGCCTACGCGTCGCGCACGCTGACGGACACCG
AACGGAATTACGCGCAGATTGAGAAGGAGCTGTTGGCGATCCTGTTTGCTTGCATCCGTT
TCGACCAACTCATCGTAGGCAACCCGCAAGCAACAGTGAAGACGGACCACAAGCCGCTGA
TCACCATCTTTAACAAGCCGTTGCTCTCCGCGCCGAAACGACTCCAGCACATGCTGCTGA
ACCTGCAGCGTTACCGTCTCTCGATTGTCTTTGTCACGGGCAAAGAAAATGTAGTCGCTG
ATGCACTATCACGCGCCCCGGAACCAAAGGATCGTTTGCAGGAGGAGAATAAGAAGTGGA
ACATCTACAAGGTGTTCAAGGAACTCGAGAACGTGGAGATGAGTAACTTCCTGAGCGTTT
CGGATAGTCGATTGAGCGAGATAATGGAAGAGACCGAGAAAGACCCGTCGATGCAGCAGG
TCATCGAATTTGTGCAGCGTGGATGGCCAGCATCTGCCGACCGAGTCTCGGAAAACGTTA
AAGTTTATTACGGCTACCGCGAGGAACTTTCCACGCAGAACGGTCTTGTCTTCCGTGGTG
ACCGCATCCTCGTCCCGCACATTCTCCGTCGCAAGCTGGTGGACAGCTGTCACGTGAGCC
ACAACGGCGTCGAAGCCACCCTCAAGCTCGCCCGTGCTAACCTCTTCTGGCCGGGAATGA
GCTCCCAGATCAAAGAGGTCGTAGCACGCTGCAACGTGTGTGCCAAATTCGCCGCTTCTC
AGCAGAATCCGCTCATGAAGAGCCACAGCATTCCGGTCCACCCGTTCCAGATGATATCGA
TGGACGTATTCTTCGCGGAGTATCAAGGACACAAGCGAAATTTCCTGGTCACGGTGGATC
ACTACTCCGACTTCTTCGAGGTCGACTTGCTGAAGGACCTTACGCCGCAATCCGTCATTG
CGGCCTGTCAGCAAAACTTCGCGCGGCACGGCACACCCCAAAGAGTGTTGACGGACAATG
GCACCAACTTCGTCAACCGACAAATGGTGAAATTTGCGAAAGACTGGGATTTTGAACTCG
TGACTTTCGCACCACACCACCAGCAGGCGAACGGGAAGTCCGAAGCTGCAGTAAAAATCG
CCAAACGCTTGCTGATGAAGGCCAACGAAACAGGGACAGATTTCTGGTACGCGCTGCTCC
ACTGGAGAAACATCCCCAACAAGATTGGGTCAAGCCCATCTGCGCGATTGTTTTCCCGTG
CTACAAGGTGTGGCGTTCCCAGCTCGATCAATAATCTGCTGCCGAAGGTGGTGGAAAGCG
TCCCGGAAGCTATCGAGCGGAACAGAAAGAAGATAAAGTTCCAGTACGACAAGAAGGCGC
GGGTTTTACCTGAGTTGACGACCGGATCTCCAGTGTTCGTCCAGCTTAATCCGGAAACAT
CCAAGGTTTGGACTCCTGGTACAATCGCCAACCGGATGAATGATCGCAGCTACTGTGTCG
ACGTTGCCGGCAAGGAGTACCGGCGCAGCCTCGTCCACATAAAACCACGTCAAGAACATG
CAACGACACCCGTCCGGAGCGGAACACCTGTTCCTGAATCGCTGCCGGAAAGTGGATCGA
ATTCTGCAGCAGCAGACTTTCCTGCGATCACACCGAGTTGTCAAATGGATGAATTTACTG
GAGAGAACTCGCCGCCTGCTGCGATGCCGCAATCGCCGCCGCTGATGGTTTCAGCGCCTG
CCGCGACAACACGAGGAGCGGTGCGTGGAACGGAGAGCAAGGATAACCACGTGGGCACTC
CAGGAGTTACACGACCGAGACGAGAGACCAGGATTCCAGCGAAGCTGAAGGATTTTATTT
TGCACTAGCGTAACTTTTACTTTTCACTGTGGAGAGGATGTTGTATTATGCAGATCCCTG
AATCTGGCAACACGGTTAGGAAACACACCAACACACTCACACACTGACACACTCGTAGAG
CACAGACGCCGTTCGGGCAGTTGATAAAAGTACATTGTCGAGTTCAGACCGCTGTTAATA
AACGCTAACTTAATCGTACTTTTTAAGTGTTTTAATAACACCAGAACAGGAATGATTTGC
>cqgypsy_37
ATCCGAAGAACAGGGGGTGGTCCGATTTGGATGAAATTCGGGATTCTTGCTGTGACGTAG
GTGCATTGAGCAGCCCCTCGTATCTGTCAGTGTGGGCGAATGACATAGCATTTCTAGATC
GCGCGAGCAAACGACACGCTTTGCAATAAAATGGGAAAGTTAATTAAAACGTTGTTTTAA
TCTATTACATTGGCGACGAGTTTAAATCGGATTTACGCGATTAGAGTCGGGAGATGGCGA
AAGGGCTTTCTTTCCGACGGTTCGACGAAGGGGACGAGTCGCGGGAGTTTCCGCAGAGCA
GGAGTCAGAGACGACGGATTTTCTCCGAAGAGGAGACGTCAAGCGCCGGAGAGGCGGATC
GTGACACACGGTGCTGCAATCTGGGACATTTGGAGGAGGACTGCCGGGTCAAGAATATCC
GGTGCTGGAAGTGCCGTGCAGATGGGCATGTGCGAGCTACGTGCCCGACAAGGCGGAGCC
ACTTCCCGGACTGTCAGTTGCCCGGGGCGCAGGGTGCTTCGAAAGCAATCTACTCTGCGG
CGGGAAAGCTTGCGGTGGACAAACCGATGACGCTAGCAGTAGGAATCGGCGGCCGATGCC
ACGTCATGCAGTTGGATACGGGCGCGGCCATATCGGCGGTATCCGTAGCATATTACGGCG
AGAGCTTGAAGGATTGGAAATTACAACAGTCGTCGCTGAAGTTGAATGGCTACGGCGGGG
AGCGGCTGCACGTGAGAGGAGTGATTGAACCAACCCTGTCCTACGGTGATTCCAGCAAAA
AAGTGGCCTTCGCGGTTATAGAAAACGGAGGCCCGCCGTTGTTGGGAAGGAATTTCGTAC
GCGCTTTCAACCTCGGCGTTTCTTCAATCTACTCGATGGAGACGGATGCGGATAACATCG
TTGAATCGATGATCAAGTGTCACGAAGAGCTGTTTAGTGACGGCCTGGGTGCGTACAGGT
ACGCCACCATTAAGCTGGAGATGGAGGAGGACGCGCTGCCGGTTTTCAGGAAGCCAAGGA
CGGTGGCGTACAAGTTCGTGGACAAGGTTGGGGCGGAGTTGGATGCTATGGAAAAGGACG
GCATAATATCGAAGTGCGACCGTTGCAGTTGGGGTACCCCGCTAGTTCCAGTGATCAAAG
GCGACGGAAGTATACGGTTGTGCGGAGACTACAAGACCACGGTGAACCTGTACGTGAAGG
ACGTCATCCATCCCTTACCGACAGTAGACGAGGTCTTCAGCAAGCTTAACGGTGGCAAGA
GATTCAGCAAGCTAGACCTGTCCAAGTGTTACAACCAGTTCTTGCTGGATGAGGAATCTC
GAGAGGTCTGCGCTATTTCTACGACGAAAGGAGTCTACAAAATGAACCGGCTTCCATTCG
GCGTGCGCCCTGCTTCCGGAATTGTGCAGCGAGTGTTGGAGCAGTTGCTTTGCGGCATTC
CCGGCGTGCAGAATTTCTTGGATGATGTACTGGTCACGGGAAGAACCGACAAGGAGCATC
TGGAGAACTTGTCGAGGGTGTTTGACGTGCTGGAAAAAGCAGGTTTGAAGTTGAACCGTA
AGAAGTGTCAGTTTTTTAAAAAGGAAGTGACATACCTGGGACACGTTATCAACGCCAACG
GACTGTGCAAGACTGACGAGCGAGTGAAATCGATCCGGATGACCAAAGAACCAAGGAATG
TCCAAGAAGTTCGAGCTTTTGCAGGACTGGTCAACCATTATTCTCGTTTCGTCAAGAACA
TCGCCGAGATGATGAGCCCCATGTACCGACTGCTGAGGAAAGGAACCAAGTTCGTGTGGT
CCAAGGAGTGCCGGGAAGCATTCACGAGGGTAAAGGAGGCGATTTGTGAGGACGTCATGT
TGGCACACTTTGACCCGGGTGCCAAGCTTCTCCTCGTTTGTGATGCGTCCATGGAAGGTG
TTGGTGCTGTTCTGATGCAAAAGGTTGGAAGTGAGCCGGAAAGACCGGTGGCGTTTGCAT
CGCGAGTGCTGCACGCAGCGGAGCGGAACTACAGCGTTTTGGATCGTGAGGGGTTGGCGA
TTATGTTTGGACTGAACAAGTTTTTCCATTACCTGGTGGGGAACATCTTCACGGTCCGTA
CCGACCATAAACCGCTGATTTCGATCCTAAACCCACGAAAAGGCATACCCGCGATTGCAG
CAAGCCGCATGCAGCGATGGGCGAACTTCCTGGGGGGTTTCAGCTATCGCATCGAGCACG
TCAGCTCCGAGGGAAACATTGCGGACTATCCCTCACGAGCCCCGTTCGAATCTTGGACCT
TGTGGAAAGAGGATGACACGTACCTCAACTTCATAAACACCAGCAGTACCAAAGTGCTTG
ACGACGATGTTGTCCGCGTCGAACTGGCCGATGATCCGGAGTTGGCGATGCTGAAAGATT
GCCTACTTAAGGGCAAGGTGGGTGGTGACTTGCAACGTGGCCCGTACGGAAAAGTCTTCA
ACGAACTGTCGCTGGAAAACGGACTAATAATGCGAGGAGTTCGAGTGCTGGTGCCCGGAA
CGCTGAGGAAAGCAGTATTGGAGCAAGCCCACCGTTCACATCTCGGAGTTGGAAAGTGCA
AGACGGTACTGCGAAGCTTTGTTTGGTGGCCCGGAATCGACAAAGATCTGGAGGTACACA
TTAAGAGCTGCCATGCCTGCCTGGTGAACCGGCCGTCTCCGGAGAAAGCCAAATTGATTC
CGTGGGAACCACCAAAGTCTGTCTGGAGCAGAGTTCATCTCGATTTCGCGGGCCCGGTGA
AAGGTTGGAGTTTCCTGATCGTCGTGGATGCCTTGTCTAAGTGGGTGGAAGTGTTCCCGA
CGCAGAAGTGCGATACCGAATTCGTCCTGGAAAAGCTGGTAGACTGTATCGCTCGGTTTG
GCCTGATGCACGAGATTGTTAGTGATAACGGCACACAATTTACTTCTGCGAGGTTCAAAA
ATTTCCTCGAAGCGAACGGCATCCGGCAGGTTCTGACAAGTCCAGGGCATCCAGCTACGA
ACGGCCAGGCGGAAAACTCTGTGAAAACGTTCAAGGCCTCTTTGATGAAGTCGTTCGCAA
GTGGATCCACCGACGTCAAGGAAATCGTGGCCAATTTCTTGTTGGGATACAGATCTGCGG
CACATTGCTCAACGGGATCTTCACCGGCCCAACTGATGCTTGGGAGACAGCCACGTTCGA
CGTTGGATTTGCTGAGGAACAACAATCGTTGCGTTGCGAGCGAACAAGAAACGAAGGCCA
GAGAAGTTGTCCTCGCACGGCAATCCAAGCAGGTTGACAACTACAAGGGCAAGCGAGAGG
AGCAATTCAATCTTAACGAACGAGTCATGGTACGAGACTACACAAACCCTAACAAGGCCG
CATGGACACGGGCAGTCGTAACTGGGATTGTGGGAAAGCGCAACTACGTAGTTAAACTCA
GCTCTACGGGTCGAGAACTCAAGCGGCACTTGGACCAGATGATTGCAGACACCACGGCTT
CTACGGCGGGAGGTGGTAAGAGTGGTCAGAAGACTGCTCCTTTACGTCAGCGGGAACAGC
AGCCTGATCGAGTTACGGTTTACCGGACGATGCCCAAGAGAGTGGTGGAGCTGCCGAGTG
CCAGCGACGTAGCTGAGGTCGATCCAGTCCCGGTTGATGAGTTTCGACCGGAAGTGCCTA
CGGACAGTGATCTACCAGAGGGTGACCAGGAAACACCGACGGAGGAAAACGCTGCGCAGG
CGGACAGTGGCCTTCCAGAGGGTGACCAGTCTCAACCGGAGACGCCCAGTGTGGAAGTCG
CTACAGAACCGAACAGTGATCCAGCAGAAGGAGCAACTTCCGAAGATGACGACGATGACA
ACTTCGAGGATCCACAAACAGATGTAACTAAAAGTGACGATAGCGATGCAGGACTTGAGT
TTGCGGGGTTTGATAGGGGGAAGTGGAAATTCCGCGATTATTTGGGTAGATTACTCAGAA
AGTGAAGCTTAGCTTAGTGCGGGGATGTGACGTAGGTGCATTGAGCAGCCCCTCGTATCT
GTCAGTGTGGGCGAATGACATAGCATTCTAGATCGAGTCGCGCGAGCAAACGACACGCTT
TGCAATAAAATGGGAAAGTTAATTAAAACGTTGTTTTAATCTATTACACTTGCATATTTT
>cqgypsy_38
CTTTTGTCATTACAGTAATATTTTTTTGTGTGTCCTGGTGTTATAGTTCCGCTTTAGAGTGTACCTTGCCAAGCTCCCTT
TCCCTCTACTTTGGGTAATACCATTTAGTTGTGTAAGAACCTCGCTAGAATAAACACGCGTCGCATCGCGCTCTCTCCAA
CAACGTGCTTTCTTTATTGGCCACAACCTCGCGGCTACAACAGTTTTGGCGACGATGGCGGACGAAAACCTACCTCCGGG
TAACGATCAAGGTGATGGCCAGGCCGGGGCCAAGCTCCGGTGCCAATTGCGATGCAATCGGCGTTCACAGTCGAGCCTTT
CGACCGTCACAAAATGAAATGGTCTCGCTGGGTGGAACGCTTGGAGGGAGTATTTCTTTTGTTCGGCATCCAAGATGGCG
CGAAGCGGCCGATGCTGCTGCACTACATGGGTGCGGAAACGTACGACGCCATTTCGGATAAACTTGCGCCGGTGAAGCCG
CAGACGAAGACCTACCAGGAGATCGTGGAACTGCTGGAGGAACACTTCAACCCGGAGCCCCTTGAAATCCTCGAGAATTT
TCGCTTCAAGTCTCGGAAGCAGTGCGACGAACGTGCGGAGGAATCAGTTTCTGATTACCTCACGGCGTTGAGGAAGTTGG
CCATAACCTGCAATTTTGGCAACTACCTGGACACAGCGCTACGGAACCAGTTCGTCTTTGGGATCAAGGACCGGGGAATC
CAGTCGCGGCTGCTGGAAGTGCGCGGCCTGACTCTGGCCCGAGCTCGTGATATTGCCGTGTCAATGGAGGCGTCGGCAAA
GGGTGGACAGGAGATCCACGCGCGTCAGAGTCGGCCGGAGATGAATCTGGTGGAGCATCCACCGACAAAACCGGCGAAGG
GAAAGGCGTACGAAAAGAGTGCGGGCAAGAAGAGCGAGGAGAAGAAAACCTGCTACCGCTGCGGAAGTGCGGAGCATTTC
GCAAACGAGTGCAAGCACGCCCACACCGTCTGCAACTTCTGCAAGGTCAAGGGTCACCTGCAGAGTGTGTGCCAGAAGAA
AAGTGCTGGCCAGAAGGGCCGAAGAAGTGATGCTCACCAGGTGGAGGAAAGTGCGGGCGCAGATAGAAAGTGCAGAGAAA
AAGTACTAGTGGAGGAGATCTGTGGAGTTTCCGACGCTGCCGATTTCAACAACAAAGTGGACAAATTCTGGCTGGAACTG
TCCGTGAACAGTGCGAAAGTGAAGTTTGAAATCGACAGCGGCTCTCCGGTTACGGTTATGAGTGTGTGGGACCAAGAAAA
GTACTTTCCCACGGTGGAATTGAGTTCCCCGGACACGGGCTTCGTGAGTTACAGTGGATCGCAATCGAATTGTGCGGGAT
GTGTGCCGTCCGGGTGGACTACGGTGGTGAAAGCCACGAACTGCTGCTGTATGTTGCGAAGAACGAAAAGCACCCTCTGC
TGGGTCGAAGTTGGATGAAAGTGCTAAAAATCGACGTGGTCGAGTTCTACGAGAACGTCCACACAGTGGTTGAAAACAGC
GCCGCCGCGGTGCAGACGCTCATTGAGCGCTACGGAAGTGTCTGTGAGAAGTCGATGGGGAAGATCGAAGGCCTCACAGC
GAAGTTGCAGCTGAAACCGGATGCGCGTCCGGTGTACCTGCGTGCGCGGCCGGTCCCTTTCTCGATCAAGGAGGCGGTCG
AAAAGGAGATCAAGGGCCTGGTGGAAAGCGGTGTGCTGGTGAAGGTGAACCACAGTGCGTGGGCCACGCCGGTTGTCCCA
GTGCTGAAGTTGAACAACCGAGTGCGACTTTGCGGGGACTACAAGATCACTGTCAACCCGAACGTGGTGGTCGATGACCA
TCCCCTGCCAACAGTGGAAGAGCTGTTCGCAAACGTGGCCGGCGGGGACATGTTCACGAAAATTGATCTCTCGCAAGCCT
ACCTGCAGCTGGAGGTCGACCCGGAGGATCAGGAGATTCTCACGCTGAGCACGCATCTGGGGCTGTTTAGGCCGACAAGG
CTGATGTACGGCGTCAGCCCGGCGCCGGCGATCTGGCAACGCTTGATGGAGGAGGTGGTGAACGGGATTCCAGGTGTGAC
CGTCTTCCTAGACGACATCCGCATTACGGGACCGAACGATCGGGTCCACCTTGAGCGCCTCGAAGAGGTGCTGAAACGAC
TGAGCCAGTACAACATGCGGATCAACCTGGAGAAGTGCCAGTTCTTCGCCGACCGAATCGAGTACTGTGGCTACTTGATT
GACCGCGACGGAATCCACAAGGTGCGGAAGAAGATCGATGCAGTGCAAGACATGCCCGTGCCGGAGAACAAGGATCAAGT
CCGTTCGTTCGTTGGATTGGTCAATTATTACGGTCGGTTTTTCCCACACCTGAGCACGACCATCTACCCGTTGAACTGTC
TGCTGCGGAACGACGTGCCGTTCCGCTGGACGAAGGAGTGCGACGAAGCGTTCAAGAAAGTGAAGGACGAGATGCAGTCA
GACCGCTTCTTGGTGCACTACAGTACGGAGTTGCCACTGGTCCTGGCAACAGACGCTTCGCCGTACGGGGTCGGTGCAGT
ACTAAGCCACATCATGCCAGACGGTACAGAACGCCCAATCATGTACGCGTCGAAGACGCTGAACGAGACGCAGCGCAGGT
ACAAGCAGATCGATCGTGAGGCGTACGCGATCTGGCTTGTCACGGACAACGAGCCAGTGAAGCAGATTTTCTCGGAGACC
AAGGGTCTGCCGGCGATGTCAGCGTTACAGATGCAGCACTACGCTGCGTACCTTGCTTCGTTCCGGTACGAGATCAAGTT
TCGTCCGACGAGGGAGCACTACAACGCTGACGCCTTTTCTCGATTGCCGATCAGCGCACAAACACCCGAGTACGTCGTCG
AGGAAGTTGACTTGCTGGAGGTCAACATGATCGAGACGCTGCCGCTGACGGTCGGAGATTTGGCGAAGTCGACTGCTGCA
GATCCGACAGTGAAGGTGCTGCTGCAAGGTCTCAAGAACGGGAAAACAGTCGAAGCACGTGATCGTTTTGGTATCGACCA
GAACGAGTTTGCGCTACAACAAGGGTGCATCATGCGCGGAATCCGGGTGTACGTCCCACCAGAGCTGCGGCAGAACGTGC
TCGCGGAGCTGCACTCTACACACTTTGGGAGCACACGCTTGAAGTCGCTCGCCAGAGGATACGTGTGGTGGGAGCGGATC
GACAAGGACATCGAGGAGCTGATCCGGAACTGCGCGGCCTGTCAGGTGACACGGGCCGATCCTGCGAAAGTGCCTCTACA
CTGCTGGGAAACGCCGAAGGGACCATTCGACAGAGTGCACGTGGATTTCGCTGGACCATTTATGGGTACGTACTTCATCG
TATTTGTTGACGCGTACTCCAAGTGGCCAGAAGTGAAGATCTTGCGAGACATCTCTACGAGTACGACCATCCACGCCTGT
CGTGAATTCTTTGCTGCCTACGGGATACCTGCCGTGCTCGTGAGCGACCATGGAGTGCAATTCACGTCGGCCGAGTTTCA
GCACTTCCTGAAACAAAATGGAATCTTCCACAAGATGGGCGCACCGTACCATCCGGCAACCAACGGTGAGGCAGAGAGAT
TCATCCAAACGTTCAAGGGCAAGATGAAGGCTCTCAACTGCGACAAGTCGAGAATGCACGCGGAACTGTGCAACATCCTA
CTCAGTTACCGCAAGACCATACATCCTGCCACCGGAAAATCGCCTTCGATGATGCTGTTCAACAGGCAGATCCGGTCTCG
ACTGGACCTGATGGTCCCGAACGCTGCAGTGGTGGAAGAAAAGCCCGAAGTAGCCGTTCGATCGCTTCCCGAGGGGGCGA
GAGTTGCTGCTCGTGACTTCCTGAGCAAGGACAAGTGGAAGTACGGTCACGTTGCTGAAAAGCTGGGCAAACTTCACTAC
AACATCAAGCTGGACGACGGTCGACTCTGGAAGCGCCACATCGACCAGCTACGAGAAGTCGGAGCGAACCTGCCGTCTGG
ACGTCCTGAGATACCAGCTGAGTGTTTCGAGCCAGACATCGTGCCAGTTGCTCCACGAACCAATCCAGTACAACACACGC
CACAAGCTGCTGCCGCTGTACCTACACCGATTGCTGAACCGCAATCATCGCGGAGTGCTGCGGCTACTCCCAAACCGCCG
GAACCACCTGCGGTACCGAAGCCGAAATCGCAAGGACCACTTGCGGTGCCGAAGCTGAAACCGACGAACGCTGCTGGTAG
ATCCGAGGCAAACAACCAGCAATCACCGCGACGATCGACAAGAGTCATCAAGCCGCCTCGGAGACTGGACCTGTAGAGAG
AAGTACAAACCCAAGGGGGGAAGAGTTGTTATAGTTCCGCTTTAGAGTGTACCTTGCCAAGCTCCCTTTCCCTCTACTTT
GGGTAATACCATTTAGTTGTGTAAGAACCTCGCTAGAATAAACACGCGTCGCATCGCGCTCTCTCCAACAACGTGCTTTC
TTTATTGGCCACAACCTCGCGGCTACAACACCTGGCCAATTACTTTTGGAAAACTTTCTTTCCGAAAAACTGAATGTTGA
>cqgypsy_47
TTTATGTTGCCCCCCCTTCTGTAGTGGGTCGACACATGCAGCGTATCATTTAACGCTGACTCAAATTACAACACTTGAGT
CAGTAACAAATTATTTATGTTCTACTTCTTGGGCGACCTTCTTGTGGCCCACATTCTGTGACACTTTGAAGTCAGCAGTT
GCTTTCCGTGTTGTGTTTAACACTGACCCTCTTTGATGGGTACCAGATGTTGACAAACATGCACCAAGCACTTTGTTATA
TTCAAGCGACCACCGAAAGAGTACTCGATGGTAAATAACCAAAAAGTAGGTGTGGCTTATTAGCCATCTTGTTCTAGGAA
TTCACCACAGCCAACAAGGCTTAAGTTTAAGTTAGCAATAAGTTTGAAGTTAAAATAAAGATCATTCCTAGTTCCACCGT
CAACCGTGTTAGATGTCTCATTTGTATCACCTTACCCTCCTTACATAACATGGCGATCCTGCCAGCTCTAACAAAAGTTT
TTCTTTTTCGGGAATTCAAAGCTTAAAGTGAAGACTAAAAGTGAATGATATATTCACAACAGTGATTTATGCCAGTGTAG
TGAATTGTAAAGTAGCAAAAGCATTAAAATGAGTTGGTTTAGCAGTGAAGTGAATACTGTTAAAATTACAGATCATGTAA
GCGCCATCGCGCTTGTGGTACTAGCTGCAGCAGCAATAATTTACATGCTGGGTAAATTTTTTGCCAAACACGTGCAAAGA
ACGGCAACGGCCGCCACGAGTCGTGAGACTAGGTTGAATAATATCGCTGCGCAGCGATAAGTGAACATTGATTTAAACAA
AGAGAAGAAAGTTTGTGAATAAACATTTAAAATCAAATTGAAGAAAAAAAAATCAGTAAAAAAAAAGCATGATGAACATG
AAGAGTGAAAGTGAAAAATTGAAAATTAATATCTAAAAAAAAGGAAGCAGGATGAACACAAAAAGTGAAAGTGAAAAATT
GAAAATTAATATCTAAAAAAAATTTTTGTGATGATATTGATGACAAAAAAATATCACAACAGCAAGAGGAGCGTCGGTTG
TGAGTACGGTCCGTACTACCACAATCCGGATGTAGACTCTATCCTGAAAACAAGAGAAATAAAACAAATCAGGGAAGCGC
CGGTTGTGGGAACGGTCGGTTCCGTCACAACCCGGGTTGCAGGCCCTTGGCAATTCAACAAGCATCAAACATCAAATGAG
CAGGAGAGCAATGGTTGTGAGAACGGACGGTTCTGACACAAGCCATATGCAGATCCTCAAGGCGAACACCATCAATAACC
AACCAACATCTCATCGCAGAAGGGAAGCGTCGGTTGTGGGAACGGTCGGTTCCGTCACAACCCGATAAGCAGGCCCTGGG
AAAATGATTGGATCAACTGGAGATGTCTGAATCATCAAAGCGTGAGAATACTTTAAATGGAACTACATTTTGAAAAATTA
TCAAAAATATTAAATAATTTATCAAAAGCCCCAACTAGGAGGTATAGAAATAGTACATTAATTGCCAAATTACACGAGGC
TAAACAAGTATATAATGCAGCAATAATCGAGATAGAACTCTATAAGGAGTCGGAACAATTACAATTATTGAAGAATTTAA
GATATCTCTACGGAGAAGCATATACAAAACTTACGGCACGGCTCGATAATAATATTGAGCCGCTTTCTTTTAAAAATTTA
GTGAACGTAATACTAACACTTAATAAGCTATACAGAAAGGTAAAAATGGCGAATACATTAGATTTGTCATTAGCTATTCG
CGTCGTGGGTAAATACGACGGCGACGCAGCCGAGTTGGAAAACTGGCTCAACGACGTGACGGTTCTCCGAGCGGGGCAAC
CAACTGTCGACGAAGCGGTGTTTGTTCAATTTATGAACAACCGTTTAACTGGTGCTGCCCGCGGTGAATTAACGGGAATA
GCTACCATAATAGAAGCACGAAATACCTTAAGATCGCGATTTGGGATTAAATTAACCCCAGTTGCCGTGACAGCCGAGTT
ACGGGGGGTGAAACAAAAAGACAAATCTTTAGTCGATTTCGGGAATGAAATCGAGAAAGTGGCAGCTAGGTTAGCCGCAG
CGTGGGTATCGAAACAACCACAACTTTTTCCAACTGAGGCAGCCACGCGGCCCATAGTCGAACCAATTGCTGTAGAAGCT
TTTATAAATGGTCTTAAGGATCAATCGAAAGTATTGCAAATGCGGTCCAGGGATCCGGAAACCTTAACCAAAGCATTGTC
TGATGCTCTGGAGATACATGCGCAGCATATGCCCGAGGAAGTCATGTGGACCTATGCCAGTTATAGTAACCCAGGTTTCC
GAGGCCGAGGCCGAGGAAAACGTAATAAAAACAGAGGAAATCGTGGTTATCAAAATAACCAAAATAGAAACTATGAACAA
CAAAATGGTAATCAGCAAGGTTACAATAACCAGCAGCAGCAAGGCTACAACTCGAATCGAGGCCACCGTGGAAATCGAGG
TTACCAACATAACCGAGGAGGTGGTAATCGAGGAGTTGCTAACGTGGTTCAGGAAGATCCGCGACCCCAACAGCAGCAAC
AACTACAACCTCAGCAACCACGTGAAGAGGTTAATGTAGGCGAATTTTTTCGTGCATAGTTCAAATGCCGAAAGAGCCCT
ACGCCTAAAATTTAAAATTAATAACTCGGAAATTTCGTTAATAGTAGACAGTGGAGCATCTTGTTGTTTACTAGACATAA
ATTATTTACCCCAAAAATTTCGTGAAAAAATCAATGCTACGCAGTCCATAGAGGTTTGTGGTTTAAACGGAGTTACGCAC
ACTCTTGGCACTGTATCATTGTTTATAGAATATAATGGTTATGAATACCCCATAACATTTCATATTGTTGAAAACCTATC
ACCTTCTATAGTAGGATTGGTTGGAATGAATTTTTTAAGAAAGTTCGGAGCAGTAATAGATTTTGAAAATTCTACTATGA
TTTTACGGGAACCATTGTTCCATGAAAACTTCGTTATACCCGCAAGAACGGAAGTAGTAACATTTATTGAAACAAGTTTT
AAGGAGGATTTAGTTATTTTAAATCAAGAAATAGAACCTTTAGTTTTTATAGCTAATGCGTTAGTTTCTCCAGTCAACGG
AAAGATTCCGGTTAGACTGATGAATTTGAAAAATAAAGCCGTAAAGGTAAATGACTTGAAACTTTTGGCCAAACCTTTTA
AAAATTATGATTTGATAAAAATAGGTAGTGCTTATCCTCATAATGTGGACAGAGCAAACAAACTTTTATCAGAATTAAAT
TTTGATGGAATTAATGAAAAAGATAAAGTTGAAATTACTAAACTTTGTTTGAAATTTAGTGATATATTTTGTTTAACAGA
TGACAAAATAACTGTTACAAAAATTTATCAGCCATCTTTGAAAGTTAAACCGGATACACAACCAGTGTATACCCGTCCAT
ATAAGTTACCACAATCACAGCGTGATGAGGTACAGAGACAAGTTGATAAAATGCTAAACGACAATATAATCGAAGAGACT
GTATCAGAATGGAATAGTCCTTTGTTATTAGTTCCTAAGAAATCAACTGACGATAGTAAAAAATGGCGGTTAGTCATAGA
TTATCGTAAGTTAAACAACGTTTTACAGGATGATAAATTTCCACTTCCAAATATTGAGGAAGTTATAGAATCTTTAGCAG
GAGCAAAATATTTTTCGCATTTGGATCTAACTCAAGGTTATTATCAATGTGAGATAAGACCGGAGGACAGATCCTGTACT
TCATTTTGTACTAATAGGGGACAGTACCAAATGACTCGTCTACCTATGGGTTTAAAAAACAGTCCTTCAATTTTCTCAAG
ATTGATGACCGTTGCAATGGCTGGTCTCAATATGGAAAGGTGTTTAGTTTATCTTGATGATATAATCGTCTTTGGCAAAA
CACTTGAAGATCACAATCGAAATCTTTTTGATGTTTTCGAACGATTACGACAAACTAATTTGAAATTAAACCCGTTGAAA
TGTAACTTTTTGAAGAAGGAGTTGATCTATTTGGGTCATACTGTTTCTGAAGAAGGTATCAAACCAGATCCTTCGAAAAT
CGAAATAATTAAAAAATGGAGCAGCCCTAAAACGGCTGATGAAGTAAAGAGATTTGTAGCTTTTTCTAATTACTATAGAA
AGCACATCAAAAATTTTGCCAAACTTTGCAGTCCTTTAAATAGACTAACAAGAAAAGGTGTAGATTTTGAGTGGTCGGAA
GAATGTGAAAACAGTTTCCAACATTTGAAAAATTGTTTTATTACTCCACCAATATTAGATTATCCAGATTTTTCGGATAA
AAACACATTTACTTTACACACAGATGCATCAGGAAAAGCTATTGGTGCTGTTTTAAGCAACCAAAATGGTAGACCTATTG
CATTTGCGAGTAAAGCATTGAATAAAGCTGAGATAAACTACAGCACAATTGAAAAAGAACTACTTGGAGTGGTTTGGGCA
ATCAGACATTTCAGACCATATTTGTATGGGAGAAGATTTGATGTTTATTCAGACCACCGTCCTTTAGTTTATTTATTCAC
ATTAACTGACCCTTCGAGTAGATTAACCAAATTTCGGTTAGCACTCGAAGAATATAAATTTGATGTCATATACAAAAAGG
GATCAGAAAACGTGATAGCGGACGCGTTGTCACGTATTTCTATTGAAGATCTCCAGGCACTTACGCCTCAAATAAATTTT
GTGTGTACAAGAGCACAAAATAAAAATAAAATTAAATCAGCTGAGAAAAATGAAGATAAAAGTAAGGTTGCAACAGATTA
CATACAAATCCAAATTGGAAGTAATGAAAATGAATTTAAGATTGAGGATGGAACTCTGATTATTAACCCTAAAACGTCAA
TATCTCACCTACGGGGAGTATTGAAACGACTAGTGGTGTTTACAGAAAAGAATCCGATAAAAGGCCTAGTCGTGCAAAAT
ACGCAGACATATAAAAAAATAAAAGAGCAAATAGAAGCTCTAAAGATAAATGGTATACCACCTATCATTGTAATAGGAAA
TGAAATAAAACATGTTGAAAATAAAGATGAGCAACAACTTATCATTAATAATTACCACATATTGCCAACTGCAGGGCATG
CTGGTATAAAACGAACACAAAATACCATCAAACAAAGATATTACTGGAAATCCATGGACCAGGATATCTCAAATTTTATT
AAAAAGTGTGTGAAATGCCAACAAAATAAGTCTTTCCGCACAAAAGTACCTATGACAATGACAAGCACAGCAAAAACTGC
TTTTGAAAAAATATTTTTGGATATTGTTGGTCCATTATTACCAGACGCCTACGGGAATCAGTACATACTGACTACCCAGT
GCGATCTGTCAAAATTCATAACTGCAACGCCAATTATTGACAAGTCAACAAATGCAGTGGCCAAAGCATTTGTTGAAGCA
ATAATTTTAAATTATGGCGTTCCCGACCAAATATTGACGGACAGAGGTACAGAATTCATGTCCTCTGTTTTCACAAAAAT
TTGTGATATGCTGAAAATTGAGAAACTAAATTCAACAGCATATCACCATGAAACAATTGGAGCGTTAGAAAATTCGCATA
AAGTGCTTGGGAATTTTCTACGAATCCAAACAAATAATTCTTATGGATATTGGTCTGCTTGGGTGCCGTATTATAAATTC
GCTTATAATACAACTGTGCACAGCGCAACCAGTAAAACTCCATACGAGTTAGTATACGGAAAATTGTGCAATCTTCCAAC
TGAGTTACAAGGAAAAACAGAAATAAGTCCTGTGTATAACATAGATGACTATTCTGCTATTCTAAAATTTAAAATTCAAA
CATCGCAAAAACAAGCACGCGATTGTTTACTAAAAGCCAAACAAAACCGAACAAAAAAAGACACAAACAAAACTGATCGT
TATGTTATTAACGATCTAGTTCTTGTAAGAAACGAAACAGGTTCAAAATTAGAACAAAAATTTGACGGACCATATAAAGT
CTTGGAAGATTTAGGTGTAAACCTAAAGATTCAAATTAATAATAAAATAGATATTATTCACAAAAATAGAGTTAGAAAAT
TCATTTAAAAAAAAAAGAGGGAAAGAAGACAACAAAAAAAAAAATAATAATAAAATAAAAAAAAATAGAAAAATACAAAA
TTTAATATTTCTATTGTAACAAAACATAAACACACACATGAATAATATTGTAACAAGACACATATATTGTACACACACAC
ATATAAATAATATTGTAACAAGACACATATATTGTAACTCTATTATAGTTACACACTACATCATAATACATTAAAAATAA
TCACTATAGGATAATTTTTAATTTTTCCAAGAAGAGGCGTGTAGTGGGTCGACACATGCAGCGTATCATTTAACGCTGAC
TCAAATTACAACACTTGAGTCAGTAACAAATTATTTATGTTCTACTTCTTGGGCGACCTTCTTGTGGCCCACATTCTGTG
ACACTTTGAAGTCAGCAGTTGCTTTCCGTGTTGTGTTTAACACTGACCCTCTTTGATGGGTACCAGATGTTGACAAACAT
GCACCAAGCACTTTGTTATATTCAAGCGACCACCGAAAGAGTACTCGATGGTAAATAACCAAAAAGTAGGTGTGGCTTAT
TAGCCATCTTGTTCTAGGAATTCACCACAGCCAACAAGGCTTAAGTTTAAGTTAGCAATAAGTTTGAAGTTAAAATAAAG
ATCATTCCTAGTTCCACCGTCAACCGTGTTAGATGTCTCATTTGTATCACCTTACCCTCCTTACATAACACTTCAAAGTT
GGCCTGAATAATTAGGGGGCAAAAAAAATATTTTTTCGAA
>cqgypsy_51
CTCACCCCAAACGAATAGCGACACAAAAGCACACAAAAAAAAATAACCTGTGTGGGAACT
GAATACGGCCCTGACGCACGCGGTAGGCAACGGGGAGAGAGGGGCGGAAGACGAACCGTC
AGAGTGAGGGGGACAGTTGAGGCGGGAATACGATCGGAGAATAAAGATCAATAATTGGAG
CTCTAATTGAATACGTGTTTTATTGAACAACTAATCGCAGAGTAGCACAAATTGGCGACG
AGGTAAAGTATGAGTTACTGATTCAAGGAAGGGGAATGGAAGAAACACGGATTTCTTTTG
TTTTTCTGTGTTGTGGGAAGGTTAAACTAAGCCCACTAAAAGTGAGGTTAAGACAATATA
TCAAGGCAAATCTTGGTCATTAGCCAAAGGTATATTTTTCATTACAGTGGAGGCCACCAG
GGTGGACCGTGTCTGAGTTACAACTCATTCGGAAAGCAACCGCAAAGGTGGTTGACAGGA
CAAGTAGCTACCAGGGTAGCGGAGGATTGAATAGCCACCAAGTTAGGCAAGTCCAGGGAC
ATAGTTCGCAAGGGCGATCGGATCGATAATCGGAACGGAGCACAACCCGCAAGACGGATC
TGGAGACGTGGTAAACAAAGAAACGGCAATTTGATAAGTCAATCTAAATTCTAATTGGAG
TTTTTTTTCAATCGCTCTAGAGTATGGACAAGTGGGACATACCACCGTTCAAGTTTAGAA
CGCTACCAAGGAATGAGATCCGTTCCGAGTGGAACAAGTACAAGCGCCATTTCCAGTACG
TGGTGGCGGCAACTGGTGAAAAAGACAAAACTAGAATCAAAAACATCTTCCTGGCGAAAG
CCGGTCCGGACTTACAAGAGGTATTCAGTTCAATCCCAGGAGCGGATGTTGAGGGGTCAC
GGACGGTCGATCCATTTGAGGTCGCAATTCAGGGACTGGACAGCTACTTCGCGCCCAAAC
AGCACGAATCATTTGAGAGGAACCTCTTCTGGACACTCAGGCCGTCGACCGGAGAGTCGC
TCGAAAAGTTCATGATACGTTGCACTGAGCAGGCCAGCAAGTGCAATTTCGGAAGAACGG
CGGCTGAAAGCCGCGCGATCAGTGTCATAGACAAAATGATACTCTTTGCCCCCAGCGACC
TGAAAGAGAAATTGCTACAAGTGGAGGACCTGAACATCGACGAAGCCGCGAAGATCATTA
GCTCACATGAATCGATTAAACTACAAGCCCAAGTGATGGGCCAGGCTCAGCTGGAGGACA
TGGATGCGACCGCAGGTGTCAACAAGATCCAGCACCGACCGCACCGTGGGCCACCACCGA
AATGCACCCGCTGTGGTTACACAGATCATGCGAGTACGGATCGTAACTGTCCGGCTCGGA
ACAGACAGTGCTCAAAATGCGGAGCGAATGGACATTTCGCGGTCATGTGCCTCACGGGGC
CGAAACGAAAGTTCAGAGATGAAGCCGGCCCGAGCAAGCGCTGGAAGACAGAGCGGATCC
GAGAAGTTAGGACTGACGAGAGCAAACCACCTGAGAGCTTCATTTTCAACATCGGCGATC
AAAATGAAATGATCTGGCTGAGAGTGGGTGGAGTTTTGCTTCATGTTTTGGTTGATTCAG
GATGCAAGAAAAATATCGTCGACGAGAGCTCTTGGAAGTACCTCAAAGCGAACGGTGTCC
AAGTCACCAACCAACAAGTGAACTGCGAAGAAATTTTCTTGCCGTACGGATCCCAAGCTA
AACCGCTGACGACCCTGGGTAAATTTGATGCGATCGTTACGATTGATGACGGCGGGCGGA
AGATCGAGGAAACGGCGACGTTTTACGTTATCAAAGAAGGTCAACAGTGCCTACTTGGCC
GTGTCACAGCAACAAGTCTGGGAGTGCTACGAATCGGACTGCCGAGTACGCATGGCATCA
ACGCAATTGAACCGAAAGAAAAACACGCTTTTCCGAAGATCAGCGGGGTACAGGTGGAAA
TTCCGATCGACGACTCAGTGACACCCATCTGCCAACACCCACGTCGGCCGCCCATCGCCC
TGCAATCTCGGATCGAGGACAAGATAAACGCACTACTGGCCAGCGACATCATCGAACCAG
TCGAAGGGGGTTGTCAGTGGGTCTCGCCGCTGGTAACAGTCGTCAAGGACAACGGGGATC
TTCGATTGTGTGTCGACATGCGCAGGGCGAATACGGCAATACTGCGGGAACGACACATCA
TGCCAACCATCGAAGATTTCCTCCCAAGATTCACGACCGCAAAGTACTTCAGTCGCCTCG
ATGTCAAAGAAGCGTTCCATCAGGTAAGAAATATTTCGGGAAAATGGTTATACTGTACAG
GTCATAAAAACATAAAAACAATTATATATTAGGTGGAGCTCAAAGAGGAGAGCAGGTACA
TAACCACGTTCATCACTCACGTGGGGCTTTTTCGGTACAAGCGGCTCATGTACGGAATCG
TGATCGCATCTGAAGTATTCCAACGCATCATGGAGCAGATTCTGTGTCCCTACAGCAAAA
ACTTGGTCAACTATATCGACGACATTCTCATTTTTGGTTCGACCGAAAAGGAACACGACG
ACGTTCTGCGGGCAGTGTTGAACACACTGCACGATCGCGGAATCCTTCTGAACCAAGAAA
AGTGCTTGTTCAAAGCTTGCAAGCTCCAGTTTCTTGGCCACGAGATCTCTTCGGAAGGCA
TTGAACCGTGTGGAAGTAAAGTGGAAGCCCTGCAGAACTTCCGGGCACCGTCGACGCCAG
AGGAAGTCCGGAGTTTTTTGGGATTGGTAACATACATTGGCCGCTTCCTCCCGGACCTCG
CAACGGTTACCGCTCCACTTCGCCAGCTGACACATTCCGGGGTTAAATTCGTTTGGGGCA
AGGAGCAACAGGAAGCCTTCCTGCGTCTGAAGGATATGATCTCGAACGTGAAATTGCTCT
ACTTTTTTGACAACTCGCTGCGGACAAGGGTAATCGCGGACGCGTCGCCGGTCGCTCTGG
GCGCGGTTTTGATCCAGTTCGGCGACGAAACAGACGACTCCCCGCGACCAATTGCTTATG
CAAGCAAGAGCCTGACCGAAACCGAGCGCAGATATTGTCAAACCGAAAAAGAAGCGCTCG
CACTGGTCTGGAGTGTGGAGAGGTTCACCGTGTATCTGATCGGCCGAAGTTTTGAATTAG
AAACCGATCACAAACCCCTGGAAGCGATTTTCCAACCTACCTCCAGACCATGTGCCAGAA
TCGAGCGTTGGCTGCTTCGACTCCAATCATTCAGGTTCCACGTCAAGTATCGGAAGGGCG
CGGGAAATATTGCCGATCCGCTGTCGCGTCTAGTTCAGCACTCCTCATCCGAGAACTTCG
ACACTGACAATCAGTTCATGATACTTGCTGTATGCCAGTCAGTCGCAGTCGACATCCATG
AACTCGATCAAGCTACCAAGTCGGACTCGGTACTAGAAGCAGTCAAACAGTGCATCCGCA
CCGGAAACTGGGACCCGCCGGAGGCCAAACCGTTCCATCCTTTCAGAAGCGAGATGTGCG
TGTTGGACGATCTGCTTGTTCGACACGATAAGCTGGTTGTTCCTGATAAACTGAGGGCAA
GGATGCTGGATTTGGCTCACGAAGGTCACCCGGGTGAGTCTGTTATGAAACGTCGGCTCA
GAGACCGAGTATGGTGGCCGGGAATCGACCGAGACGTCACGCGTCGGGTTGTCTCGTGCG
AGGGTTGTCGATTGGTTGGACTGCCCAATAGACCGGAGCCCATGTGTCGTCGGCCTCTTC
CGTGTAAGCCATGGGTTGACATAGCTATAGACTTTCTGGGACCGCTGCCATGTGGAGTGT
ACCTGCTGGTCGTCATCGATTATTACAGTCGATATAAGGAAGTAGAACTGATGACGAGGA
TAACTGCGAAGGAAACGGTGCAAAGACTCGACAAGATCTTTACACGACTGGGGTACCCAC
AAACGATAACGCTGGACAACGCCAAGCAGTTCGTCGGAATAGAAATCCAAGAGTACTGCA
AAACGCACGGCATCTACCTGAATCATTCGGCTCCGTATTGGCCACAGGAGAACGGACTAG
TGGAGAAGCAGAACCGATCGTTCCTGAAGAGGTTGAAGATCAGCCACGCTCTGAACAGAG
ACTGGAAGCAGGATCTACGGGAGTATCTGGTCATGTATTACACTACACCGCACTCGACCA
CCGGCAAGACACCAACCGAGATGCTGTATGGCCGGACCATCCGGTCGAAGATTCCGGCGC
TCAGTGACATCGAGGGAGCTCCGTCAAACACTGAAGAAGCCGATCGGGACCGCATTCTGA
AACAAAAAGGGAAGGAGAATGAAGATGCCCGACGCAAAGCTCGGGAGTCATCCATCGGGA
CCGGAGACACTGTTCTTATGCAGAATCTTCTACCTGGTAACAAGCTATCTACAACGTTCA
ACCCGACGGAGTACGTAGTGCTGGCGCGCGACGGACCTCGTGCAACGATCCGCGACCCGA
ACAGCGGCAAATCTTTCAAGCGAAACGTTGCGCACCTTAAGAGGATAGAAAAACCAGCCG
CTGATGAGGTGTCCACAAGCGAAGGCGCTGCCATGGAGGGTCCCGCGTGGTCTCAAGCTG
AAAACAACGGCAACGCCAGCCCAAACCGCAGCGACGAAACCCAAGGAATCGAGGATCACG
AGGACGTTGAACCGGAGCAACCAAAGAAGCCAAGACGATCTTTGAAAAGGCCAGCCAGAT
TCGCCGATTACGTTTCTTCGTGAAAAAAGGGGAGATGTGGGAACTGAATACGGCCCTGAC
GCACGCGGTAGGCAACGGGGAGAGAGGGGCGGAAGACGAACCGTCAGAGTGAGGGGGACA
GTTGAGGCGGGAATACGATCGGAGAATAAAGATCAATAATTGGAGCTCTAATTGAATACG
TGTTTTATTGAACAACTAATCGCAGAGTAGCACAACCTGAATAATCACGACTTCGCGTCC
>cqgypsy_52
ATAACACGAAAAAAAACAGGACTGCGCGTCCACACAGGCACCGCACTACTGATGCCATTATTTAATTATAATAGCCAATC
ACCCCATGCACTCGAACAGCGACACAAATGTAACCAGTGGGTGTGTAGTGAGTGAATTCCAGTGACACAGGGGCAGGTTA
GCGAGTGTGTTCGTTGAGAGTGAGACGATTCGGTTTGTGTCACCCACGGAGAGCGAGCGCGACCACCCCGTATGAGATCG
CCAATGAGAAGGAGTATCGCCGCTAGCCACCACCAGAGGGCCGAAGAGGATCGCAAGGATTGGTAGCCGTGGCGAAAAGG
ATGATGATGATGATGGGGCGAAATATGGGACTTCGCCGGATCAGAGGTTCGCGGTTCCATGTCCTGCCGTAGATCGGCCA
TTTGCCCGGTGTATCGAATAGAGTACGCGTCGTTACGATCGCGAAGAAAGCCGTCCGAGCTACGCTTAAAGCTCCGCGGC
GTGATAAAGTGAAGTGCCGCGACTCACCAAGGAGAAGGACTTCACGGAGGACACGGAAGGACCGTGCAAGACACCCCAGG
ACATCCAGGTAAACCCGCGAACCCGTCAACAACCCTGATCCGTGCCCTGAAACCAACGCCCAGTGTAACCGCCATCTTGT
TCCCCCATCTCATCACAGGACCCCGTAGCTTTAGCTACAAAAGCCGGAATCCGCGACTCGGATCTTCCGGAACAACCCGT
GGCTCGCCAGTGGTATCCCCAACCCGTCCACCGTGCACAATCGGTGTCGACCAGCGACCAGCCGCTCAAAGCTGAGTCGT
GTGAGTCCTCCATCCGGGAACCACGAGCCACACCCGAAGACCTGCCTACATCAACATACCCTGCGCCGGAAACCGGGCAA
GACCAGCGGTACCTTCGGGGACAGCTGAAGCTCGAGTCCGTCAACAAACTCGAGGACGCGCAGAGGGCAGGCAAACGAGG
GTCCAGCGAAGGCTGCAGCAGCATCAACCCGTGCGTCGGAACGCCGACGGCCACGACAAGCCACCCCAGGCCAGCGAGCA
GCGCGAGCAGGCTGAGGTCGGAGACAGCGATCGCGTCAGCAGATCCAGCAGCAGCGGCAGCAGTAGCTGAGGGGCCCCGA
GCAGCAGGTCCGCCCACGGACAAGAAAGGGAGAGTTAAGGTAGGAGATAACCGATAAGGAAGTGGGTTAGGACAGGAGAG
GGAGAAGGTCAGGTTTAGGAGGAAGCCGTGGACAAGAACGTGACAAACAGGACAATAAACCGAGGAGTTAAGCTTGATGC
GACACCAGTGTTTTCCTGCCTCGTGAGCATAATTTATGCCGACCCTGAGGTTCAAAAAGGGAGTTATTTGGACCACCCAC
TCACCCCATTGAGTTTTATGTCTCGATCCCCTTGCCTAGTAGCATGAAATAACTAAGAGGGTCACCCTAGTAGACCCGAA
AGTTATACTTTGGCGCCCGACTTAAAAGTCAGTTTATGCTACTTGTGCAGGATACACGTTTTTCTTCAATAAGGTGTTCG
CCGAGGTCTCTGGGAAAACGCCCTGTTTCGTACCCAGTGCACTCTACCAATTTCACAAGTCACGCTTGCACGGCTGTTTT
TGACCGAATTTACCTGACGAATAAATTTGCATTTGAGGGGTCTTGGAGTTCTGTCAATGATAGTGAGAGACTGCCAACAG
AGAAGAGGTTCAACTTAAAAAGATCAATTGTCGGAAAATTTAGTATACTAACTGTAAATTCAACAAAAATCCGGAACATT
TCTTCATCTGTGCACTGCAGTCATCTTTTCATCTCAACCAAATAAAACACCGAGCAGAAAGAGTCATTTATTGATCCATT
GATGATCATTAGTCTCATTCACAATTGAGTGATTGATTGATATAGAAACTGTGATTCTTAATTAGCTTTTACGAGCGTGA
ACAAATTTTAGGTTTTTCAATTATTTGCGTTCTGCAACAGGCAGATCAATTTTGCATTCTAGGAAGTGCGTGAACAAATT
CTAGTTTTTCTAATTTAAAAGAGCACGTTACAATTTGTGACTGAGCAAATTACTAGGTACATTTTCCAACTATCTAATTT
TTGCGCTTGATCAAAACCTAGGTGCACTTATTTTAAATTTTACGACGTTTGTCTGTGTCGTTTCATATTTTTTATTTATT
TCTTTTAAATTTCTAATTTTCTTTGATTTTTCTTAATCTGCCATGGATTTAAACCAACTAATTGCACTGTATCATGGGAT
GGACACAGCTCACTTGACCATTGATGAGCTGGACCATGAACTGAGGACACGTAGCATGAATGACGAGGCTTCGCGTAGTC
AAAAGGAGCAAGCATTACACGTTCGTCTGAAAGAAGAAAAAAGTATGTTAAATGTTGAGTTTCGGTTTGTTAGCGTATCA
GTTGATGAAGAGTTAGCAGTATGCGAAGATAAGTTGAGTTGGATTGAAGGACATCTGGAGAGCAGTAGATCACATCGAGC
TCCCGCTCAGGTATACAAAACGAGACTGGTTCATTTCCTATTCCGGTTGATGCGTCTCAAAGAGAGAGTCACCGATGAGA
AGAAATTGACCAGCATAGCGACACTCGCGAGAGTAAGTATGGGGTTACTCAACACATATTACTCGCTCACTTCTCACCTT
CCAGTAGTTAGAGCAGCTGAGTTGGCTTTGGTCAATGAAAGCTTAACAAAATTGCTGAAAGAGGAAGTGGTGAGTGAAGA
AGGACAGATAGATAAAGAGGATGAGAAAGGTACTGGTGATGGTAACAAGGTGCAACATAATGCTACGAAGGAGAGGCTTC
TTGATACAAACAAGGAACTCATTACCGTGGTACAACAATTGATGAAGCAGATTCAGATGTTGGAAGCAACTCAGAAGGAG
AATGACAAGCCTTGCAAAACCACCAACAGTACCCAGTTCACGGAGAGAGTTACCAAGAACTCAGGAGAAGGAAAGTCAAA
CCAGAAGGATTTTTTGGATTGGCTAAAACAAAAGGGTAGCGTAGAAACGAGTTTGAATGAATCGGAAGGTACAAAAAGCA
ACGACAAACCAAACATGAATGGAGCGTCAACACACGGTGGATTAACGGTGAACAAACGTTTGCCGGTTCACAAGTGGGCG
ATTCATTACGATGGTATGGATAACGGACGAAAGCTGAATGAATTCTTGAAGGAAGTTGAGTTCAACGCGCGTTCGGAACA
CTTTTCCGAGGATGAGCTGTTTCTGAGTGCTCACCACCTGTTCACTCATAAGGCACGAGCGTGGTTTATGGAGGTGAATG
GAAACAACGAATTGGGTTCTTGGAGGAAATTAGTAGAGGAGTTGAAAGCAGAGTTCTTACCTGTCGACATGGATTATGTT
TACGAGCGTCAAGCCAGCAACCGGAAACAAGGTGCTAGAGAGAAGTTCCAGGACTTTTACTTGGACATGGTCCGGATCTT
CAGGAATATGTCGAGTCCTTGGGATGATAAGCGGAAGTTCGAGGTGCTTTTCCGGAACACGCGTGAGGAGTGCCAAATCG
CCATGCTTGCCGCTAACATCTCCGACATTCCTAAAATGAAAGAGTTTTGTAAGAAGTTTGACGCTATAAACGGGAACATG
TTTCGACAGAAGAAGGAGAGGTTTTCCTCCAATTCAGTGAGGATTGACGAGATTAAAGAACAACAACAACATTTCCACAA
CAGCAAAAACAACAGACAGTTTTTCCAGCAGAAGCAGAACAATTCTGGTGGAAACCGACACCAGAACCGGAACCAGGACA
AACCGAAACAAGAGACACGGAAGCGTGAGCAGAACATAAGCTCACAGGAAAGCAGAGAGCAGCAGAATCGTGAGGAACCA
AGAAGAGAGTACAGACCGGAACAGGAAACTAAACAAACACAACGGAGTTCAGCATCGGTGTTAAGCGGAATCAAAGCCTT
GCAGCGGATTGTGAATGCTTACATTCCTGTGAAGCGGGGTGTTTGCTATAATTGCCACGAGCCAGGCCATGGTTTTGCTG
ATTGCCCGATGGAGCTGAATCTCTTTTGCGAGCGTTGCAGTTTTCCAGGTTTCGAAACTGGAAGTTGTCCGTTTTGTGAG
TCAAAACCAAAACGGGACTGCTCAGTAAAACGAAGTAGGCGGAAACAGATTCCTCCTGAACCTCACGATTCCAGCGAGGA
GAATCCAGCAGAAATTTTAGATCAGCTCGGCTATTCACGGGTAAGAAGAGAAGTTGCGGGGGAGTCTGAGATTGCATCTA
TGCTCATCACCCTCAGTAACGACTCTAGGCCGTTTGTGAAGGTTGACATGCTGGGAATTTCTGTAATTGGATTGCTCGAC
AGCGGAGCACAACGAACAGTTATCGGAGGGAGAAAACTTATGAAGGATTTACAACTTAAACTCAAACCCACAACCACAAC
CCTGAAGACAGCAGCAGGACAAGATTTGGAAGTACTGGGAAGCACGGACATTCCAATCACGTTCAACGGAGTTACGAGGA
TTCTACCGGTCCTAGTCGCACCGAAGCTGGCACGGAGATGTATCTTGGGATATGATTTCTGGCAGCGATTCGGGATTAGG
CCAAGCACGTACGAGTTCGTCGATGCGATCGACGAAACAGAAGAAGCCAACGTAGAAGAAGAAGAAGAACATTTCAGTGA
AGATCAGTTACAGCAGTTGGAGGAGGTCAAGAAGTTGTTTTTAGTTGCACGTCCAGGAAGTTTCGGCAAAACGGATCTGA
TCGAGCATAGGATCGAGATCAAGGAGGAGTTTCAGGGAGCGGATCCTGTAAGGAAGAACCCGTATCCTTGGAGCCCGGAA
ATTCAAGGGAAAATTCATCGAGCTGTGGACGCCATGCTGGAGAACAACATTATTGAACCGTCCGACTCTGACTGGGCTTT
ACCGGTGGTACCGGTGAAGAAGAGAGACAGCGAAGACGTCAGGCTGTGCCTGGACGCCCGGAAGCTGAATGAGCGAACCA
AGAGGGATGCATATCCTCTCCCCCATCAAAACAGAATTTTAAGCCATTTAGGTCCATTTAAATATCTATCAACGATCGAC
TTGAGTCAAGCTTTTCTGCAGGTGCCCCTGAATGAAGATTCGCGCAAGTTTACAGCGTTCTCCATTCCAGGAAAAGGCCT
GTTTCAGTTCACTCGCTTGCCGTTTGGACTGATCAATAGCCCGGCAACCCTCAGCAAGCTAATGGATCGAGTTTTAGGTC
ATGGTGCACTTGAACCTTCCATTTTTGTGTACCTTGACGACATCGTTGTGGCAAGTCATTCATTCGACGACCACATACAA
AAATTACAAGACCTTGCGAGACGGCTTTCACAAGCAAATTTGTATATTAATTATGAAAAGTCCAATTTCTGTTGTCCTGA
ACTACCGTATCTCGGATATATTTTGTCCAGAGATGGACTCAGGCCTAACCCAGATCGAGTTCAAGCGATTCTAGGGTATC
AGGTCCCAAATTCGATACGGGCTTTGAGGCGATTCCTCGGTATGATAAATTATTACCGCAGGTTTATCGAGAACTTTTCC
GAAATCACTGCTGCTCTTACAAACTTACTTAAAAATAAGCCTAAGAGAGTGCAGTGGACTAAGGAAGCAGATGAGGCTTT
TCAGGTCATCAAGGAGCGTTTGATTTCCGCGCCCGTGATGGCCAACCCGGACTTTAGCGTCCCGTTCTGCGTGCAGACCG
ACGCTAGCGATTCCGCTCTCGCAGGAGTTCTAACGCAAGTTCACGATGGGGTAGAGAAGGTTATCGCATATCACTCAGAG
AAAATGAATGGAGCCGAGCTCAATTACCATGCCGCCGAGAAGGAGGGATTGGCCGCGCTCCGGTGCATTGAGAAGTTCCG
TGGTTACATCGAGGGAACACATTTCACACTCGTCACGGACTCGTCTGCGCTCTCATTCATCATGAGATCGAAGTGGCGCT
CATCTTCGCGGCTCAGCAGATGGAGCATAACACTTCAACAATACGACATGGAAGTCAAACATCGTCGCGGGAAAGACAAC
ATCGTGCCGGATGCTCTGTCTCGTTCGATGGAGTCGCTAGGTGCGAACGATGGAGACGCGTGGTACAACAACTTGTTTCA
GGCTGTGAACGAAGATCCCGAGAAGTACATGGACTTCCGGATTGACGATGGCCGACTGTACAAGCTCGTTTCTTCTCAAT
CGGATGTTCTAGACTACCGGTTTGAGTGGAAAGAGTGCGTGCCGGAATCTAAGCGTCAAGAGGTGCTGAAAAGCGAGCAC
GATGGAAAGCTTCACATCGGCTTTGAGAAGTGCATCGAGCAGCTGAAAAGGAGGTATTATTGGCCGAGAATGAGTGCCGA
CCTCAAGAAGCACATTGGGAGATGCGACTCATGTAAGGAGAATAAACATTCCACGGTGTCGATGGCACCAGAGATGGGAA
AGCAGCGAGTAGCAACAAAACCGTTTCAGATCGTGTGCATGGACTACATCCAATCTCTTCCCAGAAGCAAGCAGGGCAAT
GCCCACTTATTGGTCATTCTTGACATCTTCTCTAAGTACTGCCTTCTTGTTCCGGTGAAGAAGATATCTGCTAGTTCATT
GTGCACGATTTTTGAGCAAAATTGGTTGCGAAAGTTGTCGGTACCACAGTATTTGATCACGGACAACGCCACGACATTTC
TGTCCAAGGAGTTCCAGGAGTTGCTGCAAAAGTACGAGATTCAGCATTGGGCGAATGCTCGTCACCGTAGCCAAGCGAAC
CCGGTGGAAAGGCAGAACCGAACGATCAACGCGATGATCCGCACGTACGTTCGTGAGAACCAACGTTTGTGGGACACAAA
GATCTCGGAGATCGAGCACGTGTTGAACAACACGGTGCACTCAACAACAAAATTCACCCCACATCGCATAGTGTTTGGGC
ACGAGATTGTCACTCGTGGTACTCAGCATCGGTTGGAGAAAGACGAGGATCTCACAGAAGAAGAGAGGATGGAGGCGATG
AAGGGAGTGAGTAGGAAAATCTGGGAAATGGTGAGAGAGAATCTCAAAAAGGCTCACGAGAGCACAAAAAGGACATACGA
TCTGCGTCACAAGAGGTACTCACCTTCGTTTGACGTTGGCCAGCGGGTTTTCAAGCGGTCATTCCGACTGTCGTCCGCAG
GTAACGATTATAACGCCAAGCTGGGTCCTCAGTATGTGCCGTGTGTCATTGTCGCCAAGAAGGGTACAAGTTCGTACGAA
GTCGCCGACATGAATGGAAAGTCCCTGGGAGTGTTCTCAGCAGGTGACTTGAAGGCGTAGATTGCCGCGCATGGAGCATG
AATGCAGCCGATTCCCGTGGAAGGTCAGGAGGTGCTCCGACAGCTAGTCCGACAAAAGTTCATCTGGTCCAGTTGTCCAA
TTCCTTCTGCATAATTCCGCCATGTTTCGGGAGTGCAGGTGCATTATGTTGTGCAGCAGTGCGATGCAGATGCACTGTAG
GCAGATTTTGTAGAAGAAAGTCGTCATTATTAGTAAAATCCTAGGTCAATCAAAGAGAATTGTTTTTTTTTCACATTTTA
ATTGATTTTAATTTGTTTTGTGTTGTTTCATTGAGAGGAGTTGATGAATTAAATGCAATTTGCATATTAATGCAGCAGTT
GCATTGATTATCTTGGTATGCGGTACTGTAAAGAGTTCATCTAGTACTGCACTACTTAGTGATCGATGGCGTATGTCTGT
ATGAGTGCGAAGGTTGTACGTAAATATCATAACCTCGAAAGTCACTGTCCAATAGTAAATTTTGTGTCCAATAGCAGTTT
TGTGCAAATCGCAACAGTTTTCTAGTCAGTCGTCGTGTCTTTCAGCACACCTCGTAGTCGGAGAAGTCTAGTCAGTTCCA
GTACACCGTACTTACCTTTGAACGCATATTTTCCTCATATCATTTTTTTTCATTCACATGTAGAATATCAACAATGATCT
CGCAACTAGGAAATCATTAAGTTTATTCAACCTCACTTGAGATTCCACTAATTATTGATCAAAAGCGCTTTTCCAGATCT
GGTTTGATCTTAAAATGATAATCTTCCCTCAAAGAGAGGTGAATAAACTCAAAATATTCCTAATTGTAAAATCATTGCGA
CTTACCATATTATTCAAGCACATATTGATCACATGTAGCTTGACAATAGTTTGACATTAGCATGACAGTTGACAGACGGG
AGCTGATTGCATACACAGATGAAGAAGTGATAACGTTATCAACACGATCGGGTCAACTCCGACAATTGAAATATTTCGCG
CGCGCGTATGAAATAAAGATGGTACCGTAAAATTGCGTCGATTTGAACATGTTTTTTTTTTTTAAATGTATTTATTTCCG
GAAATTTAGGGTTTTTTATTGCATGCTTAATTTATTCAAAAATATAAAAAATACAAAAAAAAAATAAATAAAATTTGCTT
GCTTAAAAATTACAAAAATAAAGATTATTCATAATAAAATTCTTTGAATTATCTCAGTTATCTGATTGGAATCGCTGGAG
ACCGGAGTCGATAAGACATTGATGGTCAGTAGAGACTTATTACCTACAGTCTTGAAACAGAGAGGAGCTTTCGAGCGATG
ATAACTTATGACCCCGATCCAATTCAGGACTGATGTAAATAGAAAAAATGTTGCATGCTAGTTTTAATTTGTACATATTT
TATTTGTTATTTATTTATTAATTTATTTATTTATTTATTTATTCTGTGATGTAAATTGTAAATTTTGTAAATAGTAACGG
TTTTAATTTGTACCTCATCTCTGTTGGTCAGTAGGACTTTGTGATGTGTTGCTGGAGGCCGGAGTTGAATAAACATTGAG
GGCCAGTACATTGGTAAAACCGATCAAACAGCGTGGAGTTGGACACTTGCGTTACAACGATGAAACCTTATGACCCCAAC
ACAACCCACACTGTGCGAAATGTCTCCTTTCATGTATTCGTCTGCAGGACCTAGTAAAACGCATATTTATTCGAGTAAAT
TCCTGTCAACTACTGCGCGCAAAAGATAAGAAGTGTGTAAAGTGATTTTGTGAGAATGCAGTGGTTACGACGTAGGTTCA
GCAGGACGCTACATCTTATTGAAGTGAATGTTAAAAAAAATATTAGCTTCACTAATATTTTTTTACCCGAGTGGGAGGAG
AGTGTAACCAGTGGGTGTGTAGTGAGTGAATTCCAGTGACACAGGGGCAGGTTAGCGAGTGTGTTCGTTGAGAGTGAGAC
GATTCGGTTTGTGTCACCCACGGAGAGCGAGCGCGACCACCCCGTATGAGATCGCCAATGAGAAGGAGTATCGCCGCTAG
CCACCACCAGAGGGCCGAAGAGGATCGCAAGGATTGGTAGCCGTGGCGAAAAGGATGATGATGATGATGGGGCGAAATAT
GGGACTTCGCCGGATCAGAGGATCGCGGTTCCATGTCCTGCCGTAGATCGGCCATTTGCCCGGTGTATCGAATAGAGTAC
GCGTCGTACAGATCGCGAAGAAAGCCGTCCGAGCTACGCTTAAAGCTCCGCGGCGTGATAAAGTGAAGTGCCGCGACTCA
CCAAGGAGAAGGACTTCACGGAGGACACGGAAGGACCGTGCAAGACACCCCAGGACATCCAGGTAAACCCGCGAACCCGT
CAACAACCCTGATCCGTGCCCTGAAACCAACGCCCAGTGTAACCGCCATCTTGTTCCCCCATCTCATCACAGGACCCCGT
AGCTTTAGCTACAAAAGCCGGAATCCGCGACTCGGATCTTCCGGAACAACCCGTGGCTCGCCAGTGGTATCCCCAACCCG
TCCACCGTGCACAATCGGTGTCGACCAGCGACCAGCCGCTCAAAGCTGAGTCGTGTGAGTCCTCCATCCGGGAACCACGA
GCCACACCCGAAGACCTGCCTACATCAACATACCCTGCGCCGGAAACCGGGCAAGACCAGCGGTACCTTCGGGGACAGCT
GAAGCTCGAGTCCGTCAACAAACTCGAGGACGCGCAGAGGGCAGGCAAACGAGGGTCCAGCGAAGGCTGCAGCAGCATCA
ACCCGTGCGTCGGAACGCCGACGGCCACGACAAGCCACCCCAGGCCAGCGAGCAGCGCGAGCAGGCTGAGGTCGGAGACA
GCGATCGCGTCAGCAGATCCAGCAGCAGCGGCAGCAGTAGCTGAGGGGCCCCGAGCAGCAGGTCCGCCCACGGACAAGAA
AGGGAGAGTTAAGGTAGGAGATAACCGATACGGAAGTGGGTTAGGACAGGAGAGGGAGAAGGTCAGGTTTAGGAGGAAGC
CGTGGACAAGAACGTGACAAACAGGACAATAAACCGAGGAGTTAAGCTTGATGCGACACCAGTGTTTTCCTGCCTCGTGA
GCATAATTTATGCCGACCCTGAGGTTCAAAAAGGGAGTTATTTGGACCACCCACTCACCCCATTGAGTTTTATGTCTCGA
TCCCCTTGCCTAGTAGCATGAAATAACTAAGAGGGTCACCCTAGTAGACCCGAAAGTTATACAAAAGAGACGGAAAATAA
CACGAAAAAACAGGACTGCGCGTCCACACAGGCACCGCACTACTGATGCCATTATTTAATTATAATAGCCAATCACCCCA
TGCACTCGAACAGCGACACAAAAGATACGGAAAATAACACGAAAAAACAGGACTGCGCGTCCACACAGGCACCGCACTAC
TGATGCCATTATTTAATTATAATAGCCAATCACCCCATGCACTCGAACAGCGACACAAAAGAGACGGAAAATAACACGAA
AAAAACAGGACTGCGCGTCCACACAGGCACCGCACTACTGATGCCATTATTTAATTATAATAGCCAATCACCCCATGCAC
TCGAACAGCGACACAAAAGAGACGGAAAATAACACGGAAAAAAAACAGGACTGCGCGTCCACTACTGATGCCATTATTTA
ATTATAATAGCCAATCACCCCATGCACTCGAACAGCGACACAAAAGAGACGGAAAATAACACGAAAAAAACAGGGCTTTT
CAGGACTGCGCGTCCACACAGGCACCGCACTACTGATGCCATTATTTAATTATAATAGCCAATCACCCCATGCTCTCGAA
CAGCGACACAAAAGAGACGGAAAATAACACGAAAAAACAGGACTGCGCGTCCACACAGGC
>cqgypsy_53
ACAATTTTACCTTAAATTTATATGTATTTTGCTTAAAAGCTTATACACTTTGTAGTACTC
GACACGAGGTGAGAAAGTGAAGCCTACTTAGGGGAAGAGAATAAACTATAGGACGGGAGA
GAGAAGGGACCACCCTGTGGTAGCGAGGAAGTGTTTGGGGAGACAGGCAGTGGAGTGGAA
GTAAGAGTGGAATAAAGAAGCATTCAGGAGCATCACCTCGACGGATTTTATTCCCACCGG
AATACCCGGCAGATTCTCACAAGTGGCGACTGTGGATGGGATCCGAAACGGTAACGGTAA
GAATAGTTTCAACACCTTTCGAGTGGTGCAAGGACGGAAAGCAAACAACGAAGGTCGGGG
TGAAGCAGCACACATTTTCGGAAGGGAGAAGCCCAAGCAAAAAAAAAAAAAAAACCAGAA
ACAGGAGCTTCGAGCTCGGGGAATTGAGCCACGAGCTCGGGGGGGAATTGAGCTTCGAGC
TCGGGGAAATTGAGCCACGAGCTCGGGGAATTGAGCTTCGAGCTCGGGATATTGAGCTTC
GAGCTCGGGAATAATGAGCTTCGAGCTCGGGATATTGAGCTTCGAGCTCGGGAATAATGA
GCTTCGAGCTCGGGATATTGAGCTTCGAGCTCGGGATATTGAGCTTCGAGCTCGGGAATA
ATGAGCTTCGAGCTCGGGATATTGAGCTTCGAGCTCGGGAATATGGAGCTTCGAGCTCGG
GATATTGAGCTTCGAGCTCGGGACATTGAGCTTCGAGCTCGGGAATATTGAGCTTCGAGC
TCGGGACATTGAGCTTCGAGCTCGGGACATTGAGCTGCGAGCTTGAAATGGAGCTTCGAG
CTCAGAACCCAACCGGGAATTCTACAACAAATTTTAACAACGGCAGTTGATAAACTCGGG
GGCAATAACTCAAATAATAATCTTAATTTCCCGTCTCACACAGACAACAATCGGTGCTCT
ACCAGGACGAAACAAGACAGCTTATCTACCAGCCCAGAGTTGCTAAAGCAACCAGGTAAA
CACTAAGAATTACGGGAAGTAAACAAGAATACAATTGAGAATTTTGTTCTAGAACCCCCA
CTATGGAGAAGTTCGAAATTCCGGCATTCCGGTTCAAGCAGATGCCCCCGAACGAGGTTC
GCGATGAGTGGGCTCGGTATAAAAGACAGTTTCAGTTCCTGGCCAATGCCAACTCCGTAA
CAAACAAGACCAAATTGAAGAATATTTTCCTCGCTCGGGCTGGAGTTGACGTGCAGGATG
TATTCAGTACCATGCCCGACGCAGACGTCGAAGAACGCGCGGGGGTCGACCCGTTCAAAG
TTGCTATCGATCACCTGGACTCGTATTTCGCGCCGAAACATCACGATGCATACCAACGAT
TTCTATTCTGGTCCATGCAGCCGAAGGACAGCGATGAGACTTTGGACAAATTCTTGTTGC
GCGCGTCAGACATGGCCAACAAGTGCAACTTCGGGGCCACCGCACAAGAAGCAAAAGAAA
TCAGCGTGATCGACAAGGCCATCCAGCTAGCGCCACCAGACCTTCGTGAAAAACTCCTCC
AAAAGGAAGTCCTGACAATGGACGACGTGTCCAAAACCATCAGTGCACACCAAGCGATCA
AGTTCCAAGTCGGTCAGATGTCTAACAACGGAGAACAGCCCAAACCGTTCCGCGAAGTGA
ACGCAGTCCGGAATGAGGCTTACGGGCGGACTGTCTGCGGCAGATGCGGAAATTACGACC
ACAGCTACTCGGACTTTTCGTGTCCAGCGAGACCGTACCCGTGCGGCGCTTGTGGCAAGC
GCGGACATTTTGCCAAGATGTGTCGCACACAAAAGCGGCACAACTTCCGCAACTCCCGCG
AGCAGACATCGGACCAACGTAAGCGTAAATTTAACGAGCAGACATCAACACAGCGTAAGC
GACCAAGGACCGAATACGTACGGAAGTTGGACACTCGATCGGATGAAGGTAAATGTACAG
ATTTCATCTTTACGGTTGGCGATGGCGAAGAGTTCCTCTGGGTGTCGCTGGGAGGTGTCA
TGGTGCAAATGCTAATCGACTCCGGAAGCCAAAAGAACATCATCGATGATACTACCTGGG
ACAAGTTGAGGAACCAGGGAGTCGCGGTCTCCGACGCTCGAACGAAATCGCACGTGAACT
TCCGGGCTTATGGTCACACAGAACCACTTACGGTTAAGCTGGTGTTCGACGCTACAATCG
GAGTAGAGGACAAAGAGCATAGAACCAGCACCAAAGCGACTTTCTACGTGATTGCCGGCG
GGCAGCAGCCGCTACTGGGGCGCACCACCGCCAAAGAGCTTGGTGTGTTAGCGTTGGGTT
TGCCCAGTACTCAAGTCCCGGACGTCTACCGACTCCAATGCGAGCAGAAACGACAATTCC
CGAAGATGAAAGGAATCAAAGTGAACATCGAAATCGATCCCACTGTAACACCTGTCGCAC
AACACGCTCGCCGGCCGCCGCTGGCCCTGCTTAACAAGATCGAAGATAAGCTCGACTCTT
TGTTAGCGTCAGATATCATCGAGCAAGTACGCGAGTACAGCCCGTGGGTTTCGCCCCTCG
TCGCAGTCGTTAAGGACAACGGTGAAATACGGCTCTGCGTGGATATGAGAAGGGCAAACC
TCGCCATCAAGCGGGAAACACACCTGATGCCGACGTTCGAGGATTTCCTGCCACGGCTCA
AAGAGGCTCGCGTGTTCAGCCGGTTGGATGTGAAGGACGCCTTCCATCAGGTGGAGCTCG
ATGAATCGTGCCGGCACATAACGACGTTTATATCACACAAAGGGATGTTCCGTTACAAGC
GCTTGATGTTCGGCATCTGCAACGCCTCCGAATGCTACCAGAAAATCATCGAGCAAATCC
TGGCAGGCTGCCCCAACGCGGTAAACTATATCGACGATATACTAGTCTTCGGCCGGGACG
AGCAGGAGCACGACGCGGCGTTGGCCAAGGTCATGAGCATCATCAAAGAAAAGAACATCC
TCCTCAACCACCTTAAGTGCGTATTCAAGGTCACCGAAATCAGTTTTCTCGGACACCATA
TCTCAGGAAAGGGAATCAGGCCAGCAGAAGATAAAATCAGCTCTCTCAGAGCGTTCTGTG
CACCAAAAACTGCTGAAGAGCTTCGGAGTTTTCTTGGTTTGGTGACGTACATCGGAAGGT
TCCTCCCGGATCTGGCTACAGCAACGGCACCACTGAGGCACTTGACGCACAAAGGAGTAC
AATTTCTCTGGGAGCAGGAACAGGAAGAAGCGTTTCGAAATCTCAAGAGCATGATCTGCA
ATCTGGAAACGTTGAGATATTTCGACAACACACTCCGCACGCGCGTGATCGCAGATGCTT
CCCCTGTAGGTCTGGGCGCAGTGCTTGTGCAGTTCGCGGATCGCAGAAACGATTCAGAGG
TCCGGATCATCGGGTACGCCAGCAAAAGCTTGAGCCCCACGGAGAGACGATATTGCCAGA
CGGAAAAAGAAGCTCTTGCGCTGGTCTGGGCGGTCGAACGATTCTCGGTTTACTTGTTGG
GCCGACATTTCGAACTGGAGACGGACCACAAACCCTTGGAACTGATATTTTCTCCAAGCT
CGAACCCCTGTCCGCGGATCGAAAGGTGGGTGCTACGTTTACAAGCCTACCGGTTCACAG
TCCAGTACAGGAAGGGCAGCAGTAACATAGCGGACCCGTTCTCGAGGCTTTGCAACGTAG
AAGGTGGAGACGATTTCGACCCGGACAGTAAGTTCCTTGTTTTGGTCATCCAAGAATCCG
CCGCCATTGACACGTGCGAACTGGAGGAGATCTCACAAAACGACACGGAACTGTCGGCGG
TCCGCGAGTGTATCCGGAACGGCAACTGGAACCAACCGGAAGCGAGGGCGTACGAAAGGT
TCCAGGGGGAACTCGGTTTTGTCGGAGACGCCCTGCTGGTTCGTGGAACTAAGCTGGTAA
TACCGCGGGCGTTGCGCAGCAGGATGCTTGCCCTAGGGCACGAAGGACACCCGGGCGAGA
CCGTGATGAAGAAGCGCCTGAGAGACCGCGTCTGGTGGCCTGGAATGGACAAGGACGTCG
TGAAATACGTAACGAGCTGCGAAGGCTGCAGATTGGTAGGTCTGCCGTCCAAACCAGAGC
CAATGTGTCGTCGAGAAATGCCCGCCAGGCCGTGGATCGATGTCGCCATCGATTTTCTAG
GCCCTCTCCCATCCGGTGAGTACCTCCTTGTTATCGTCGACTATTTTAGCCGGTACAAGG
AGATCGAGATCATGAAACGCATCACGGCGGAGGAGACCACATGCCGGCTGCATACGATCT
TCACGCGTCTCGGGTACCCGGTCACGATCACGCTGGACAACGCAAGGCAATTCATCAGTA
CGCATTTCGACGAATACTGCAAACTTCACGGGATCCAGCTGAATTACTCGACCCCGTACT
GGCCGCAGGAGAATGGTTTGGTGGAACGCCAGAACCGTTCTCTCCTCAAGCGATTGCAGA
TCAGCCATGCCACGGGACGGAACTGGAAAGAAGATTTGAACGATTATTTGATGATGTACT
ACACAAGCCCTCATGCGACGACCGGAAAAACCCCTACGGAACTATGCTATGGCAGGACGA
TCAGGTCGAAGATCCCCTCTATCACAGACATCGAATCGACCCCCAACATGGATGATGTTC
GTGAAAGAGACCAGCTTCTGAAACAAAAGGGAAAGGAGTCCGAAGACCGGAAACGACGCG
CCAAAGAATCTGACTTGCAGGTTGGTGACTCGGTGCTGATGAAAAATTTGCTGCCAGGTA
ACAAGTTGACCCCAACTTTCGATCCCAGCGAGTACTTGATCGTTAACAAAGAGGGACCTC
GAGTTACGTTGCAAAACAAGGTCTCAAACAAAATCTACGAGCGAAATGTGACACACGTGA
AACGAATCCCACCAGCGGAACCGGAAGAACCATCACACCAGGAACTATCGCCAGACGACC
TAAGTCTCGCTCGCGACGCCCACGCTGAACTCATGTCATCGCCGCCGGTTGAAGACTCTC
AAACGCCTAACGTTTACAGGAGCCGCCGAAACGTGAAGCCGCCAGCTAAGTACAGGGACT
ACGTCATTTCGCGAACAGAATCAAATTAGTATCTAGAGAAAAAACGAGATGTGGTACTCG
ACACGAGGTGAGAAAGTGAAGCCTACTTAGGGGAAGAGAATAAACTATAGGACGGGAGAG
AGAAGGGACCACCCTGTGGTAGCGAGGAAGTGTTTGGGGAGACAGGCAGTGGAGTGGAAG
TAAGAGTGGAATAAAGAAGCATTCAGGAGCATCACCTCGACGGATTTTATTCCCACCGGA
ATACCCGGCAGATTCTCACACACTTAGTTAACAAAATATAAACATTGTTTTTTTTTTTCT
>cqgypsy_56
TTTAATTCTTATCATTTTGTTACCGTTGTGACTAGATCGTTCTACCTTTACCCCGCCCCGTTAAGGGTAAATAGGAGCTT
AGGGAGTAACTACAGTAGCATGCATAGGGATTAAGGATGAGGATGTTTGTGTATTTGTCTTTTCAAGCGTCTTTATGTAA
AACTTAAATTAAATTAAAACACAAACTAATAAATAAATTGGAGCACAGTTAGATTAAAACTAAATATCACAGATCGCAAA
CCATAGCCATTTAAGTGTTAACACACGAAGCAGAGTCTGTAACGAGATTTGCTGCAAGGGTTGCTTATTCGCGAGATCTG
CACGAAAAAGGGGTAATAAAGAGAGCGAGTGTGGGATCGAGAGCCGAGGAGGGCTACTGGTGGCCATTGCAAAAATTAAA
AGGTCTTTTCCAACACGCCGTCACTGTGAGCAGTAGTGCATCTCGAAGAAGAAGGACAACTGACTGTCCATTTCAATTAA
CTTACCCAATCGTAACTACAAGTGACCGGCTTCACCAAAATATACGGAAAAGTGAGATAACCGTGCATGTTGAACGAGTA
ATCAGGTAATTGCCGAACTGGCGAACCACCCACGTGCTGCCCCAGTAGTCCCTCATTCCCCATTGCTAATCTCGGCCCGA
TCAACCACCCACGACAGGACCCAGTGGTTGTAGCTTAAACGCCCTGTTTTGAAGCTATTGTCCGTCGATCAAGTGCTGCA
CCGCCGAGCGGTGCCCACTGACGAGGTCGCTTCGGCGTCCCCAAGCCATTCGGTGCGCTGAGGATCTAACCTCCTGCCGC
GCCGTCGTCGCGCTGAGGATATTACCTCCTGCGACGCACCCAAGTTCGAGCACCCCTGCCCAAAGCCTGCCACAAGCATC
CCGCGAGCGTTCGCGGCCGAAGACGAGCCAGAGGCCGGCGTACCCGTCGCTGCATGATTTGCGACATCGCCCGGCACGAG
AGAAACCACACGCATCCACCCCCGCATGAACACCCAGCGCGTGCACGAGGCCGAAACTGTCCCGGAGGACGGACCGCACC
CCACAGCCAGAACGAGAGTTCGCGAGCCGAGGATCGTCGACGACAGCGCGTTGAGCACGTGTGCGGATGCCCCGTCGACA
CCACCTGCAGCAGCAGCAGCGTCGCCAGCACCAGCCGGCCAGCCAGATTCCTCCCCACACACACATTAAGAACCGTAAGT
GAAATAAACGTTACAAAATGAAATGCTTTTGTGTTTAGGCGTTTAGTGTATTGATGGCGAGCCCCCTTGAGATTAAGGCT
CTTGTTCTTGTCCCTTTGCCCGCCAGCGCGTAAAAAGAGGCCGAGGCCCACCCCTGTCGGTCGTGGCTCTAAGACCAACC
GGCAGGGGCGTTTCAGGGTCCGTCTGATCCAGCAGGTAACAAATGGCGCCCAATGTAAAGTTTAATAAGTAATTATTTGG
CCATCAACGCACTAAACTTGTTTGCGATTAGAGTTGATAAAGCTAGGGTACTTTTGCAAAGCCTCCAATTAGAGAACGTT
TAGTTGCAGCTGTGCACGAAATCTGCTTTTTCCAGCAATTTATTCAGATTCAAAATAGGTGGCCAGTGCGCGAACGCATT
CAAAAGGGTTTTTTGTGTGTAGAGCACTAAATAGCGGGAGAATTAATCAAAGGTTGTAAATAATATATCAGTTACTGGGT
CTTGATTCGACTCGTCGTTCAATTTAGCTATTTATTCTATTTTTTTTTAAATTACTTAGTTGTGACTAATAACTAACTTC
TGTGGTAAGAGTATGTTTCTTAAATATTAGATTTTAAACAATATCGTTTCTTTTCTCTGATTTTCAGGTCAAAAAAATTA
TTCATTATGGATTTACAAATCTTATATCAATCCATGGATGTTTCTCACCTGTCTGTTGATGAGGTGGAACATGAATTGTA
CACAAGAAAAATTACATTTAGTGCAAAAGAGCCCGACAGTACAAAAAGAAGAAGATTAAAGGAGAAGATGAAGGAAGAAA
AAGCGACAAAAGATTTTACGGTTGTAAATACTTGGAGGAAGCTCTCCGATGAACTTTCAATTATAAAAGCAAAACTACAT
GTGATTCAGGGACTTTTGGAAAGTTCCAAAACACCTGTTCATCAGAAAATAAAATTGAAAACTAAGTTGATCCATTACAG
AGTGCGTATCTTTTTAGCATCAAAAGCCTCAGGGGCTCACAAATTTACTTCTGATCTTTCTAATTTGAGTAAAAAAGCAA
ACAAACTTTTCGTTACACACTTTCCAGAGTTTTCAGTTGAGGTACCACCAAAATCGAGTAAGGTTGATGAAAATATTTCT
GAAACTCTCGAAGAGGTGCGCAACGAAATTGAAATTCTGAATGAAACTGTGTCAGGAATTGACTTGGAAAAGGAAATTTC
GGGAGGAGAAAATGATGTAACTTCAAAAATTCAAGAAGAAATTGAGTCAACTGAGAAGCGTAAGACTGAGGTGTTGGATA
TGTTGGATGAGTTGGAAAAACTGGGAAATTTAGAGCATGCTAGTGAGATGATGAAAACCTTAAAAACTTTTGTTTCTCAG
ACGGCGGATGAACAAAACCGAATGAGAGAGGAGCGTATCAAAGAGGAAGAGCGTAAATTGAAGGAAATGGAGGAAAATAT
GATTCGTAAGAAGCGGTTGGGACAATTGTTGAATGATCTGACTGAAAAGCTTAAAATCACCGAGTCAAACGCACAAGCGA
ATGCGAATGATAAGGGAACCAACTTGAAAGGCAAACCAAAGCCGGACAGCGAAACCGAGTCCACGGAAACAGATGCCTCT
TGGCACATTTCCTGTGGAGAGAGCTCGGAGAGCGACGGCTCGGATAGGAATACCAGGAAACAACGAAAGAAGAACAAGAA
GAGGAGGAGCGGAAAGGGAAAATCTGAATGGAATAAGCGTAAGAAGAAGTCTAAGAGGAGCCGGAAGCATAGCTTTTCAT
CACAATCAAATGATTCACACCTAACTTCCGACAGTGAATCCTCAAGCACGACTAGTGATAGCTTTTCCAGCTCGAGCTCA
GACAGTTCGTCGGACTCGGAATGGGAAAGACGAAAGCATAAGAAGTACAAGAAGTCACGGAGTAAGCAGAGTCATCTCAA
GCGTGTGGCGGAATGGAAACTTAAGTATGAGGGAAAAGATCAAGGGCGAAAACTGGGGGATTTTCTGAAAGAGGTGAAGA
TGCGTAAGGAAGCTGAGGGAATTTCGAGCAAGGATTTATTCCGAGGAGCGCTTCACTTATTTTCTGGTCGCGCTAAGGAT
TGGTATATGGAAGCATATGAAAATAGAGATTTTCGCAACTGGGAAGGTCTGAAGAGGGAACTTAAGCGTGAGTTTTTACC
GCCAGACTTGAATTTTCAGATTGAAACTCAAGCTTCTGCGCGTCGTCAAGCCAAGGGCGAGAAATTTTCCGATTATTTTC
ACGACATGCAAAAGTTGTTTCATGCCATGACAAAACCAATTTCAGAGCGCCGCAAGTTTCGTATCATGTGGCGTAACTTG
AGATATGATTACAAAAATGCACTGACAGGAGCAAAAATCAAAACAATGTCGAAACTTAAGAAATACGGCCGAATCGTCGA
CGAGAACAATTGTAACTTGTTTTCGAAGTCCGTCGAGGGTCCGGTTCGTCCAAGACAACATTCTATAAACGAGATTACAT
CTTCACAGCCTCAAAAACAAAAGAATAATTACAGTTCGGGACAAAATACAAAAGTGTTTACCAGAAACAAACCAAACCAA
GAATACAACGATAAGAATCAGCGATCGGAGGGTCAAAAGGGGGGTAATGAGAAAGGGGGAGAGAAACCTAACGATGCGAT
AAAGGAATTGGAAGGGACAGCAGCAGGAACTTTGCAAGTGTTGGTAGATCAATACAAGCGACCGCCATTAGGTACTTGCT
ACAATTGTAGAAACACGGGACACCATTACACTGAGTGTCCTAACAAAAAGGGTAATTTTTGCAGAGTTTGCGGATTTCCT
GACGTGTTTACTTCCAAATGTCCGCATTGCCAAAAAAACGGTCTAATTTCAACTTGATGAGGCAGGTTGAACCGACAACT
CCAAATCCTCAAACTACCGATCTTGCGACTCGTGATTTGACATCAAGCGGGTTTAAAATTGTTTCTGAAGAAGAATACTG
CTCGGAGAATGAAGTAGAAGAATTGTTTGTAAAGGTGGATGGTGATAGTCGCCCCTTTGCGAAAGTAAGCGTTCTTGGTA
GAGAGTTGATCGGGTTGCTCGACAGTGGTGCCCAGAAGACAGTGTTGGGAGTGGGTTGTAAAAAACTGATTAAAGAGTGG
AAATTGAAGATTTTTCCGACGGAGACCACGTTGAGGACAGCCTCGGGGTCACCGCTGGACGTGGAAGGTTATGTACATTT
GCCAGTTACTTTCAACAATGAGAATAAAATAATCCAAGCTCTTGTTGCACCAAAATTAAAACGACGTTTGATATTAGGAT
TTAATGACTTTTGGAGGGCGTTTCGTATCCAGCCTGGTGTTCAAACTAGTGTTGGCATCGAACAGGTTGATGTAGTAGAA
GAATGTGGAAACGGTGTTGAGAGCGAAGAAGAAGACGAGGAAAATGTTACACTAAGCGACCAGCAGAGGGCACAAATTGA
ATCGGTCAAGCAGCTGTTCAAGGTTGCGATCGATGGGAAAATTCTTGAAACTACTCCACTAATATCTCACAAAATTGAGC
TTAAAGAAGATTTTTTAGGCGCACCACCAGTTCGAATCAATCCATATCCAACCTCACCAGCAATGCAGAAGAAAATTAAT
CTCGAATTAGACAACATGCTTAAATTACAAGTAATCGAGCCGAGCAAAAGTGACTGGTCGTTGAGCACGGTTCCCGTGAT
AAAACCTACGGGCGAAGTGCGACTATGTCTTGATGCAAGGCGACTAAACGAGCGGACTGTACGGGACGCTTATCCCCTTC
CACACCAGGACCGTATATTAAGCAGACTGGGTTCATGTAAATTTTTGTCCACGATCGACCTTACAAAAGCGTTCTTACAA
ATACCACTGAATCCAGCCTCGCGTAAATATACGGCCTTCGCGGTGTTGGGACGGGGATTGTTCCAGTTTACTCGGCTCCC
CTTCGGTCTCATCAACAGTCCAGCGACCTTGGCTCGATTAATGGACGAAGTGTTGGGGTTCGGGGAACTGGAACCGAATG
TTTTCGTCTATTTGGATGATATTGTGGTAGTTAGCGAAACATTCGAAGCGCATCTCGCCAGTCTCGCCGAAGTAGCGCGG
AGATTGAAGACAGCCAACCTTTCCATAAATCTCGACAAATCTAAATTTTGTGTTAGCGAGCTACCATATCTGGGTTATGT
GCTCTCGCCGGACGGGCTTCGTCCGAATCCTGATAGAGTGGAAGCCATCTTGAACTACGAGCGGCCGAACTCGCTCCGTT
CGCTGCGCAGATTTTTAGGAATGGCGAATTATTATAGACGATTCATTCCACATTTTAGCGACATGTCAGCTGCACTTACT
GATTTATTAAAGAAGAAACCTAAAAATTTAATTTGGAATCCAAGAGCAGAGCAATCATTTTTACAGCTCAAAGAAAGTCT
TATTGCAGCCCCAGTGCTCGCTAATCCCAATTTCGACCTACCCTTTCAAATTCAATGTGACGCGAGCGATAGCGCGATCG
CGGCAATCCTCACACAAGAGCATGCCGACGGAGAGAGAGTTGTAGCTTACTTCTCACAAAAGCTCTCTCCCGCTCAGAAA
GCTTACGCAGCGTCTGAGAAGGAAGGCCTGGCCGTGCTGTCGGCCATTGAGAAATATCGCCCATATATAGAAGGAACCCA
TTTTATCGTCGTGACTGATGCTTCTGCTCTCACGCATATTATGAACGGAAAATGGCGGACCTCTTCCAGGTTGAGCCGCT
GGAGCATAGATTTGCAAGGCTATGATTTAGAGATCCGGCATCGGCGCGGTAAGGACAATGTCATACCTGATGCGTTGTCG
CGCTCGCTGGAGATCTCGTCGCTTGAGGAGGATGGAGACGCGTGGTACTCGAGCATGTACAAGAAAGTTCTTGCGACTCC
AGACGAGTTCGTCGACTTCAAAGTGGAAGAAGGAAAGCTTTATAAATTTATTCCAGCACAAACTGAGGTTCTTGATTTTA
GATTTGAGTGGAAACTCTGTGTGCCGGAGAAGATGAGAGAGAACATTTTGCGAGAAGAGCACGACGAAGCTTTGCACGTC
GGATATGAGAAATTATTAGAGAAATTACGAGCGAGGTATTTTTGGCCACGATTGGCAACTTCGGCTCGGAAATACATAGA
AAAATGTCGTATCTGTAAAGAATGTAAACCCTCCAACACATCACAACATCCAACAATGGGAAATCCTCGGTTAGCCACAA
AACCATTTCAAATACTAGCGATCGATTTCATCCAGTCGCTGCCCCGATCGCGAGCTGGGAATATGCATCTGTTAGTTCTA
CTCGATTTATTCTCAAAGTGGACCGTTTTGGTGCCTGTAAAGAAAATTTCAGCCAGCATAGTCATCAAAATCCTTGAAGA
ACAATGGTTCCGACGCTACTCCGTTCCGGAAATACTGATTAGCGATAACGCGACCAGTTTTCTTAGTAGGGAGTTTAAAG
ATTTCTTGGGAAGGTATCAAGTGCAGCATTGGGCCAACTCGCGCCACCATAGTCAGGCCAACCCGGTCGAGCGCCTGAAC
CGGAGCATAAATGCTTGCATACGAACCTATGTAAAACTTGATCAGCGTTTATGGGATACCAAAATTTCTCAGGTGGAGTA
CACGATTAACAACACGTGGCACTCTTCTACGGGTTTCACGCCGTATAAGATCTTGTATGGGCATGAAATAATAGCCAAAG
GGGAGGAACATCGTCGGGAGGTTGATGAAACAGAGCTATCGGAAACGGAGAGAATGGCGAGGAAACTAGAAGTGGATAGA
AATATTTTTGAAATTGTTCGCAAAAACTTGGTAAAAGCGCATGAAAAGAGCGAGAGGGCTTATAATCTTCGGTTCCGGAA
GCCTGCACCGGTGTACCAGGTGGGACAGAAGGTTTTTAAGAGAAATTTCACTTTATCTTCAGCTGGGGATGCGTACAACG
CGAAACTGGGACCTGCGTACGTTCCTTGTACTATTGTTTCCAGACGCGGCACTAGTTCGTACGAGTTGTTAGATGAGCAC
GGTAAAAATATTGGAATTTTCTCGGCGGCCGACCTTAAACCAGGCAACCCCGAGTAACTAGCACGAGCTTTACACATTTT
GAAACAATTTTATGTTTGTTTCGTTACGAAATGTAGTCAGAGAAAACTTTTAAGGTGTTATTTATCAAATCTTTTGTGTT
GTACCACGTTGTGTCCACAATTGAATGCTTTGTGTTGATCATGATCAGTCTTTTAAATCGTCTTTTGAATTTCAAGAGTG
AGAGAGAGCAAGAAAACGAATTTGATGTTCTTTGTTTGAGTAAAAGCCTTTTCGTTATGTTTGTACTGTTTTGTCAAAAA
GGGAATATATATAATCCGAAATCCGAACGATTTGCATCGACCTGACAGAGTAGAAGCGATAAAGAAATTAAAATGATCTA
TGTTAACAAAACTCAAAATGTAAAATTTCTTCTCGCTGCGTGCAAATGTTTTTAACATGTTACATTTGCCCTACGCTGGT
GAGTAATTGATGTCTCGATGTTTGTTGATCCGAACTACAACTTTCCCTATCAAACAAATTAGCACAGCAAAATTCATTGG
TTTTTGGAAAACTCTACACCACATCAGAAAATATTCGTCACATTTTCAGAGCCAGAACACTGGATCTCTTCCTCAGAATG
GGTATCTATTTTGGATCACTGGAAGATGAGAAGGTCAAGTAATTGATTTTTGAGTAAAAGCGTTGATAAATGGTTTTCGT
GTTGGAAAACACAAATCTGTTTAGTGCTTCGACGCGAAAGATAAAACTTTTTGAATGAGCCTAAAACAGGCCGCTACACG
AAAGTAGTATCCAACCCTGGGCCGATTTTGATTATGTTTATTTTGTTTAAAAAAATTAATAAATGTTCTACATTTTTAAT
TTTTTTTAGGGGGGAGTAGTCGGTAGTGTTACCGTTGTGACTAGATCGTTCTACCTTTACCCCGCCCCGTTAAGGGTAAA
TAGGAGCTTAGGGAGTAACTACAGTAGCATGCATAGGGATTAAGGATGAGGATGTTTGTGTATTTGTCTTTTCAAGCGTC
TTTATGTAAAACTTAAATTAAATTAAAACACAAACTAATAAATAAATTGGAGCACAGTTAGATTAAAACTAAATATCACA
GATCGCAAACCATAGCCATTTAAGTGTTAACACACGAAGCAGAGTCTGTAACGAGATTTGCTGCAAGGGTTGCTTATTCG
CGAGATCTGCACGAAAAAGGGGTAATAAAGAGAGCGAGTGTGGGATCGAGAGCCGAGGAGGGCTACTGGTGGCCATTGCA
AAAATTAAAAGGTCTTTTCCAACACGCCGTCACTGTGAGCAGTAGTGCATCTCGAAGAAGAAGGACAACTGACTGTCCAT
TTCAATTAACTTACCCAATCGTAACTACAAGTGACCGGCTTCACCAAAATATACGGAAAAGTGAGATAACCGTGCATGTT
GAACGAGTAATCAGGTAATTGCCGAACTGGCGAACCACCCACGTGCTGCCCCAGTAGTCCCTCATTCCCCATTGCTAATC
TCGGCCCGATCAACCACCCACGACAGGACCCAGTGGTTGTAGCTTAAACGCCCTGTTTTGAAGCTATTGTCCGTCGATCA
AGTGCTGCACCGCCGAGCGGTGCCCACTGACGAGGTCGCTTCGGCGTCCCCAAGCCATTCGGTGCGCTGAGGATCTAACC
TCCTGCCGCGCCGTCGTCGCGCTGAGGATATTACCTCCTGCGACGCACCCAAGTTCGAGCACCCCTGCCCAAAGCCTGCC
ACAAGCATCCCGCGAGCGTTCGCGGCCGAAGACGAGCCAGAGGCCGGCGTACCCGTCGCTGCATGATTTGCGACATCGCC
CGGCACGAGAGAAACCACACGCATCCACCCCCGCATGAACACCCAGCGCGTGCACGAGGCCGAAACTGTCCCGGAGGACG
GACCGCACCCCACAGCCAGAACGAGAGTTCGCGAGCCGAGGATCGTCGACGACAGCGCGTTGAGCACGTGTGCGGATGCC
CCGTCGACACCACCTGCAGCAGCAGCAGCGTCGCCAGCACCAGCCGGCCAGCCAGATTCCTCCCCACACACACATTAAGA
ACCGTAAGTGAAATAAACGTTACAAAATGAAATGCTTTTGTGTTTAGGCGTTTAGTGTATTGATGGCGAGCCCCCTTGAG
ATTAAGGCTCTTGTTCTTGTCCCTTTGCCCGCCAGCGCGTAAAAAGAGGCCGAGGCCCACCCCTGTCGGTCGTGGCTCTA
AGACCAACCGGCAGGGGCGTTTCAGGGTCCGTCTGATCCAGCAGGTAACAATTTCTATATTGATGACTTCAGAATTAATC
AATTTACTGAAAAATGGCTT
>cqgypsy_60
CCGTACGAAGACCATACCGACTTGTCCATGGTACTGATTTTGCCAACAACGGTGTAACAA
ATGGTGGGCTACCCCAGCATTAGTGAGACCCCCCTCTTTGCCTCAGGGTCGGCATGTTAA
TCCGGAATCGGAAAGGGAAACACTCGATTGGACCTACGGACAAAACAAACCCACTTTATT
CCGGAAACTCGTGTTTTATTCCGCAGACTCAAGCTGCTCGTTCTTTGTTCCTCGATCCCC
CACTTCCTTACTAGCTAATCCTACCTCACACGTCCTTCTTCCTTCTTCTTCGTCGGGGCC
CCTTTCCGGAACTGCTGCTTCCGCTCACTCTCAGCTCGCGTTCCTCGAACAACGGCTACA
CGCCTCCACCGACCTCCGGGACTCGGTCAACCGGGGCGGGACACGTCTTCCTCTCTCGTT
GTGCGACCACTATGGGCGGTCAGCTGCTGCTCTCGTACTCGTCCCTCTTCTGCGCCACCT
GCCTCGACGCTCCCGAGTATGGTGACGGACTCTGGGACCTCGGTAGATGAATCTACCGGT
CTGCCTGGTTTCCGGCGTCGGTTGATGTAACTGCTGGCGAGGCTGGCGTCTTATCTCGCG
ACGGTTGGTCCGCAGACCAAAATGGCGGCGTCGCGAGGGCGGTTCCCACACCGGAACGGT
GTCGCGGGCGATCCTCGTGCGTGAGCGATCGTGCTCGGCGGTATGATGTACCGCGCGGGG
AATACCGCGGGTGTCGGGTGGCTTACGGCGGACGAATGCGTCTGTGCCGGCCTGTACGCG
AAGCGTACGAACACCGAGGGGTTCTGTGGGCACAATGGGACGGAAATTAGCGATGGCGGA
GGGAGGTTGGACGGCGATAGATCGGGGAAGCAACGACATTTACCTGGATGTCCACAAATC
AACGCAGGCTCCTCCTGCTTGCGTCCGGATCTCCAGATCGTCGGACGGCTTTCCTCCGGG
ATGGCGTCTACCGGATCTTCCTTTTCACTTCCACAAAACTTAACGTACGTAACGGCGATT
TTCACGGGTATCGACCGTCCTCTTCAAAATACCAGGCAAAGTGACCGTTGCAATGGCGGG
GTTTTCCCAGCGATCCTCAACCTCCCCCTTCTGGACTCCTTTGTCCCATCGTCCCATCGT
CCTGATCATCGCCGCTACCCAAGGCGGGCGTTTGCGATGATCTCGTGCGCTCCTAGCGGT
GACTAGCGCAACTAGCGGTGCAGCGTTGGTAGCGTCCGTAGGGGCTGGACAGCTACGCTA
GTAGGTCCGTCTGCCCGCAAGTCTTCTCAAGTGCTCCCTCCGTAACGTGCCGCGGAACAA
ATGATCGCACTAATCTTGGGATGCAAATACCACAGGTTACACTCTCCCCTCGCTCGGGTA
AAAAAAATATTAGAACTAATATTTTTTTTTTTCTAACATTTTTCGTTTTGCACTGAACAC
TATATACGATCCGCTTACCTCTGAACCACGAGACAAGAACAAAGAATTGACTGCACATCG
TTGTTTTAACTCAAAGTAACCAGAAATATTTGAAAATTGAGTCCGTTGTACTAAGTCAAG
TCAGAATACCCAAGTTCACAACACTTATATCAATGGTAATGGGCGGGGTCATAAGTTATC
ATCGTCAACCTAAGTCGACTCCTCTCAGTTTCAAGGCCGAAACCTGTTACTGACCATCAA
CGTATATTTCAACTCCGGTCTCCAGCGATCTCCATTCTTGATATATTAACCGACATTGAC
AACATTTAAATTACAATATTTACAAGTCAAATAAATAAATAAATAAATAAATAACAAATT
AAAATATTTACAAATTAAAATTATACTCAAGCATGCAAATTTTTATAAATTTTGATTTTT
TTTTTATATTTTTTTTTTATTTTCAAATTTTCTGCTGCATGCAAATTACAAATAATACCA
TGGTAATAAATTAATTATATTCCGGAATAAACAAATTCAAACAAATATCGCGATCAAAAA
ACCTATTCGCATCAAGCGACGGTTGAAATAATTCACTACGTGAGTGTCGGAGATCTCCTT
TATCGAACCAATTCGTGCTATAATCTTTATCGTTATCATTCGTATCAGTGTGTGTGCAGC
TTCTTCGGGTTTGCTGAGTGACCTGAACCTGTCAAACTACTATTGGTGATAAAAAATGTG
GCCTGTGGAAGTTCGCGATGCGGTTGTTTGTGAGAAAATCGGTGATTTGTGTAGAATTTG
GAAAATGTTTATTATTTTGCTGATACGTATCAGTTTTGAAAAGGTACCTATTTAATCTTT
AGAAGTTTTGTTCCAAAATTCTACCCCAAAAATCCCATATCTCACAAACAAGCTCATCAG
AGATGCAATATGCTCTGGTATGAATTATGCAATGATATGCTTTTGGTAAGTATGAAGTGC
TCAAGTTTCACGGAAGTGCGTCCACTAGGTGAAAAATTAAGCGAAAAAATCCTAGTTATA
AATTGAAAAAAGCTAAATAGTGATGCATGGTATATGACAAAAAAACTTCTTGCTACTTCA
TGGTTAGGCAACTCATTTGCTCACTGCTCACGACTCATTCACATGTTCTTTCACACACAC
TTTGAACTCCGATGCAATTTTCTTTCCACATTCCCTTCTCGTAGTGCAACTTTAGAAATA
CTCTTGATAATGTTGCCTGAGAGATGAATGGGACATTATGCACCGATAAAACATAAAATT
GATTCACAAAACACAAAATAACACTCAATTATGACATTTTAAAACTTTCACTTAAAATTT
GATCAATGATTTCCTAGGATGCACTTTTCCATACTGGTGCTTGCGATGCGTGGGCGTTCA
TGTGTCAATGAACCCATTGATGAGTGACACTCGGTTCATTCATGCGCTGTGGATTGCGCA
AGGCGACTTAGATGAGAACTCCTGATGAATGAATTTGCGGAATCACATCTATATCGACCT
TGACCTCCTCTCAGATGAACCTCTGTCCTCGAACTAAGCTATGTCCCTCTTTCAGAGATC
ATGCTTTCAAATCCGCCGCTGAGAAGACTCCCAATGAGCGACCATTCATGTCGGACACTT
CGTAGGAACTCGTTCCCTTCTTCGCGACGATGATGCACGGGACGTACGTAGGCCCAAGCT
TGGCATTGAAGGACTTGTTCGCCGCCGACTGCTGGAAGGATCTCTTAAAGACGCGCTGTC
CAACATCGAACACCGGTGAGTACCTTTTGTGCCTCAGATCATACTGCCTTTTTGTACTCT
CGTGCGCCTTCTGCAGGTTCTCTTTGACCAGCTCGTAGGTCTTCTTGTTCACTCCATGCA
TGCGTTCCATACGCTCTTGCTCGGTGAGTTCCTCATCGTCCTCGAGCTGATGGTCCATTC
CTCGGGTCACCGCTTCGTGCCCGAACACTACTCTGTGTGGCGTAAACTTCGTTGTTGCGT
GGACCGTGTTGTTCAGGATGAACTCAATCTCTGAGATTTTAGTATCCCACAGCCGTTGAT
CCTGCCGGACGTACGTGCGGATCATCGCGTTGATCGTACGGTTCAAGCGCTCGGTGGGAT
TTGCTTGGCTCCTGTGACGAGCGTTTGCCCAATGCTGGATTCCATACCGTTTCAACAGGT
CCTGGAACTCCTTCGACAGGAACGTAGTTGCGTTGTCGGTGATGATGTACTGGGGCACAG
ACAACTTTCGCAGCCACTGTTCTTCCAGAATGCTACACAGACTAGCAGACGAAATCTTCC
GGACCGGAGCAAGAAGGCAATACTTAGAAAAGACGTCTAAGACGACCAATAAGTGTGCGT
TCCCTTTCTTGCTACGCGGAAGCGACTGTATGTAGTCCATGCAGACAATCTGGAATGGCC
TAACCGCTACTCGTTGTTGTCCCATCATCGGCTCAGTAGACACGGTCGAATGTTTTGTCT
CCTTGCAGGTATCGCACCTGTTGATGTACTTTTTCAATTCTGCGCTCATTCGAGGCCAGT
AAAACCTCCTCTTGAGCTTCTCAATGCACTTTTCGAAACCGATGTGCAAGCAGCCGTCGT
GCTCTTGCCGCATGACTTGCTCTCGTGCCGATTCTGGTACACACTCCTTCCATTCAAATC
TGTAGTCCAGCACGTCGGACTTGGACGACACAAACTTGAACAGCTTCCCGTTCTCGATGC
GGAAGTCCAGATACTTCTCCGGATCATCCTCAACAGCATTGTACAGATTCCGGTACCAGT
TGTCGTCATCGCCTACGTCGAGCGTCTCAATCGACCGCGACAGCGCGTCGGGTACGATGT
TCTCCTTTCCCTTTCTGTGCTTCACCTCCATGTCGTACTGCTGGAAGGTTATGCTCCAAC
GACTCAGACGCGACGACGACCTCCACTTTGCTCGCATAATGAACGTGAGCGCGGATGAAT
CGGTCACCAGCGTGAAATGAGTGCCCTCAATATAGCAGCGGAACTTCTCGATGCAACGGA
GAGCAGCTAAACCCTCTTTCTCCGCAGCATGGTAGTTCAACTCAGCACCCTTCAGCTTCT
CTGAGTGATACGCGATCACCCTCTCCACACCATCGTGAACCTGTGTCAGAACTCCGGCTA
TCGCGGTGTCGCTTGCGTCCGTTTGGACACAGAACGGTAGCTTAAAGTCGGGATTGGCCA
TCACTGGAGCTGAAATCAGCCTCTCCTTGATGGCCCGAAAAGCTAAGTCTGCTGCTTTGG
ACCACACCACTCGCTTCGGCTTGTTCTTTAGCAAGTCCGTGAGCGGCGCAGTAAGTTCGC
TGAACTTATCGATGAACCTACGGTAGTAGTTGACCATACCGAGGAATCGTCTCAGCGACC
TGACCGAGTTTGGGGCCTCATATCCTAAGATAGCTTGGACTCTATCTGGATTAGGCCGCA
TTCCTTCTCGCGACAGGATGTAACCGAGATACGGCAATTCGTAGCAGCAGAACTTGGACT
TTTCGAGGTTGATGCGCAAATTCGCGTTTTTCAACCGCTCCGCAAGTTCTGTCAGTTTCG
CAATGTGGTCGTCAAACGTGTGACTGGCCACCACAATGTCATCTAAATAGACAAAAATGG
ACGGCTCAAGTGCCCCGAATCCTAAGACTTTGTCCATGAGCTTGCTTAAGGTTGCCGGGC
TGTTGATCAGTCCAAACGGAAGTCGCTTGAACTGGAATAATCCCATTCCGGGAATGGAGA
AAGCGGTGTACTTCCTGCACTCCTCACTCAACGGCACCTGCAAGAACGCTTGGCTCAAGT
CTATGGTGGACAGGTACTTGAACGGCCCCAGATGACTCAATATTCTGTTCTGATGGGGCA
GAGGGTACGCATCCCTCTTGGTGCGCTCGTTTAGCTTACGAGCATCGAGACACAACCTGA
TCTCCTCGCTGTCTCTCTTCTTGACCGGAACGACCGGCAACGCCCAATCCGACTCCGACG
GTTCGATGATTCCGTCCCTGAGCATCTTTTCCACAGCTATATGAATCTTCTTCTGTATTT
CTGGGCTCCACGGATACGGATTCTTCCGGACCGGTTCGGACTGCACGAACTCCTCCTTCA
GCTCGATTTTGTGTTCCAGCAGGTCCGTCTTTCCGACGACTCCTTCGCTGGCAACGAGAA
ACATCTTCTGTACATCTTCCAACTGTTTTTTCTGCTCTTCTTCTAATTCTTCTTCTGCGT
CTTCTAGATTTTCATCGACCTGTTCATCGACCACCTCGACGGATTCCATCGTTGGCCTGA
TGCCGAACTTCTGCCAGAAGTCGTAGCCGAGGATGCATCTCCTGTTCAGCTTCGGCGCGA
TCATCACGGACAGAATCTTCGTAACACCATTGAACGTAATCGGTATGTCACTACACCCAA
TCACCTCTAAACTCTCACCTCCGGCTGTCTTCAAATCAATATTTGTGGGTTTCAACTTTA
AACTTAACAACTTCACTAACTTTCTTCCACCAACACCTAAAACTGTGCGCTGTGCACCAC
TATCAAGAAGTCCAACAACCGATATTCCCAACATTTCCACTCTTGCAAACGGCCTACGAT
CGCCGTTGCTCACTGTAACGAGCATCGTTGCCACTTCAGCATCTTCTTCTTTCTTTTCTC
CATCAACCCTCGAATATCCTAGCTGTTGGAGTGCTTCCGACGCTTCGGTATCTTCGTGAG
GTCTTCTGGAGCTTCCCGTGAGACTGACTCGCCTCACTGAGCAGTCTTTTGCATGTTTTT
TGCTTCGCAGTACGGGCAATCTTTCGTAGAAAAACCCGGAAAACCACACCGCACGCAGAA
CACGCTCCTCTCCTGCCGGCATTCCTCGTGGCCATGACCTGCAACGTGACAATTGTAGCA
AATATCCCGTTTGACCGGAATATACGCCTTCACAATCCGTTGTAAGGCACTGGTTCCACT
CGAACCTGCAGCAGTGCTGTTCTTGCGATTCTGGGTGTTCGGTTTCGGTTGAGACCTCTC
GTCAACCCTTGGTTTGTTCTCCTTTTGATTTCCGTTGCTCTGCTGTCTCTGCTGTTCTGG
CTTCCACGCGCTCTTCTGATTGTAGTTTCCGTTGCTGTTGTTCTTGTTGTAGTACGGTCG
ATTTTGCTGGTTCTGACCTTGCTGTTGGTAACCACCCTGCGATCGGTTTCCACCCTGGAA
ACGATTCGAGTTCTGGTACCTATTTCCGGTGTTCTGGTACGACGAACGCTGTGTTTGCAC
CTCCTCCACGTGCGCTGATCGCGGCGTGTACCTTTCTCCCTTCTGATACAGCTTCCAATT
GACAGAGTCGAATCGCTTACCGAATTCCTTCATCGATGGAATCGTCTTGATTTCTGCGGC
TAGCATCGCTATTTGGCAGTCCTCGCGAGTATTGCGGAAGAGAACGTCAAACTTCCGTTT
CTCATCCCACGGATTCGTCATACAGCGGAAGATCCGGACCATGTCCAAGTAATAGTCCTG
AAACTTCTCCCTGGACATTTGCTTGCGATTGTTGGCCTGCCGCTCATAGACGTAATCGAT
GTCGATCGGCAAGAATTCGCTCTTCAATTCATCCACCAACTTCTTCCATGAACCCAGTTC
ATTATTCCCGTTCACTTCCATGAACCAAGAACGTGCTTTCCTCGTGAACAAATGATGCGC
ACACTGGAACAACTCGGACTCAGAAATGTTCTCTGAACGAGCGTTGAACTCCACCTCCTT
CAAAAACTCGTTCAGTTTCCTCCCGTTGTCCATCCCGTCATAACGAACCGTCCACTTATG
CACCGGTAAACTCCTACCAAATCCGGTTTTCTTTTCCTCCGGTTCATCCTTGCCGGAATG
AACTTCCTCTGGTTTGTTATGTTCATTCTCTGAGTTACCGAAGCTTCCCAATGAACTATT
TCTTTGGTTGAGCCACGCGAGAAAATCACTTGGATTCTGCTGGCTTTTACCCTCGTCCTT
TTTGTCCTTGTTCGCGTCTACTCCAACTTGCGTACTGTTAGCTGGCTTGGCCTGTACTTC
CGGTTTTTCTTTCTCCACCTCTTTCTCAGCCTGTTTCGCTTCTAGAACTTGAATGTGTTC
CAACAACTTGTTGACCACGTTTATTAGTTCCACTTTTTGTTCTTTCCACTGTTCAAATTC
AGCTCTTTTTACGTCACCAGGTTTTCCAACACTTTTTCCATCACCACTACCAACTCCACT
ACCAACTCCACTACAATTTCCCTTACCATTTCCACTAACAGATCCAGTTTCACCAACAAT
TCCAGCAATTTCCTCTCCATTATTCTCTTCAGTACTATTCCAAGATTCATTATCTTCTTC
CGCTCCTTTTCCATTTCCTTTTTCCGCATCCTGCTTCTTCATTATTTCCGTTAGACTCTG
GTTAATGAGTGCTAACTCTGCTTCATGTACTTCGGGCAAATGTGAAGAAATGGAAAAGAA
AGTGTTCAGCATTTTCATACACGCTCGAGCTGTTTCTGCTAATGAATTCAGTTCATCATC
CTTGGTGGTGTATGTTCTCAAACGTTCCAAGCGGAAAACGCAATGCAGAATCCTAGTCTT
GAACGACTGTTCTGGTGCTTGCTTGGATTTCCGGTTTTCTAAGAGGGACTTAATTTCACT
CACTTTCAACTCACACACTTCCAATTCATCTAACACTGAACCATTCATTAACTCATACTC
AACATGTTTCAATTCTCTCTCTTCTTTTAGGCGATTACGCAACGCACGTTCGGCTCCGCT
GCGCGATGAATCAAATGGGATGTCGCGGATCTTCAGCTCATGTTCGAGTTCATCAACGGT
CAAATGACCCGTATTCATTCCGCGATACAGTGACAACAAATGAGCCATATCCATCTTGAG
TGCAAGGAAAATCAAAGATCTTGTAATTAAAAAGAAAATTTATTTAAAAAATACTAGAAA
TGAGCAATCACAACTACAAATTAAGAAAAATACCTAAAATTGATTCGCTAACTGAGATAA
TTTGATAACCTAGTGAATGAAACTGTTCATTGATGAACACCAACGGATCAACAATGAATT
GAAAAAAAAAAACTAAAATTGAATTACGCTCTTGAATAAATCAGCAAATAGCGAATAATT
GTAAAAAACCTAGTGTAAGTCGAAACTTTTGTAATCGTACTTTTGTACGGTGAATAAATA
ACTTATTTTGCCTGGTGTTTTCACTAAACTAGTCCGAAGGAAACGACACTCCACCGATAC
GAATTCTATTCCGGAATTCAAACAAAATTTTACGAAATCTCCAACCAATTACTTTGCCAA
TGTCTGGTGGTCGTTCCTCCTAGCGTAGACTTCCAAAACCCCTCCTCGGAACTCAAAAAT
TCAAATATTAGCGTCACTTCTGTTTGTATTTTGACGATTAGACAACTTTTGCACCTGAAT
AATGGGCGTTTTCCCAGAGAAGTGGGCAAATCGTCTAAAGTCCTCAAGTGAACCCAAACA
CGAAACAGTTAAACTAATTTCTAGTTGGGCGACAAGTGTAACTCATGGTGGGCTACCCCA
GCATTAGTGAGACCCCCCTCTTTGCCTCAGGGTCGGCATGTTAATCCGGAATCGGAAAGG
GAAACACTCGATTGGACCTACGGACAAAACAAACCCACTTTATTCCGGAAACTCGTGTTT
TATTCCGCAGACTCAAGCTGCTCGTTCTTTGTTCCTCGATCCCCCACTTCCTTACTAGCT
AATCCTACCTCACACGTCCTTCTTCCTTCTTCTTCGTCGGGGCCCCTTTCCGGAACTGCT
GCTTCCGCTCACTCTCAGCTCGCGTTCCTCGAACAACGGCTACACGCCTCCACCGACCTC
CGGGACTCGGTCAACCGGGGCGGGACACGTCTTCCTCTCACGTTCAGCGACCACTATGGG
CGGTCAGATACTGTTCTCGTACTCGACCCTCTTCTGCGCCACCTGCCTCGACGCTCCCGA
GTATGTTGACGGACTCTGGGACCTCGGTAGATGAATCTACCGGTCTGCCTGGTTTCCGGC
GTCGGTTGATGTAACTGCTGGCGAGGCTGGCGTCTTATCTCGCGACGGTTGGTCCGCAGA
CCAAAATGGCGGCGTCGCGAGGGCGGTTCCCACACCGGAACGGTGTCGCGGGCGATCCTC
GTGCGTGAGCGATCGTGCTCGGCGGTATGATGTACCGCGCGGGGAATACCGCGGGTGTCG
GGTGGCTTACGGCGGACGAATGCGTCTGTGCCGGCCTGTACGCGAAGCGTACGAACACCG
AGGGGTTCTGTGGGCACAATGGGACGGAAATTAGCGATGGCGGAGGGAGGTTGGACGGCG
ATAGATCGGGGAAGCAACGACATTTACCTGGATGTCCACAAATCAACGCAGGCTCCTCCT
GCTTGCGTCCGGATCTCCAGATCGTCGGACGGCTTTCCTCCGGGATGGCGTCTACCGGAT
CTTCCTTTTCACTTCCACAAAACTTAACGTACGTAACGGCGATTTTCACGGGTATCGACC
GTCCTCTTCAAAATACCAGGCAAAGTGACCGTTGCAATGGCGGGGTTTTCCCAGCGATCC
TCAACCTCCCCCTTCTGGACTCCTTTGTCCCATCGTCCCATCGTCCTGATCATCGCCGCT
ACCCAAGGCGGGCGTTTGCGATGATCTCGTGCGCTCCTAGCGGTGACTAGCGCAACTAGC
GGTGCAGCGTTGGTAGCGTCCGTAGGGGCTGGACAGCTACGCTAGTAGGTCCGTCTGCCC
GCAAGTCTTCTCAAGTGCTCCCTCCGTAACGTGCCGCGGAACAAATGATCGCACTAATCT
TGGGATGCAAATACCACAGGTTACAACGGGATCATTGGAGGATTTGGTGAAAAGATTTAA
>cqgypsy_61
TACGGTTTGGTCAACACGGCGAGCTACTTCCATCCAAATATTCCCAAAAGTGTAACCACT
CGTTACAAGTCCTTCATTCTTCAACATCAATAAACCAAAAATAAATGCGAACGTTCACGA
TTCTTAGCTATGGGGTTAGTAGGGAATTAGGGAATAAATAAATAAATGTAATTTAGTTAG
TAGGGTTAGTAAAAAGGGGAAATTAATAAATAAAAACACAATTTGTTAACACACTATAAC
AACACACAAACTGTGGGACAAACCAACAACCAGCGACAGTATTGTCTTCGTCTTAAAACA
TCGCAAAGGGGGTGGTAGACAACGCCCAAAAGTGATGGGTGTCACGTGACGTAATGTCGT
GTCACCGACCAAAAGGCTTGAAGGGACGAGAATTAGACCGCCAACGGTCACATTCTCCCA
GGCAAGTGAGCGATCTATACCGTTAGAAAAGTAGAGCGAAGGACTAGAAGTGAAAGTGGT
GGAAATTTGTGCGAGTGCACCTCCTGTCGTTCAGGACCTTTTGTCCTTTGGCGTAAACGC
CATTTTGCGAGTTAAGCACGCCGCTTGACCGCCAGATCGCTCGCTCTTCGGCCCAGTTTG
CGTAAGCGCGGAGGAGCCGGCTTACTGCGTCTAATCGTCAAAGATCATCAGTTGCTCTGG
TCCGTGGACCATAATTTCCAAGGAGCACGCTCGGGCCCTCGTGGCTCTCATTCCAAAGGA
GCGTAAATTCCCCCTCTCGGTTTGGTCAACGTGGGCAGGTCCCCGATCGGCCGATCCAGT
CAAGGAGGGAAGGCCTGGTCCCTAAGCCGTGCTCTACCTACCATCCACCCCCACCACGTC
GAGAACCAGCACCGGTGCTTCAGCAGCGAACGCGAGCGCTCGCAGCCAGCGGACTGGCTG
AGTAGCAGATCGTCGTCGTCAGCGGAAAAGCAGCGGTACGTACCGAGTCCCCCACACACA
CATACACTTACAAATATACACTTTTGAACCGACTTAAATTCTTTAAATAAATTTCCCCTG
TTGTCTCCCAAAAGAGGAGTTTCATTCAACCTGTAACACAAGAAAAGTGAAGTTCCCAAA
ATTAAGTTCGCGTATCTCCTCGTTGGTGACTAGCGCAGCCGACCCTGCGATTACCGTGAG
TCTGTGCTGTGACTAGCTAACCGTAGGCAAAAACTAATGTGGGTAAGTCCCCTAAAGTTT
CAATTGGCGCCCAAACAAAAATCGCAAAAACCAACGAGGATCGATTAGAGATTTTGGCAA
TTTTTCAACCCGAGTGGGAGGAGAATACCAAACAAATTTGCGACTTGTTTTGGTAGGATC
CGTTGCTAGACTTTACCTTAGTGGGCCTAGTGAGAAATAATTGTGAATTTGTAAGTTGCT
AGTGGTGGTATTTGAACTCGATAAAAATATTTCTAGCAGTTAGAGGTGGATTAAACGAGC
ATCATAGACATCTGGTTAAAATTTGAGAATGTAAAGCCGAAGAAACTTAAAATAAAAGGT
CCTGAGCGATATTAAAAATAAAACTACAAGTCAACAGAATTTCAATTTAATTTATTTCTT
TTGTATTTGTTAGTGTGAACATATTTTGTATTTTAATTTAGTTGATTTATACTGAATTAC
ATTCAGTTTAATTGATTTTATTATTTATTTTGTGATTGTTTAAAATTATCAAGATGAGTC
ACGAACTTGATCTAATTTATCGTTCCATGAACGTAAAACATCTTCTTGATGATGAGGTTG
AGCATGAATTGATGATTCGTCAGGTCAATTTCTCAAGTGGTGATTCGAGAGAAAGCAAGG
TGCGTTTGTTACGCGTCACTTTGAGGAATCAGAGAGATTCAAACAGTTTTAAAGTGATTT
TGTTAGACGAAAACATGCTAGAGGTCGAGTTTTGTCAAATCAAAGAGAAGGTTGGGAATA
TTCGAAAACAACTGGAATCAGGCAAAGTAAAAAAAGAAGATCTTCCACCGTACAAGACTA
GGCTGGTACACTTGATTTTCCGGTTAATACGCTTAAAACGAGTAAAATTCAATACGTGTG
GCCTGGATCAAAACGCCGTGAGGTTGTACAACGAGTACTTCACGGTGTGGTCTAACAATC
CAGAAAAGGCCAGGGAAGCTGCAAGGCGATTGGAGTTGGAGATTAGTAAGATCGGTGCCA
TAGATGAGTTGATTACGGAGTCAGACGACACAGAGGATTCAGGAGAGGGAATAGAGGCAG
TGTCAGCAGAAGGCGAATCGTCAGAGAATGAGGACGATGATTTGCCAGCAAAGAAGAAGA
AAACGAGTACACCGAAGAAGATTTTGAAAAATAAGCAAACTGGTCCAATAGACACCCAAA
AGATTGTGGAAATTGTCGTGGACCAGGTTAGCAAACATTTCCAGGAGCAGTTCAGAAATC
TGATGTTGGATGATCGCTTTATGGGTGGCATTGTAAGCGGAAAGAAGTCTGGGAAAACAA
AGGATAGGAAGGGAAAATCCCAGCAAAAGGCAAACGGAAAGTCAAGGGTGGAAAAGCCGC
GTAAAGGTGAAAGAAGATCAAAGAAGAAGCAGCAATCGACTACTGAATCTGAGGAGACGG
TATCTAGTGAAGGAGATGACTCGCTAGACAGTTCGGATGATTCGGAGCCCGAACCAAGGC
GTGAAAGGAAGTTGCGTAGACCACGTCCGGTATCAGAGTGGAATCTTCGCTACGATGGCA
AGGATGATGGAAAACGTTTGAACAAGTTCATTGCTGAGGTTGAAGGTATGGCAGAAGCGG
AAAACCTAAGCAAGAGAGCGTTGTTTAAAGAGGCCATTCACCTGTTCTCAGGCGAAGTTC
GCACCTGGTATATGGAAGGCAAGAAGAACAGGGATTTCACGAATTGGAAGGAGTTATTGG
TAGAACTAAAAGTCGAGTTTCAACCTCCAGACCTAGATTACCATTACGAACAGCAAGCCA
CATTGAGAAGACAACGCAGATCAGAGAAGTTTTCGGAGTATTACAACGCGATGAAAGAGA
TTTTCAGCTTCATGGCAAGGCAGCCATCAGAAGATCGGAAGTTCGACATCGTGTACCGGA
ACTTACGCGCAGATTATCGTAGCGCTCTTCTTGTGAAAGAAATAAAAACGTTACGATTGT
TGAAGGTTTGGGGACGCAAGCTGGACGCTGCCAACTGGTTCCTGTATCGCGGTAAAGAGA
CGGGATCGGCGCAAAAGTCGTCACAGGTGAACGAAGTCTACCAAAGCTCGTCACAGAAGT
TCGACAAACCGCAGCCGAAGCCGGATTGGAAGCCGAAGGGTACCGGAAACAAACCAGGTT
GGAGTGACAACAGGAAGCAGTCAGACCAACCGAGGAAACCGACAGAGAACAAGAATGAGA
AGTCTTCACAACCTGGACCCACTAAAACCCAACAACAACCAGGAAATAGTAGAGCAACAC
TGGAAGAGCGTGTGGTTCGACATCGAGTACCGGACAGTACGGTGTGTTACAACTGTCGCG
GGAAGTATCATCACTTCAAAGCGTGCTTGAAGGAGCGGGAACTGTTTTGTGCGGTGTGTG
GATTTTATGATTTTACACACGAGAACTGCCCGTTTTGTGCAAAAAACGGTCGCAAGTCGG
CGTAGGAGGTCGTCGCCGAGTGCGATTCAGAAGACCTCAGACAGTTTTTATCCCAGCTAA
CGCAGAAGTAGAAGAATTGATAGTAGAGGTGGAGGGTGACAACAGACCGTTTGTGACCGT
TGATGTGATGGGGTTGAAGGTGACCGGACTATTAGATAGTGGAGCTCAAGTTTCGATACT
TGGAGCGGAAGGAGACCACCTGCTGAGGAAGCTGAATCTTCGGGAATTTGGTTCCGAGAG
GAAGCTTTTCTCTGCAGGCGGCGATGAGTTAGTAGTACGAGGATATGTACACCTACCAAT
CACATTCAACGGCACGACGAGGCTAGTCACCACTCTTATTTCACCCACTCTCAAAAGAAA
AATGATTTTGGGAATGAATTTCTGGCGTCAGTTTGGGATAGAACCAACAGTTACTGATGC
TCAAGTAGAAGAGATCGAAGAAGCACAGCTGGAAGAAGAACCGTTGTCGGCCGCACAGCA
GGCCCAACTGGCAAAAATCAAAAAGGATTTTAAGGCTTTTGAAGAAGGACAAACTCTTGA
GACTACACCGCTGATTACTCACAAGATAGAGTTCCTGGAGGAGTACGAGCATGCTGACCC
GGTTCGGCTCAACCCGTATCCGTGGTCACCGGAAGTGCAGAAGCATGTTAACAGTGAACT
AGATAAGTGGATTGAAGCGGGGGTGGTGGAGAGATCGACCAGCGACTGGGCACTACTCAT
CGTGCCGGTCGTGAAGAAGAGCGAGGATGACACTGGAGAGACACAGATGAAAGTGAGGAT
GTGTCTGGACGCGCGCAAGCTGAACGAAAGGACTCGGAGGGATGCCTACCCTCTACCTCA
CCAGGATCGCATACTTGGCCGATTAGGGAAGTCACGGTTCTTATCCACTATCGACCTTTC
AAAGGCATTTTGGCAAGTTCCGTTAGACCCGGAGTCGCGCAAGTATACAGCTTTCCGGGT
GTTCGGCAGAGGGTTGTTCCAGTTTACCCGACTTCCATTTGGTCTTGTCAATAGTCCTGC
GACGTTGTCCAGGCTTATGGACAGGGTCTTGGGGTACGGTGAACTGGAACCGAACGTGTT
CGTCTATTTAGACGATATCGTCATAGCAAACGACACGTTCGAGGATCACCTCCGATGCCT
CAGAGAAGTGGCAAAACGGTTGAAGGCAGCGAATCTGTCCATAAACGTAGAAAAATCGAA
GTTTTGCGTTCCAGAGCTTCCTTATTTAGGCTTCATTTTGTCTAAGGAAGGAGTCCGGCC
GAATCCCGACAAAGTTGAGGCGATAATAAACTTTGAACGGCCGTCATCTGTGCGGTCATT
GCGAAGGTTTTTAGGCATGGTGAATTATTACCGGCGGTTCATAGAAGGGTTCAGCGATGT
AACTGCGCCCTTAACAGATCTGCTTAAAGGGAAACCAAAGGTGGTTCAATGGAATGCGGC
GGCAGAAGGCGCGTTCATCGAGTTGAAGCAGCGGCTAATCTCTGCGCCGATCTTGGCCAA
CCCGAACTTCGAGCTACCTTTCACCGTGCAGACCGACGCCAGTGACAGCGCGATAGCAGG
TGTATTGACGCAGGAGCACGACGGAGTTGAGCACGTGATAGCGTACTTCTCCCGGAAGCT
GACCACTCCGCAACGGTCGTGGAAAGCAGCCGAGAAGGAGGGCCTCGCGGCACTGGAAGC
GATTGAGAAGTTCCGGCCGTACATCGAGGGAACGCAGTTCACGCTGATTACAGACTCGTC
GGCGTTGTCATTCATAATGAACACAAAATGGAAATCGTCATCGAAGTTGAGCAGGTGGAG
TATGCTGTTGCAGCAGTACGCAATGACCGTTCGTCACCGCAAAGGTTCAGAGAACATAGT
TCCGGACGCCCTTTCGCGGTCGGTCGAAGCTGTTGACGTAGGTAGCCGGGAAGATTGGTA
CGCTGACTTGTTTCGCAAAGTGGCGGAATCTCCGGATGACTACGTGGACTACAAGATCGA
GAATGGGAAGCTGTATCGGTTTATCTCATCACCATCAGACGTTATGGATTATACGTTCGA
GTGGAAACTGTGTGTGCCCACCGAACTGCGTAAGTCGGTTCTTAAAGAGGAACACGATGA
GAGTATGCATCCAGGCTACGAAAAGACTATCCAGCGGCTGAAGATGAGATATTTGTGGCC
GAGAATGGCGGTTCAGTGCAAGAAGTACATCAAAGCGTGTTCGGTTTGTAAACAGAGTAA
ACCGTCCACAGTAGGCTCCGTACCGGTAATGGGAAACCAGCGCATCACAAACAAACCATT
CCAGATATTAGCACTTGATTTTATCCAAAATCTGCCTCGGAGCAAGAACGGGAAATGCCA
TTTGTTAGTCCTTTTGGACATGTTTTCAAAATGGACCGTTCTTGTCCCATTGAGGAAGAT
TGAGGCGAAGGAGGTGTGCGGTATTGTGGAGGATCAGTGGATGAGACGGTTTGGAACCCC
AGAGATTATCATCTCAGACAATGCGACGACTTTCTTGGGAAAAGAGTTCCAAGCACTGTT
GCGTAGGAGAGGGATTCAGCACTGGCCAAATGCGAGGCATCATAGCCAGGCCAACCCGGT
CGAACGAGCGAATCGGACGATCAACGCGTGCTTGAGGACGTACATGAAAGAAGATCAGCG
GGTCTGGGACAGCAGAATAGCAGAAGTAGAGGAGATGATGAACACGACGGTTCATTCCTC
CACCGGTTTAACGCCCTACCGCATCCTGTACGGCCATGAGAAGGCGACGCAAGGAGAGCA
GCATCGGATAGAAAGGGACGAAAGGGAACTTTCTATGGACGAGCGGGATGAAAGCCGAAA
GAGGATGAACGAGAAGGTGTTCAAAATCGTCGAGGATAATTTAAAGAAGAGCTACGAGAA
GAATGTGAAGAACTACAATCTCAGGCATAAACGGTTTGCACCAACTTACAGTGTAGGCCA
ACGCGTGCTTAAGCGGAATTTCAAGCTGTCCTCGGCTGCGGACCGGTATAACGCGAAGTA
CGGTCCCGTCTACGTTCCGTGTGTTGTCGTCGCACGGCGTGGAACCAGTTCCTACGAGTT
GGCTGATGAAACCGGCAAGAACATCGGGGTGTTTTCCGCGGCGGATCTTCGTCCCGATGA
CACAGATGTCCATTCACAGTAATCAACTCACTAAAAAGGAAAGAAAAGGTGTAAGGACCT
AACTCAATGACACAGCAACGAACTCAAGGTACCAGAGTATCGGTGTCCCCTATAACATGT
TCATGGCAGATGCGTGGGCGTGTTGGTCATCATTGCGACAAAGCCGAACGAACACTTGAT
GGAGCGAATTAAGATCCTCAGGTGGTGATCACGTTGCGGCGATGGGCGTAGCGACCAGGC
TGGTGTACGATCTTAATCCACCGGTCATGTAAACAGCACTAGTGGTGAAGAGTGGTCATC
TCAAAACAGCAGAGACGCTGGAGATCGAGTGATCGTTCGTCACGAGCCACAGTGTGGTGA
ATTCAGCGTTCAGCGTAGAGTGATAAGGCCAGAATGATCGGGTGTTGCCATAACAGCGAG
AAGTGAGAAGATTCCTCCTTCGCTGGTGAGATGGTGATCGCGAGATCTGGAAGATGAGAA
GATTGATGAGTAATTGCGCATGTATACAGTCCGGACTGATGAAGAATAGAGATCTCTGTA
GAGTAGTATTTGTAGTAGTGATAGATTAGAATAATAAATTGTAGGTTTTTAGAAAGAAGA
AGTAGAAGATCGTGGAACGCGTCGTACTTACCATCCATACAGTTGAAATTTCTTCTTTTC
ACGTTGAGCTGATGATCGTAACTTTGGTAGGAGAGTCCCGTAGGTGTAAATGGAAGAAAA
AGCAGCTTTCAAGGCGCCGAAAGCTTAACTTCGCGAACAGGAGCTCACTTGTAGCTCACA
CCTTTGTAGATCAGGCGGCCACCTGGTCGGACAACCTGAAAAGGAAACCGTTCACTAAGC
TTAACGTGATAGTTGATACATAATGATCTACTTATCTTGAACACTTCTTGAGAAAGACCA
CCTATTTTAATCCGTTTAGTAGAAATTTTCACAGTTTTTTTTATTTTTTTTTTTACACTT
TTGTAAATTAATCGGCAACGTATTACCGTTCGTGACCGCGTGTGAGAAGCGACTGAAAGT
TGGCTCTTTCTCTTACTGTGAGTAAGCCAGAAATGAGATTTAACGAAAGTTGATGTAGTA
GATTTAAATTCACCATTGGTGTAATTCGGCATGCATATACTCAGGCTAAAAATCACACGT
GGCCAATTATGGCATATTTCGTGAAGAAATGTCGCTTTTAGTTGCCAGATTTTAATGTGT
TTATGATGTCTATATGTTGTAATTTGTTTTAACTGCTGCGCGAGACGAATTATGTGTATA
CATGTTTGTAAATGTTCTACTTAACCACAAAATAGCTTCCAATTTGCAAATACTTTTCCA
AAGGCTTACATAATTGAACCTGACCAGTTCAATTATTAACTAAGGTGGGGGATAGTGTAA
CCACTCGTTACAAGTCCTTCATTCTTCAACATCAATAAACCAAAAATAAATGCGAACGTT
CACGATTCTTAGCTATGGGGTTAGTAGGGAATTAGGGAATAAATAAATAAATGTAATTTA
GTTAGTAGGGTTAGTAAAAAGGGGAAATTAATAAATAAAAACACAATTTGTTAACACACT
ATAACAACACACAAACTGTGGGACAAACCAACAACCAGCGACAGTATTGTCTTCGTATTA
AAACATCGCAAAGGGGGTGGTAGACAACGCCCAAAAGTGATGGGTGTCACGTGACGTAAT
GTCGTGTCACCGACCAAAAGGCTTGAAGGGACGAGAATTAGACCGCCAACGGTCACATTC
TCCCAGGCAAGTGAGCGATCTATACCGTTAGAAAAGTAGAGCGAAGGACTAGAAGTGAAA
GTGGTGGAAATTTGTGCGAGTGCACCTCCTGTCGTTCAGGACCTTTTGTCCTTTGGCGTA
AACGCCATTTTGCGAGTTAAGCACGCCGCTTGACCGCCAGATCGCTCGCTCTTCGGCCCA
GTTTGCGTAAGCGCGGAGGAGCCGGCTTACTGCGTCTAATCGTCAAAGATCATCAGTTGC
TCTGGTCCGTGGACCATAATTTCCAAGGAGCACGCTCGGGCCCTCGTGGCTCTCATTCCA
AAGGAGCGTAAATTCCCCCTCTCGGTTTGGTCAACGTGGGCAGGTCCCCGATCGGCCGAT
CCAGTCAAGGAGGGAAGGCCTGGTCCCTAAGCCGTGCTCTACCTACCATCCACCCCCACC
ACGTCGAGAACCAGCACCGGTGCTTCAGCAGCGAACGCGAGCGCTCGCGGCCAGCGGACT
GGCTGAGTAGCAGATCGTCGTCGTCAGCGGAAAAGCAGCGGTACGTACCGAGTCCCCCAC
ACACACATACACTTACAAATATACACTTTTGAACCGACTTAAATTCTTTAAATAAATTTC
CCCTGTTGTCTCCCAAAAGAGGAGTTTCATTCAACCTGTAACACAAGAAAAGTGAAGTTC
CCAAAATTAAGTTCGCGTATCTCCTCGTTGGTGACTAGCGCAGCCGACCCTGCGATTACC
GTGAGTCTGTGCTGTGACTAGCTAACCGTAGGCAAAAACTAATGTGGGTAAGTCCTAAAA
>cqgypsy_64
AAATACAAAAATCATTTACTGAAACTGTTTTTGACAAATGCTCTAAACGTTGTAACCGTT
GCTAGTCGATCTGGTGAGCGTGAGATTTATGCGCCACTCCCAAAGGGAGATCGCACGCCA
TGTTTGTTTGCCCGGTCGAGACTCTTTTAAAAGACGAGCCCATTTTGTACTGATCCTCAT
CGGAGGATTCAGGATCGAACCAGCTAGATCACCGAGAACTGCCACTAAACGAAACCGAGA
ATCCGTCACGCCAACCACAAGAAATCACCCAGACAACTTACTCCAGTGTGTTGCTTCCCA
TGCCTAAAAGCTCATCATTGGCAGTGCCGCCACCTGCCACCAGGCAGCGCTTCGATCGTG
GCAGTGCATTCGACGCCAAGCTCTGTCATTCAGAAAACAGAACGAAAAAAGACGACGAAA
AGTGACATAACTCCAGATTCAATCAACTAAAGAAACTCCACAAGTAGGTTTTAAATAACA
GTTAAACGAACGTTTTATTTATCCGAAAAAAAACTAGGGTGGTTTTTATTCATAACTCCA
GAAAGAAAGGTGAGTTCTCGTTTGTTCGTTTTGGTTTAGCATGCTTATATTTGTACAATA
GTGTTAGTGGCCATCTTCGTGTTTTTCTACCTTCTACCTACTTTGCGTGTGTGCGTTTTA
TCTTTACTTCTGTCTGTTTCCCTAACCGTGCTCATGTGCTCTTCCCATCTTCCAGCAATC
AGCTGATCAAATCGGCTACTGCTTCTTCAAAATTGCGCGCGCGCGCGTTTAAATTTTGGG
GGTCATCCACGTGTGGCGTAGAAACGCGTGGGATTAAAGTTCGCTCCTCAAACTTTGGAC
GCGTCCGACAAGGGCGGATTCGCGTCTGCCGCCTCGGCACTAGGCCGGCAAAAACTTCGC
TACGTCAGCTAGGGACGTGCTTCTTCCCACAAGTGCAAATAGAACGGACTCACCGAATGA
TGATCTTGTTGCTGCTGTTGTTCTCTGCTACTTGGGCTGGTTGTTCAGCTCAGGGACGAC
ACGTGGCCGTCAGCTGATGAACAGCTGACCGGAATGCGGGACTCGGCCTTACGGGGTGGC
TCGGGCCGGTTTTGGACTTTTCCCGGTTCCGCGGCTGTCAGGTGTTCGCAACCGGACAGG
AAGCTCCGGCCTTAGGGTTGACTCCGGCCGGGACTAACGTTCTCCGCTGTCCTCGTGTGG
TGGTTCAGGGACCCTCCCTTCTTCACCGGGGCGATGTGGTGACGGATCGCCGCCTAGCGT
GCGCTCACGCTCTTCGTCCTCGTGCTTCGCCTGGTGACGTGCGGCGACAACGAGAAGTAC
GGTGCGCGGGGAACTTCGTCTCCCTTTTTCCTCTGCTGCTTCTGCTGCTCGTGTGTTCGC
GCTGCTGCTGGGCTGGTGCTGCTGCGGGATGGTTAGCGCTGTTGCTAACGGGCGAACTGT
TCGGAGAAATTCCATGAGCACATGCACGGGTTTTATATGAGCACTTTACCTTAGCTCCTG
ATCGCACACAAATTTAACAAATTCTTCGCAACTAGCGCACACACGACTAACTAACGGGAA
ACTACGAAAAACGGAAATTTAATTAGAAGACCAAATAAGAAACACGTCACTATACTAAAT
TACATTTTGTACAAAAAGCCAAAAACTCGCGGTACAAAACGCGCACTTCCACTCTCGTTG
ATAGCTGGGTACAAAGTGAACGAGCCCTGGAGTCCTCAGAATAGGGAAGGTCGCAACGGA
CGCTCAAGCGGTTTGACCGGAATTACGTCATTCCTTGAGATGCTCTCTGGGTAACTGCGT
GCGACAGAAGTAGCGAACTCCCCATCCCTTTTTAGCAACTGTGTTCTCGGGTCTAGCTGT
GGTGTTCTCTCACTGAGGTAGTTCAAGATCGGCTCATCTCTCTCAAGAGTCTCTCTCCGG
GTCTTAACGCAATCGGTCCAAAACAGGTTGAGTTACCGTGGTGAATACAACGGAGGTTTT
ACAGAAAAGTGCAAGCGGAGTTTGACTCGTGAATTTTATTGCAAAATGTAAATAAATAAC
ATTAAACATTGAAACAAATAAATAAATTATTTTGCCAAACAGGCCAACTGTTACATCACT
CCATGCTTAAATTACGAAAATTCAGTGTAAACTGAATTTTCGTAAGGGGAAATCTTACGA
AAAACCGAAAACTAACAACTACACATTTATTTACATTTCACTAAAAACAAATTGCGAAAG
ATTCTTCAACAGTTCGGGGTCATATATGATCATCGGTTACAAGTAACCTCCATCTCTATT
TCCAAGTCATGATCCATCACAGAAAATGCTTGTTACTGACCATCAACGTCTTCACTCCGG
TCTCCAGCGAACGTTCAGAAATCCTCAACAAAATGCTAGTGCAGAATTGTATAACCTAAT
CACAGATACTTTATTTTTCGGTCATTTACTTTACCGGCTATAATCTCTAAATTTCTCCCA
GAAAAAACTACTTGTTTGAACAGTCCAGGACTAGCAGTTCGACTATGACTAATGGTTGAC
ATTCCTCATTCATTCATCCTAACACTCAAATCCCAATCAATACCCCAAACTAAAATATAC
TTTCCAATAAATAATATTCCATATTTAATGAAAATACAACCTAAAATCTCCAAACTTTGT
GTTCCCGAAATACTACTGGCTCATTAAGACTCAGAATCTACCTCAATCATTACGTTGAGC
AAATGAAACTTCGTCCTAATTCACCGAAATCATCTGTTCTGCAGAGTTTAGGCCCACCCC
AAAGCTTTACTTCAGGCAAATTTGTCCTTAACTCTGACAGAACGCAGCCTAATTAAAATA
TCTATATTGAATTTCCACCCCAGAATCGACTCTGGTCACCCGAAATTCAACAAGACAACT
GAAATTCGCCACAAGGGTTTTCCCAAATAAACACTGAAAAAATTTCACTCTACCTAACTA
ACTGGACCTGTCAAACCAAAAGCTTCGTCAAAAAGCTTCGCCGAGGACGTCAAACGAAAA
CGTAAACAAACGTGGCTGTCCGTAATTTTAACTCGCGTGTGGTTTTGTCTCAAAATGTGC
TCTGAAATGTGTCCAAAAAGTAGTGAAAAGTGCCTGATTGTTCCAAAACAACTTTACCGG
ATGATTAATTACGGGGGGAGTATTAACTTTCCCTAAAAAAAATCCAAAAATTGATGTGCT
TTGTGTTTTCTTTTGTAGGAGCTGCATCGTGGGACAAAAACAACTCTGGGTGCTGAAGGC
TGACGGAAATTTACTAATAGTTATGCGGAAGGCTGAATCAATTATGCTGCTGAACTAAAA
ACCAAGTGCGGAAGGCCAAAATTTATTGCTGGAATGCTGAAAATTACGACAGAAATATGT
TGCTGAAGGCTGAATTTGGTGTGACGTCATCAACTTCTCATCTGATTGGAAGCTGCGACG
AACTCTAATTGGATAACCTAACCTATACGTCACGACGAAAATTATGCTGCGCGATGCTGA
ATTATGCTGACTACATCTCTACTCATCTCAAGTTCCCGAAAATATGCTCCAGACGACGAA
ATTGAAGACAACTTTACATCATCGATCATGCTACGCAACATTACTTCGTGGGACTCAACA
TAAACATAATCTACAGAGATCCAAGAAGAAACTAACACTACGATAAGTACTCACATGTAG
TTTTTATAAGATTAGGCGCGACTAACAATTAACAAGTTTTATTTACATCAGGTAGGGTAT
TTGCTCCCATCCTTGATCCTATTCCTATCCTAAATCTAATTTTGTCTCGTTGGACGGTCT
GTTTACGATGTCCGAGATCGCGATTGACTAGTTCGAGGGTGTTCGTGGTATTTATGCTCT
AGTTCTTCGTTTTTGTCGCCAGTAGTTTATGTTATTGTGGGACGCTCAACTCTTTGATCG
AGGAGACTGGAAGGTTAGAGGTTTTATGAGATCTTGTTGCTTTCGATTGGGTGAAAGGGA
CATAGCTGGTTGGGTCATAGTTTGCCTAGCATATTTTGTCGACAGTCAGCAGGTTCAAGC
ATAGATTTTCATGTTGGCTAGGGGAGTTGGTCTTTCGATCTCGTCCGCAAAAGCTCATGA
ATCATCTGTACTCTCTTCTGAAGCTGGACAGGTGTGGCATGTAGTTGTAGTTGTTGATGC
CTAAAAAGTGTTTTGGAGCATAATTTATGCTTGGTTGCCTCTCTAACGGTTAGAGGGTAC
ATAGCTCGAGAAATTTAAATTTGAAAATCCTGAATTGCAAAATCCTAACTGAAACTGATC
GATTCTACCGCGGTGTTAGTCGACCGAACGCGAGGGAGGTTGGTGAAACTTTTTAAGGTA
CTTGCAGTTGAAAACGCCCAGACGTTTACCTTTTTCGTCTTCTAGTTCGTAGCAGTGTTC
GCCCACTACCCTTTTGACCAGCGCAGGAACGTATTTAGGCGCAAGTTTGGCACAGTAACC
CTTACCCTTGTCGGAAAGTTCGGTGTTCTTCTTCAGAACCTTCTCGTTGACCGTGTACTG
TGGACAATTCGCGTTTGACCTGAGGTTGTAGTACTTCGAGTGCCTCTCGAAGGCCTTCTT
GAGATTCTCCTTGACGTCGGCGTACAGTTTCTCCCTCTCAGCGTTGTTCAGACTCCCACT
ATCAATCGACGTGTCCCTCATGCAACGGTACTCTCTTCCGTCCGAGACCATGTTACGCCC
GAACAGGACAAAGTAGGGCGTGTACTTCGTCGCGTCATGCACCGAGTTTCGGATGGCGTT
GGCGATCGTCTGGATGTTGTTCGCCCAATCCTTGTGGTCCTTTTTGATCGTGGCCCGGAT
GGCGGTTGTTATCACCCGGTTGGCTCTCTCCGAATCGTTGATCTGCGGATGGTAACTCGG
CGTTCTCCAGTGGGTTACGTGATATCGACTCAGCAGATCTTGGAACAGTTTGGACGTGAA
TTGTGTCCCGTTATCTGTGAGGATTACTTCCGGAACCCCGAACAGCAAAAACAGCATATT
CTCAACGAACGGAACGAGCGAATCCGCCGTGGCTTGCCGAAATGGTTGTACTAGTACGAA
CTTGCTGAAAACGTCTGTTAGTACCAGCAGACAGGTGCTTCTCCCTTTCCCCGATGCCGG
AAGCGGTCCAACATAGTCCATCGTCACAAATTGCCACGGGTATTCCGCAATCTTCCGCTG
CACTTTCAGTGGAGCTGTGGTATTGACGTTGGTCGCTTTGCTGGTTTGACAGACGAGACA
ATCCTGGCAGAAACGTTTCGTTTCGGTGTTCATCAACGGCCAGAAATATCTTTCCCGAAG
CGTGGCCAGAGTCTTCTCGAACCCGAGGTGAGCGGTTCCGTGAGTTTTCCGGAGAATCTC
TTCTCGTTCCGACTTCGGCGGGTAGACTTTCCAGCAGAAACGACTATCCTCGACCTTTCC
TTTGTTCTTGACGAACTTGTAAACGCTGCCGTCGACTACTCGGAAGTCCGTGTAGGCCTG
CGGGTCCATCGTGATCTGCTTGACCAGGTCCTGGTACTCCGGATCGACTTGCGCTACGCT
GATGGCATCTAACGAGCGAGACAAACAATCTGCGGTGATGTTTTGCTTCCCCTTTCGATA
CTCCAACTCGATATCGTATGATTGGATCTTAAGAGCCCACCTGAGCAGCTTAGAGTTACC
AGACTCGACACCTATCGTGAACAGCCAGAGGAGACTACGCGCGTCCGTGACGACTTTGAA
ACGGCTTCCTTCCACGTAGTGCCGGAAGTGCTCGATCGCGAGCAGAACGCCTAGGCATTC
CTTCTCCACGCTGGCGTATCGCTTCTGGGTGCTGCTTAACTTCTTACTGAAGTAAGCGAT
GATTCGTGGCTCGCCATCCAGCTTCTGGATCAGCGCGGCTCCGACAGCATTATCAGATGC
GTCTGACTCGATCACAAACGGCTCGGCAAAATCCGGGTTGGCCAGAATCGGTGCCGACAC
CAGTGCGGCTTTCAACTCTTGGAATCCTTCTTCCGCGGCCTCCGTCCACTGGAACTTGTT
CTTCTCCTTCCGTAGCAGGTCCGAAATTGGCGCGACGATCTTGCTGTAATTGGAAATGAA
CCGTTGGTAAAAGCCCGCCAGGCCGAGCAGACGGCGAATGTCCTTAACGCTCTTAGGGCG
GCTGTAGTTCAGGATCGGATCAATCCGCTTGCTGTCGATCGCGACGCCCTGTCCGGTTAA
CAAATACCCCAAATAGTTCACCTGCTTCTTACAAAACTGCGACTTGTCGAGCGAAATCGT
AAGGTTCGCCTTTTCCAAACGTTCCGCCACGATTCCCAGTAGTCGAAGGTGCTCGGACAG
GTCCTTGGTCGCCACCACAATGTCGTCCAAGTAGACAAATACATGGGGCTCCAGATCAAA
CCCAATGACCTTATCCATCAGTCTGCACATCGTGAAAGGAGCGTTTGTGAGTCCGAATGG
ACACACCTTAAAGCGGAACAGTCCCTTTGACGTCCGGAACGCCGTGAAGTCGCGACAATC
TTCTTTGAGCGGTATCTGGAAGTACGCGTCTTTCAGGTCGATTACGGAGAAGTAGCACGC
ACTCTGCAACCGATGGAATATCCCTTTCATGTCGCGCATCGGGTAGGAATCCTTCTTCGT
CATGGCATTGATCCTCCTCGAGTCCAAACAAACTCTTAGCTTACCATTCGACTTGCGGAC
GGGAACCAATGGGTTCGCCCACTCACTCGTGCACTCCTCGATGGCATCCATCTGCCTGTA
GCGTTCGATCTCCTTGTCCATTTCCGCTTGGATGGAAGGTGAGCAGCGGTAGAGTGGCAT
TCGGCGGGGTTTCGCGTCCTCTCGAAGTACGATCTCGTGCTGCAGAAGCGCTGTTCTTCC
TAAACGACCTTCCGTTGTACACGGGAATGTCCTGATGACGTCGGCCAGACTTCCTCTCTC
TGCTTCCGTCAGGTCATGCTCGGTCTTGATCGTTTCCGGCGTGGTCGCCGACGGTTCTGG
CAGATCGATGCCCGGAATGTCAAGGGAATCGTCCGGTGGTGGTTGCTCGATGACCGGAAG
TGCTTCGACCGGATGTATGAAGAAGTGGAACAACTCTTCCGGAACGTCCTGACTTCCTGC
GGTGATCTCAGCGATCTCTTCTAGTCCCGTTTCACCCTGCATCATCGGTTTAATCCCGAA
GGTTGTCCAGAAGTTGATGCCTAGGATGAAGCTTCGTGTGATTTCCGGTACAATTACTAC
TGCTACGACTTTCGTCACGTTTCGAAACGTAACCGGCATGTTGACGTACCCCACGCATGA
GTACTGTGTGTGGTCAGCGGTACAGATTCGAATCGGTGACGGAAAAATCTTCAAACCGTA
ACGATCAGCTACGTCTCTCGAATTGGTAACGCTTACGCTGGCACCCGAGTCTAACAGGGC
CTCGAATTCAGTTTCGAACACGCGGATCTTCACGTGTGGACACAGGTTGGTGTGGATTTT
GATCTCCAGCAGGTTCTGAAAAGGGTCGAAAAAAGGTGTAGAACTGGGAACTTTGTTCTT
GGTTGGAATGCTCGAGTTCCCGTTGCGGCACTCCGAGTTTAGTTTCCCGGATTTTGTCCA
GACTGAGGGTGTGGGTTTCCTTGACCTTGTGTTGTCTGAGCAGCCTGTGCGGGCGCGCTC
CTTCTTGGGTGGACGTTGCAGGTCGCAGCAACTGTTCCTGCATTTCCACAGACGTAACAG
AACGTAGTCTTTTCTGCTTGACATTGTCTCCAGAAATGTCCGTGCTGTCTGCAGTTCCAA
CACAACGGAAGTCTCGTCGTTTCCTGTGAAGGATTGCCTCTGTACCCCTCAGCGGGACGG
TCCCGTCTCCATGACCGGTTCTCCGGTTGTCGCTGGTTCCGTCTATCGATGGCGTTCAAC
TCTTCTTCGCTATCCGTTTCCGGTTGATCTGCCTCGAGATTGTTGACACCGTGACGCGTA
TTTATCGGGTTGAGAGAAGGATCGTTAGCGTCGATGCGTTGACACAAGGCTGCGAGCAGG
TCCTTGCTGTCTATGTTAAAGTATAATAACTTGGAACGGTAACGTTGTTGCATATTCTCA
TAAATTATGCGGAACATCCTTCTTTCCGACAACGGTTTTGTCAGAAGTTTGTTCAAACGC
TCGATGTCCGACAGGAAAGCTGAGAACTTTTCTCCTCTCTGTTGTTTGCGGTCCGCGATC
CGTTGACGAATACTCTGGTTCTCGTTTGGATTACCGAACCGGAAACGAATCTTCGTTTCG
AAGGTAAGCCAATCCCAATCCTCCTCGTAGTAGGTGAAGAACCAATCTGATGCCTCGCCT
CTTAGTAGTAGATGGATGTGACTAAGCATACTACCCTCAGAGATCGAGTTCATCATGGCC
AGTCTTTTCACCTTGAAGATGAAGTCTTCCAGCGTGGTCGAGCGCGGTTCCCCAGAAAAA
GAAATGTTCCATTTCTCAATCCGTCTGTCGTACTGCTCCGTTCGGCGGCGTCTGGTCCTT
TCAAACGGTATGAAATTTCCTTGACAGTAATCGCCATCATCTTCGGAGTCATCATCCTCA
TCTCCGTGGTCATAGTTCTCGTAGCCACCGTGCCTTCCGGAAACTTCATTTCCAAACGGC
GGTCGATGCAAGCGCAAAGTCAGTCCCTGCGACAGGTTGTTCTGCGCGTTCTGCTGTTGA
AATTGATTTCTCTGCGACGGCGTTTGGTTCCCTTTTACCGAGTTGACTTGTCCTGTTGGT
TGAAAACGGTTATTCTGTCCTGATAGACCAAACCGGTAACCCTGCTCCTGTTGTGGCCAC
TGGTACAACTGGGGGGTTTGGCTCGATTGTGGTGGAGCTCCCCGCTCTTGCTGAGGGTTT
GACCTCGGCCACTGGTACAACTGGTGAGTTTCATTTGGAGGTGGTGGAACTCCGCGATTC
TGTTGAGGGTTCGGCCATTTCATCGGTCTCGGCCACTGGTACGACTGAGAGGTTTGGTTT
GATGGATTTGGAGGGAGTGGTAAACCTTGGCTGAACTGCGGGTTCTGTCGATTGTCCGGC
AATGGCGGCGGTTCCTGGTTCTGCGCCGACGGTGGAAACTGGTTCGTTCTCGATGAAGAT
TTGTTCAGCGGAGGTTCGGTTTGTCGCGAAGGTACTTCCGAGTTGTTTTGAGGATTAATT
GCCTTCTTCCGTAACTCAGCTAAGTTGATATTCTGCAAGCGATCGGTTAAGTCCCTACAC
GTCTGCCTAAGTTCCTTGTTATCCTTGCGCATTTGTTCCATTTCGGCTTGTAACTGTTCC
CTGGATGGAACGATACCAAGACGTTTACTCGCGGGAACTTTGGGAATCGCACCAGTGTAA
CTTGGGTTGACTCGAACTGGACTAAGGTCGATCCCAAAATCGCCAAAGGTCAAGTTGTGC
TGATTCTGGTTACTCCCATTTAAGTCTCCAAGCAAGTCAGTCACCGTATCGACGACAAGG
TTCGATCGTACGCTGGTATTCCGGCCAGCAGTTTGGTTGACAGACAGGTTCCCCGACTGG
TTCTGTTCCACCGGAAGAGCAGCTGCTCCCTCATCCTGGTGTACTTCTTCGCTAATCGGC
TGCAACTGAACCCCAACGTGCTTCATAAGATCACAAATATCCTGTACCAAAACATCCCTC
ATTTCCTTCGTTTGAGGCGTAATCTGACTGTTTTTAGTACGCAGATAGTAATACTGAAGA
CGTGAGATCAATTTTGGATCCTTTTTCTCTCGTAGGGCTAGTTCAATCGAAGACACTCGC
GAAAGAATGAAGTCGTAGTCCTGTTCGATCGTGTAAATTGACAGATATTCGCGTTTCTCT
TGACTGTCCTCTTGGTAATGTTTTTGCAAAATTTCAACTTTAGTCTCTGTGTCTAAGTTA
AGCGCATCATCAAGACTTCTCACCCTTAACTCATAGTCCACCTCATCATTAAGCAGATGT
TTCGCGTAAGGAAATTTGAAACTCATTTTGAATCAATTTTATTATTGTGATAAATCTCCC
TAAAACGAAACTGGACAAACTCGCAATCAAATACTACTATGACACAAGCACTCTGTAATC
AAGACAGTTAATAAATACCACATAAACTGTAATAAATAATCATAAATAAATAAATAAATA
AATAAATAACACCGATAGTGACTTCCACAAATAAATATGCCTGAATGTCCTCAGTATCCG
AAATAATTTCCCAAAATAAATTCTTTTTCGAATCTTTTCCAAAATAATCTCTTTTTCGAA
TCTTTTCGATCAGAACTCCAAAATTAATATTTCCCGAAACAAATCGTAATAGTTTTCCTT
GAATAAATCATCAGTAAATCATTTTTTATCGTTTATTAATCTCATTTTTCGTTAGACCAC
AGCATGTGTAACTTTCTATCATTAGTACTCCAAAAAACTCTCACGCTTGCCCAGCAATTA
AATTAACACAGTAACTCCAAAAGAACATTAATTACTCCACGAATAATCAAGTTTTACTCC
AAATCAGTACGAAATTCAACGAATTTTACGTTGGGCGCCAAAATGTAACCGTTGCTAGTC
GATCTGGTGAGCGTGAGATTTATGCGCCACTCCCAAAGGGAGATCGCACGCCATGTTTGT
TTGCCCGGTCGAGACTCTTTTAAAAGACGAGCCCATTTTGTACTGATCCTCTTCGGAGGA
TTCAGGATCGAACCAGCTAGATCACCGAGAACTGCCACTAAACGAAACCGAGAATCCGTC
ACTCCAACCACAAGAAATTACCCAGACAACTTACTCCAGTGTGTTGCTTCCCATGCCTAA
AAGCTCATCATCGGCAGTGCCGCCACCTGCCACCAGGCAGCGCTTCGATCGTGGCAGTGC
ATTCGACGCCAAGCTCTGTCATTCAGAAAACAGAACGAAAAAAGACGACGAAAAGTGACA
TAACTCCAGATTCAATCAACTAAAGAAACTCCACAAGTAGGTTTTAAATAACAGTTAAAC
GAACGTTTTATTTATCCGAAAAAAAACTAGGGTGGTTTTTATTCATAACTCCAGAAAGAA
AGGTGAGTTCTCGTTTGTTCGTTTTGGTTTAGCATGCTTTATATTTGTACAATAGTGTTA
GTGGCCATCTTCGTGTTTTTCTACCTTCTACCTACTTTGCGTGTGTGCGTTTTATCTTTA
CTTCTGTCTGTTTCCCTAACCGTGCTCATGTGCTCTTCCCATCTTCCAGCAATCAGCTGA
TCAAATCGGCTACTGCTTCTTCAAAATTGCGCGCGCGCGCGTTTAAATTTTGGGGGTCAT
CCACGTGTGGCGTAGAAACGCGTGGGATTAAAGTTCGCTCCTCAAACTTTGGACGCGTCC
GACAAGGGCGGATTCGCGTCTGCCGCCTCGGCACTAGGCCGGCAAAAACTTCGCTACGTC
AGCTAGGGACGTGCTTCTTCCCACAAGTGCAAATAGAACGGACTCACCGAATGATGATCT
TGTTGCTGCTGTTGTTCTCTGCTACTTGGGCTGGTTGTTCAGCTCAGGGACGACACGTGG
CCGTCAGCTGATGAACAGCTGACCGGAATGCGGGACTCGGCCTTACGGGGTGGCTCGGGC
CGGTTTTGGACTTTTCCCGGTTCCGCGGCTGTCAGGTGTTCGCAACCGGACAGGAAGCTC
CGGCCTTAGGGTTGACTCCGGCCGGGACTAACGTTCTCCGCTGTCCTCGTGTGGTGGTTC
AGGGACCCTCCCTTCTTCACCGGGGCGATGTGGTGACGGATCGCCGCCTAGCGTGCGCTC
ACGCTCTTCGTCCTCGTGCTTCGCCTGGTGACGTGCGGCGACAACGAGAAGTACGGTGCG
CGGGGAACTTCGTCTCCCTTTTTCCTCTGCTGCTTCTGCTGCTCGTGTGTTCGCGCTGCT
GCTGGGCTGGTGCTGCTGCGGGATGGTTAGCGCTGTTGCTAACGGGCGAACTGTTCGGAG
AAATTCCATGAGCACATGCACGGGTTTTATATGAGCACTTTACCTTAGCTCCTGATCGCA
CACAAATTTAACAAATTCTTCGCAACTAGCGCACACACGACTAACTAACGGGAAACTACG
AAAAACGGAAATTTAATTAGAAGACCAAATAAGAAACACGTCACTATACTAAATTACATT
TTGTACAAAAAGCCAAAAACTCGCGGTACAAAACGCGCACTTCCACTCTCGTTGATAGCT
GGGGACAAAGTGAACGAGCCCTGGAGTCCTCAGAATAGGGAAGGTCGCAACGGACGCTCA
AGCGGTTTGACCGGAATTACGTCATTCCTTGAGATGCTCTCTGGGTAACTGCGTGCGACA
GAAGTAGCGAACTCCCCATCCCTTTTTAGCAACTGTGTTCTCGGGTCTAGCTGTGGTGTT
CTCTCACTGAGGTAGTTCAAGATCGGCTCATCTCTCTCAAGAGTCTCTCTCCGGGTCTTA
ACGCAATCGGTCCAAAACAGGTTGAGTTACCGTGGTGAATACAACGGAGGTTTTACAGAA
AAGTGCAAGCGGAGTTTGACTCGTGAATTTTATTGCAAAATGTAAATAAATAACATTAAA
CATTGAAACAAATAAATAAATTATTTTGCCAAACAGGCCAACTGTTACAACGTCAAACTT
>cqgypsy_65
TGTAACCAGTTTATCTTGGTCACAATCATCTTTACACTTTACCATTACACAACTTGAGTA
GAAAAAAAAAATTGTAAATAGAGTTAGTCAAAATTGTCAGTAAATGTCTGTGTATTTATT
GAACGAGTTTCTCCGTGTTTACATGTTCGAAACTTTGTTGAATAAATACTCAATAGCCGA
ATGGTTGGTGTCTTTTGGTGTTATTTATTTATTTATTCCTATTAGTTCAACTTATTTATT
GCTTGCAATTATTAAAATACCTATATTCATTTTCCTATTAAATTTGTTACCCTACCCTAT
ACACTGAGTCGACATTCATTTAAACCAAGACACCAACCTAAACATTGTGATCGCTGTGAT
GTTCGAGCTTCTACTGTTGTCATCAGTCATCGCCAGTCTGTCATCGCCAGCTGTCAGTGT
CATCAAGGGGAACCGGAGGTTGAGCTCGAACACGCGGGATTGGCGTTTGGCAGAAAGCTA
TAAAAACCGTGAACGCCCTCGTATAGCTCTCCAATTTTCACCAGCTATTTGAGTCCGGAG
GAGTGAAGAACCGGTAGCCGCCCAATTCATCCGTCACCAAATGAAAAGGGCGTAGTTTCG
CAGATTTTCTTAAATCTAAAAAGTTAAAACTTAAAGCTAGTGCCGTTAAAAACAGTGAAA
CGTTACACGATTAAAATCTAGCTTAAAAACAATTAGTACGGGTTCTGTGAAGTCCACCAC
GTTAAGCCTAGGTGACCTGTGTTGAAGACACACCACGGTGAAGTAGATCCTGGCTGAGCT
ATATACTTCCGGAACCGTAACGTACGCCCGACCCGAGTGAGAGTGGTGGACAGTGCATGC
GGAAGAAAAGTGGTCTGAACAGGGCGCGTGAAGTGTTGCGACACGAATCGCATGAGTGTA
ACGTCCGTCAAATCTGGAACCCTGTTCGAACTGGTGTGTCCTCGCTCGGGTCTAGACCAC
GAAGATAGTGCGCGCGTGTACCACTCCCCGGACTGCGGAACGAACCGCCATCCGTAACCA
TATGGCAAGCTACCAAAAACTGTAAGATTTCCCTTGCCAAGTGTGGGAAAGTGGCCCTGC
GGGGTGAAGCATGAACGTGTCCGGTGGCAGCACCGAGGAAGCCATCGGTGTGACACTGGC
GATGACCCGAAGGAGATCACCAGGCGAGCAGCAACATCAGTAGCAGCAACGGCCGCAACG
TGACCCTTAGCGTCTACCATGCTGAGGTTTTCTTAAATAAAATGCGCAAGTACTAGTAAA
TCCCCCTTTTCTTTCCCTTCCTGGATCAGTTTTCCCCTTGTTACCCATGATTACTCCCCA
ATAAACAAAAATGTATGGTCTAAATCTATTTCAAGTTGTGTCGTCTTTTCTTTAAATGTT
GTTCAAAGAGATCTTGTTCCAGCTAATTTCCCCTGATAAAGTGACGTTTCCGGTAAGTGT
AAAGTGAAACATTTGTAGTTTGTGTAGAAATCTCCGGAAGACACGTGCCGCCCTATGGAG
CAATCCCCCTAAGGGACTCCATGTGCTCATCTCATATTTAACCCCAGAATAGTTAAAGAC
TATCAATTGGCGCCCAACGCAAAATTTTTCAAAAAGTAATTTTCTTCCATAGACCAGAAG
AAAATTCCTTTTAACGGTCTCCCGGAGAATTTCAATAAATGTAAATTTATTTCAATCAAA
TCAAGGCCAGCAGATGAAACCTACGAGGCAGAAAGTCAACAACATGATCTCCCAAGCAAG
CTCTGTCGTACATGATGATAAAAACCTCAAATTATGCTTTCTGTTTCAATCGTGAAGTGT
GAACATGAATCAGTAACAGTCCGTAAGAATTAGTTTCTCGACCGTACTGAAAATAGTTCA
ATTTTGTGATTTTTCAAGTCAAATTTAGTCGTTTTGTATTGATCTTGAATTATTTGTTCA
ATTTTGTTGTTAATTTATTCGCATGATCGATTCATTTGTCGCTTATTTATTCTTCAATGT
TATTTATTTATTTATTTATTCACACCAATATTTATTTAGGTAGCATTTATTAATAATTGT
GCATGCCTACACGAATTATTTTCACATTTGTATTATCGTGAAACAAAAATTTAAATTTGT
CATTCATTCATTGAAATCATGGCTGATTCATTCACTTTTGATGAAGCCTGTACGCTTTTG
GGTAGGTGGTATCATCGCATGAGAGTGGAAAACTTAGCCGATGATGAAGTTTTGAATGAA
CTGAAAGCTAGAAAAGTCATTTTGAACCAACATCTCACAAATGATCAACGACGTGAGATG
CTGAAGAACAGGTTGGCACAGGAGCAGTCTGGCGAGGCGGAGATCGGTCTTCGTTACGTG
ATAGGACCTCCAGAGGACGAAATCGCCACGTGTACGGACAGATACGAGCTGCTGAAGACA
TTGATGACACCTGATGTAGACGAGGAACGGCGAAACATAGTTCAAGACCGACTCATTCAC
CTCGGGATACGTTTTGTTGCAGTCTTACGTGTGTCGCGAGGGTCGCCAAATCTTCATGGC
TCGCTGCAGAACATGGTGGTGGAGTTGACTTCTCTACTGTACGCGTTCTACGAAGAGCCA
CCTCAAGAACCAGAGCCCCCAGCCGTACCAAATCCTCCTGTACCGATCCCATTGAAAGAG
GTGGGATCATTGTTTACACAAGACGACCTGGATTACATGCACGATCTACAAGCGAGAATT
GCGCATTTGGAAGGGCAGTTAGCGTTTGAAATTCCAGTGCGCGAGATGGGAACACAAACT
CCAAAAGTGACGTTTTCCTCAAATCGGGACCGTCAAAACGAAGATGTCAATCCCAATCTT
AATCCTAATCCTAATCCCAATCCCGATCCTATTCCACCTCCTAGTGAGCATTCTTATTTC
GATTTCAACAACTCCTTTTCGAGTTTTCAAAACAACATCCCTTACGGAAACAACAATAAC
CCCAACAATTACCCTTTTGGTTACCCTTTTGGTTACCCTTTTGGTTACCCTTTTGGTTAC
CCCCCACAAAACCAACAATATCCTCCACCCCCACAATACCCCTTCAATAACAACAATAAT
AATGGCCACACTGGAATTATCAATTCAAGAAATCCACAGCCAAACAACAACAATTATCCC
AACCAGCATAACAACCAGCATAACAACCAGCATAACAACCAGCATAACAACCAACATAAC
AACCCACCCCCACGAAATCCACAACAACGTAATCCACTTCCCGAATATCCCAATCAATAC
AACAATCGTCGTTCTCTACCGGTCTCAAGATGGGATATCCCCAAGTACAGTGGAGATGAC
CAAGGTTTGAGGTTGAACGAGTTTTTAGAAACCGTTTATGGTCATGCTCGAGCTGAACAT
GTGTCGAGCCAGGAGCTGTTCGATTCGGCCATTCACTTGTTCACCGGATCAGCCTTGAAA
TGGTACATGACCGAATGCTCGTTTGGTCGTCTCATGAACTGGGATCATCTCGTCTTTGAG
CTGCGTAGGACGTACATGCACCCTGACTTGGACGCCCTGATGCGGATTAAGATCTACGGG
CGCAAACAGCAAAAAAACGAGTCCTTCCACGACTACCACAACGAAGTCGAGAGCATGTTC
CGTTCGATGCAATACCAACTCCCGGAGTTCGAAAAGGTTCAAATTCTGAAGCAGAACATG
CGAACCGACTACAAGAAGCAGCTTACCTTTGTCCCCAAACAAACCCTGAGCATACTGGTG
AACGCCGCACGCATGCTGGACGCACACAGCTTCCCAGCCTACAACAAGGTGTTTGGTTTG
GAGCGAAATGTGCACGCTGTGAGCACCACGAACCAGTCCAACAAGAAGAAGCAGAAAGAA
TCAGCTGGGGAAACCGTCAATGCCGTAGGTCAACCTGCACGTCCACCTCAGAACCAGAAC
AACAGAAACCAGCAGCGCACTTCTACATCTACTCCACAACAACAACAACAACAACAAGCT
GGTCCATCCGGAAGTAACACCCAGAGACCCCAGGGAAACCATAATGGTCAATCCGGCCAA
CCGCCCAGACCGACGATGACCCTGGACGACTTGGTGAATGCTCACGCTCCTCCTCCTGAA
AATTCGTGTTTTAATTGTGGTCGAGCTGGTCATCACTTTGTCATGTGTCGCCAGCAACGT
GCACTTTTCTGTGGCAACTGTGGCCTGCGCGGATTTCCGGCGGAACATTGCCCATATTGT
TTAAAAAACGCGAACGCTGCGAACCAAAACCGCCGTTCGTAGAACCGTTTTTGCGTGACC
CTCCTGAATTCTGGGAGCCCGCGAACCAGCAAGATTACGAATCCTCTGCTGAAATTTGTC
AAATCACCTATCCTTTTCGTAACGATAATCGTCCTTATGTAAACATTAAATTATATGAAA
TTCAAATTCACGCCCTTTTGGACAGTGGCAGTAATCACACCCTTATTAGCGAAAAACTTT
TCAAATTATTCAAAAATAACAAAATTCAAAAATTGTCAAAACCTATCACGCTTCGTTCTG
CCAGCGGCGATGAGCTCGAGGTTCTAGGTCAAATTCCGATTCCGTTCGACTTCCGCGGGT
CCACGAAAGTCGTGACCACGCTGGTTGTGGTCAACCTCTCAGTTGATTGCATCTGCGGTA
TGGATTTCTGGCGTAAATACCGGATCCACCCTACGGTAAACGAGACCAACTTTGAGAACG
ATCCTCAGATGGTCACGACGATCGAACCCCCACCCACGGGTTCAATTCTGACGAAGGAGG
AGGAGCAGGTGATCGAAAACATCAAGAAGAAGTTCATTCCCGCGTGCGAAGGCCAGCTGA
CGATTACGCCGCTCGCCGAACACCGAATCGTGTTGGCCGATGAGTGGAAAAACAAACCAC
CTGTCCGGCAATTCCCCTACACCATGTCCCCGAAGACGCAAGAGCTGGTTGCTATCGAGT
TACAGCGGCTGCTGGACACCGGCATCTTGGAGAGAAGCAACTCGGATTGGTCCCTGAACT
GCGTTCCGGTTATCAAACCCAACAAGGTTCGGCTCTGTTTGGACGCTCGCAAGATCAATG
AGAGAACTGTGCGTGATGCGTACCCGTTGCCGCACCCTGGTCGCATCCTGGGCCAGCTTC
CCAAGGCCAACTACTTGTCCACAATCGATCTGTCCGAAGCCTTCCTGCAGGTTCCTCTCG
CAGAAGAATCCCGGAAGTACACCGCGTTCAGCGTTCAAGGAAAAGGGCTGTTCCAGTACC
GCCGTATGCCGTTCGGTCTTGTCAACAGTCCGGCAAGTCTCGCCAGATTGATGGACAATG
TTCTTGGCCACGGTGAGCTGGAACCCAATGTTTTTGTTTACCTGGACGACATTGTCGTCG
TCACAGAAACCTTCGTACATCACGTGCAGCTTCTAGAAGAAATCGCGCGGCGTCTGACAG
CAGCCAACCTCAGCATCAACCTGGCGAAGTCCAAATTCGGTGTTGCGGAGATTCCGTTCC
TGGGATATCTGCTGAGCACGTCCGGTCTCAGGGCCAACCCGGAAAAGACACGTCCGATTG
TCGAGTACGAGAGACCTACGACTATCACAAAGCTGCGCCGGTTCCTTGGGATGGCCAACT
ACTACAGAAGGTTCATCTCAGATTTCAGCGGAGTGACGGCTGCCCTGACAGACCTGCTGC
AGACGAAGTCGAAAACAATCCAATGGAACGAAGCCGCCGAGGAAGCCTTCTGCCACATCA
AGGAGCTGCTGATCTCGTCGCCGATCCTTGGAAGTCCAGACTTCACCAAGGAGTTCGTGA
TCCAAACCGACGCTAGCGACGTGGCCGTTGCCGGAGTTCTTACTCAGCAACACGACGAAG
GCGAGCGAGTCATCTCGTACTTCTCTCACAAGCTGACCACGGCCGAACGGAACTACCACG
CTGCCGAAAAGGAAGCGCTCGCAGCTCTCCTGGCGATCGAGGCATTCCGCGGCTACGTTG
AAGGTTACCATTTCACGTTGATCACCGACTCCTCGGCGCTCACCCACATCATGACGACGA
AGTGGAAGGTTGGTTCTCGGTGTAGCCGATGGGCGTTGGACCTCCAGGGCTACCACATGA
CCATTCTTCACCGGAAGGGTAAGGAGAATGTTGTCCCGGACGCCTTGTCTCGAGCCGTTG
CGCAGGTGGATGAGCCATCCTCGTCCTGGTACGCGACCATGAAGGCTAAGGTGTTGGCCA
ACCCCGACGACTACGTTGATTTCCGCGTCGAGAACGATCAGCTGTTGAAATTCGTCACTG
TGCAGGACGGCCCGTACGATTCCCAGTTCGAGTGGAAGCTAATTCCTCGACAGTCCGAGA
TCCCAGCGATTCTACAGCAGTGTCACGACTCTTGTTTCCATCCAGGTTACGACAAGACGC
TGGCGCGCATTCGGCAGCGGTACTACTGGCCGAAGATGACCGTCGAAATCCGTCACTACG
TGCAGCAGTGCGTTACCTGCAAGGAAGTAAAAGCATCATCAGTTCCGGTGGCACCAGAAA
TGGGCAAAATGAGGGTAGCCACAAGACCCTGGCAGATCGTATCGATCGACTACGTTGGTC
CCCTCCCCCGCAGTCGCCGCGGAAACCAGCACATGCTGGTCGTGTCTGACCTCTTCTCGA
AGTGGGTCATGATCCAACCCGTGCGAAGCATCAGCAGTTCGTCCCTCGTCTCGATCCTCA
AGGAGCAGTGGTTCTTCCGGAACTCTGTGCCCGAGATCGTGATCACGGACAACGCTTCTT
GCTTCTTGTCCAAGGAGTTCAAGGATTTCATCGACCACTTCAAAGTTACGCACTGGCTCA
ACTCGCGCTACCACTCCCAGGCCAATCCTGTCGAGAGAGTAAACCGCACGGTCAACGCCG
CCATCAGAACCTACTGCAAGGACGACCAGCGGATGTGGGACACTCGCGCGGTCGAAATCG
AGATGATTCTCAACACCAGCGTCCACGGATCGACCGGATTCACCCCGTTTTTCATAACGC
GCGGGCACGAGATGTCGGAAGTCGGAACCGACCATAAGTTGTTCCGACACGGCGAAAATC
TCACTGCCGAGCAGCTGGAAGATCGTCGGAAGGAAAGGTTCCAGGAGATCTACCGGATCG
TCGTGAAGAACCTCGAAAAAGCACACGAAACATCCCGCAACACGTACAATCTTCGCCACC
GTCAGTTCGCAAAATCGTTTGTTGACGGCCAGCTTGTTTACCGTCGAAACATGAAACAGT
CAAATGCCGCGGAAAGGTACAACGCGAAATACGGCCCCCAGTTCCTTCCCTGTCGAATAA
AGGCCAAACACGGTTCTTCGTCATACGAGCTGGAAGACCTCAACGGCAAGAATCTTGGGA
TTTGGCCCGCCGCCCACCTGAAACCAGGATAAACGGCTTTGTTTCACTAGTTCCCTCCAT
CAGGTCGTCACCAGCAAACAGCAAAAACACGCAATCATCGGAAAAATCATTTTATTTCCA
ACTCGTCATCGTCCAAAAAGGTGGCCACGAGTAGAAGTCCGCTTCGGCGACTCCTCGTTG
AACGATTTCGCCAATCCGCACACCGCCCGATTCGGCATGGCCCAGCAAATCATCAGCCGC
AGCTTTCTGCCCAGGTGCGCAGCATAAATCACCTGGAAAACATAGAAAAAAAACGACAAG
ATTAGCAGCAACATACTCACCTGGTCCACCTCGTGCAACTTAATGTTGTTTTGTTTTGAT
TAGCCATCGTCATCGCAAGGTTCAAAGTGACAGTTTGACAGTTCAGCGAAAGTGGTGCGA
AGCCCGCAGGGGTGTGCTGACGAGCACGCACGCAGCCACTTTTATGTCGACTAGTTACAC
TCTCAATGTGATTGATACTCTCTGTGCATTTCCAGTTTTTTTCTAGATAATTATCATGAA
AGTTTGTTAAATGCATTTGAGTGGTTCAATTCACAATTTAGTTAATTAAATCACTGAGAC
TTCGTACGTTCAGTCTTCAAGTGATGGTTTATTAATATAGGTTTGATATCGCCTACTATA
ATTTAGCTTTATGAATGAGTGAATGAATGTTTTTGAATGAATCTAGAGGAAATGAATGAA
TGGATGAGTGACGATGAATGAAGATCATGAATGGTAGAAATAGAGTTAATAATTCTGGTC
CAAGAATATTCTTGTGACATGGTTGTTCAAATGAGATACAAAATTTGTTTGATCTCAGAT
CTATGATTAGGTTAAGGTCTAGATTCTAATAAATTAGTCAAACTGACACGATAGTTCGTG
GTTTTTGATTTCACTTTGCGATGGAGATGGTTAGCTACATTTGAGATTGTTCTGATACCC
CAAAATGGGAACGGTTAACAAAGGGTTCTGATCCTCTTCGAGTGACCAGTTGACAATAGT
TGTTTGCTTTTGTATTTCATGTTGTTGGCTGATGAACTGTGTTGAATCTGGAAGGATCAA
TTAAAAGATTGGTATGTTTTCGATGTTGTCTATCGTTAAAACATAAAACATTTATGTCTG
TGTTTACTTTACTCATTAATGAGTGGTGGTCCTTAATTCTGACAAATCACAATGATTTAG
TGAAGCAGAGCTTTCCTTCAATGGTACCAATCACTTTAACTAAATCAATGATTTGGCTGA
AGCTAAGGATCCGAGCAATGTCTAGATGTGTATGTGCCTAGAATAACAAATTATAAAAAA
AAAATCAAATCATTAAAATATTGCCCGTGAGTTTACTTTACTCTTTGATGAGTGGTGGTC
CTTAATTCTGAAAAATCACAATGATTTAGTGGAGCAGAGCTTTCCTTCAATGGTACCAAT
CACTCTAACTAAATCAATGACTTAGCTGAAGCTAAGGACTCGAGTAATGTCTAGATGTGT
ATGTGCCTAGAATAACAAAAAAAATAACTTTGTCATTTTTTTTCTCCCAACACCGGGAAA
ATTGTAACCAGTTTATCTTGGTCACAATCATCTTTACACTTTACCATTACACAACTTGAG
TAGAAAAAAAAAATTGTAAATAGAGTTAGTCAAAATTGTCAGTAAATGTCTGTGTATTTA
TTGAACGAGTTTCTCCGTGTTTACATGTTCGAAACTTTGTTGAATAAATACTCAATAGCC
GAATGGTTGGTGTCTTTTGGTGTTATTTATTTATTTATTCCTATTAGTTCAACTTATTTA
TTGCTTGCAATTATTAAAATACCTATATTCATTTTCCTATTAAATTTGTTACCCTACCCT
ATACACTGAGTCGACATTCATTTAAACCAAGACACCAACCTAAACATTGTGATCGCTGTG
ATGTTCGAGCTTCTACTGTTGTCATCAGTCATCGCCAGTCTGTCATCGCCAGCTGTCAGT
GTCATCAAGGGGAACCGGAGGTTGAGCTCGAACACGCGGGATTGGCGTTTGGCAGAAAGC
TATAAAACCCGTGAACGCCCTCGTATAGCTCTCCAATTTTCACCAGCTATTTGAGTCCGG
AGGAGTGAAGAACCGGTAGCCGCCCAATTCATCCGTCACCAAATGAAAAGGGCGTAGTTT
CGCAGATTTTCTTAAATCTAAAAAGTTAAAACTTAAAGCTAGTGCCGTTAAAAACAGTGA
AACGTTACACGATTAAAATCTAGCTTAAAAACAATTAGTACGGGTTCTGTGAAGTCCACC
ACGTTAAGCCTAGGTGACCTGTGTTGAAGACACACCACGGTGAAGTAGATCCTGGCTGAG
CTATATACTTCCGGAACCGTAACGTACGCCCGACCCGAGTGAGAGTGGTGGACAGTGCAT
GCGGAAGAAAAGTGGTCTGAACAGGGCGCGTGAAGTGTTGCGACACGAATCGCATGAGTG
TAACGTCCGTCAAATCTGGAACCCTGTTCGAACTGGTGTGTCCTCGCTCGGGTCTAGACC
ACGAAGATAGTGCGCGCGTGTACCACTCCCCGGACTGCGGAACGAACCGCCATCCGTAAC
CATATGGCAAGCTACCAAAAACTGTAAGATTTCCCTTGCCAAGTGTGGGAAAGTGGCCCT
GCGGGGTGAAGCATGAACGTGTCCGGTGGCAGCACCGAGGAAGCCATCGGTGTGACACTG
GCGATGACCCGAAGGAGATCACCAGGCGAGCAGCAACATCAGTAGCAGCAACGGCCGCAA
CGTGACCCTTAGCGTCTACCATGCTGAGGTTTTCTTAAATAAAATGCGCAAGTACTAGTA
AATCCCCCTTTTCTTTCCCTTCCTGGATCAGTTTTCCCCTTGTTACCCATGATTACTCCC
CAATAAACAAAAATGTATGGTCTAAATCTATTTCAAGTTGTGTCGTCTTTTCTTTAAATG
TTGTTCAAAGAGATCTTGTTCCAGCTAATTTCCCCTGATAAAGTGACGTTTCCGGTAAGT
GTAAAGTGAAACATTTGTAGTTTGTGTAGAAATCTCCGGAAGACACGTGCCGCCCTATGG
AGCAATCCCCCTAAGGAACTCCATGTGCTCATCTCATATTTAACCCCAGAATAGTTAATT
ACTATCA
>cqgypsy_66
GTGAAAAAAAGTTGATTAAAAAATCTGCAATTTTTTTCCGTGTACCTATTTGTAGAGTTG
AACTATGTAACTAGAGTACGACCCTGGTCAGGGAGAGTAAAGAGCCAACATTGAGAGGGG
AGAGACTAGGTGCAACTGCGAGCAAGACCGCTCGTGGCAGTCAAAGATCGTACGTGGAAC
GAATAAGTGGTGAATAAACAGGTTAAACCTTTCCAAGTGTTTTTCTAGCAGTCTTCCGAA
GAAAGCAAGGATCTTACAATTGGCGCAGCCGGTAGGATCGGAAAGAAGCGATATTAGCAA
GGTTGGTATTTTTTTTTTGTTTTCCGTTTGTGAAAAAGAAGTGTTTAAAAAAGGCTTTGT
GCGGAAAAGAAAATGGCGTCGAGCTGGCTTCATCAGAAGCACACACACACATACGCAAGG
CTAGCAGGCCGTTGATGTGAAAGGGAGAACAATTTTTTAAGGGTTATATCGGTTCAAACC
AAAGAGGCTGTCTGAATCTAAAGCATACAAGTGATGGCGATTTTGAAAAAGGACCGGTTA
AAACCGAAGCATATACTGGCTTGGGAACGAGTCAAAGAGCGAAAAAAGTGAAAAATAAGT
AAGACTGGTTAAAACCAATGCATGCTTTGTTTCAGTGAAATTTCAGAGAGTTACAGATAG
AGAGAGAGAGAGAGAGAGAGAGAGAGAGAGAGAGAGAGAGACAAGTGGTGAGACCGGTTG
AAACCGAAGCACGCACTAGCCCGCGAAGAGTGAGCGAGAAAAAATATGTGAGACCGGTTA
AAACCGAAGCAAACGCTATTCTGATGAGAAGCCGAAGAGTGAGAGAAAAGTGGTGAGACC
GGTTGAAACCGAAGCACGCACTAGAGCCCGCGAAGAGTGAGCGAGAGAAAAATTGTGAGA
CCGGTTAAAACCGAAGCAAACTCTATTCTGATGAGAAGCCGAAGAGTGAGAGAAAAGTGG
TGAGACCGGTTGAAACCGAAGCAAGCACTAGAGCCCGCGAAGAGTGAGCAAGAGAAATTT
TGTGAGACCGGTTAAAACCGAAGCAAACGTTATTCCGATGAGAAGCCGGAGAGTGAGAGA
AAAGTGGTGAGACCGGTTGAAACCGAAGCACGCACTAGTCCGAAAAGAGATAGAAAGATA
AATTTGTGAGACCGGTTAAAACCGAAGCACACGCTCAGGTGAGAGAAAATACGTTTGAAG
GAAAACGGCAAAAAATAAACACACGGAGAGTGAGATAGAACCTGGGTCATAGATAAAAAG
ATCAGGCACTTACTAAAATTTAATCGAATGTTTACAAAACAAAATAAAATATATTTTGTA
AAAGTAATGTTTGTTGGATTTGTTTACAGATGAGCGGTAAATACAAAAATTGGCCGCTGG
AGCCGTTCAACGATGCGGTGGATGAGCAGGACCTAAGGCGTGAATGGGAAGAATGGCTCC
AGTCGTTCGAGCTTATGCTCGAGATGAAACAAGTTTGGGACCAACACGAGAAGTATGTGG
TGCTGCTGACGATGGGAGGGCGTGGCCTCCAACGGATTTACTACAACCTGGCCCCGGCTA
GTAACGAGATACATCCCCCATTGGTGGAGGTGCCGTTTGCGCCTTTTGAAGAGCCAGAGT
ATGACAACGCTATCAAACGACTTCACAAATTTTTCGTCGGGAAGCAAAATGAACGCATCG
AGCTGGAACTGTTTCGCTCACTGCGTCAGTCGAATGATGAATCGTTCAACAAGTATTTGC
TGAGACTACGTACGCAGGCGGCGCGATGTGATTTCAAGGAACGCACGGAAACGGAGATTC
TTCACCAGATCACGATGGCGGCAAAGGACGAAAGAGTGCGCGATAAGGGCTTGGAGAATC
TTATCACTCTGGACGAATTGACGAACTATGCACTGAACCGCGAAACTCTGATGAAGCAAA
AAATGAAGACAAGGCCGTTTGGAGAGGAAGTACGCCCACAAGATGTTGCAATGGTCCAAC
ATACGCCAGAACAACGAACATCACGGCACGGACGAGGAGGCTACAAAAGCAACAGAGTTC
CGCGCCAGAAGCCGTTCAACCGTTATCAACCATACAAGCGGGAAATCCCTACATTGGAGT
GCGGCCGCTGTGGGTCAGGACAGCATCAATCGGGTGCAGAACAATGCCCGGCTTTTGACG
CGAGATGTAACAAATGTGGCCAAATCGGCCATTTCGCCCGGAAGTGCCTTGGTGGACGGA
GCTTCACGCCGAGACAACATCAACGGGGCGGCGCGCGCTCTGGAGAAGCGAATAACATTC
GAGACGAGCGTGAGTGGAACGTGAATGTTCCTCGGCGTCCAAGATCGGATGACGTTATGA
AGGTAGATTATTCAAATTAAGTTTGATAATGAGGGCTAGTAGGATCCTGAGCATTCAATA
ATTGGAAGTTGGTTTCAATAAACTCATGTTTTCTTTATATCAATTCATGTTTTAATAGGG
AAACAAAACCGCAAACAGCGAGGGGACAATAACATGTTTCATCGATAAGTTCCCAGTCTG
CTTTCTTATTGACTCCGGGGCGTCCATCAATACAGTTACGAGTGAAGTTTGGCATGCTTT
GCAACAGAAAGAGATCAATGTCTACAAACGGAAATTCCAGTGTGATCGTCAAATCAAAGC
TTACGCTAGCGAAACACCGTTGCGTGTGCAGTTGGTCTTTGAAGCGTGGATTTCTGTAAA
CGACACCAAGCCAAAGAGCTACGCCGAGTTCTTTGTGATTGAAGGGGCTAACAAATGTCT
CCTCAGTAAAAGAACAGCAGAGGATCTCAAGGTTTTGAAAGTTGGCTTAGATGTGTTTCG
AGTTGAAACCAAAGAAAAACCGTTTCCAAAGTTTCCTAACGTCGAGGTGAAGCTTTCAAT
CGACCAGAGCGTAGCACCACGGAAAATAGCTTATTTGCGAGTTCCAGCACCTCTGGAACA
CAAGGTTGACGCTAAGATTCTGGAGATGTTGCGTACGGATATCATCGAGCGGGTGGAAGG
GCCTCCGGAATGGATTTCGCCGATGGTTGTCGTACCCAAAGGCAAGAACGATGTGCGACT
GTGCATAAACATGCGTTACCCAAACGAAGCCATCCAGAGAGAGCATTATCCGCTGCCGGT
CATTGACACTTTTCTGAACAAGCTGAGGGGAGCAGTATATTTCTCGCGGCTGGACATCAC
TTCGGCTTTCCATCACGTCGAGTTGCATCCCGAATCCCGGCCGATCACCACGTTTATGAC
ATCGATGGGGCTCATGCGTTTTAAGAGATTGACGTTCGGCATCAACGCGGCACCAGAAAT
GTTTCAACGAATCATGTCGAACATGCTGATGGGAATTGAAGGGGTGATTGTCTACATCGA
TGACATTGTGGTTACCGGTAGAACTCTGGAGGAACACGATTCGAGACTTGCTGAGGTATT
AGCGGTGCTAAAGGATAACAATGCGATGCTGAACCATGAGAAGTGTGTGTATTGTGTCAA
ATCCCTGGAAATACTGGGCTTCAAGGTAGATGCGTCTGGCATCAGTCCATCGGATGAGAA
AGTAGAAGCTATAAGAAATTTTCGCCAGCCTGCAACCGTCGAAGAAGCTAGAAGTTTCTT
GGGACTTGTCAATTTTGTGGGTCATTTCATACCTCATTTGTCCACAAGAACCGAACCGTT
GCGACGTTTTATCCGCGGAGAAGTTGACGGTTACGGCGAGGATCAACGTAGAGCTTTCGA
CGACTTGCGGGGTGCGCTTTCTGCTGGAGTTAATAAGCTTGGATTCTATGACCCGGGAGA
TTTGACGGAGATCTACGTGGATGCTTCACCGGTGGGATTAGGCGCAGTTCTGGTCCAACG
GAATGCGTCTAACGTACCAAGAATAATAAGCTTCGCCTCAAAAGGATTGACGCCAGCTGA
AAAAGTATATCCGCAAACGCAACGCGAAGCGTTAGCCGTTGTGTGGGCGGTGGAAAAATT
CTACCTGTACCTGTTTGGACTTCATTTCACGGTGTATACGGATCACAAGACCCTGGAGTA
TATTTATGGAGACAAGCATCGGGACGGACGGCGCGCATGCTCGAGAGCTGAATCTTGGGC
ACTACGGCTACTTCCTTACGACTTCGATGTGAAATATATTCCGGGAATCTCTAATATATC
TGATGTTCTGTCGAGACTTTGTCCTGCATCGAATTCAGCATTTGACGAGGACTCCGAACA
CTTCCTATTTGCTATCGGGGAAAGTTCAGCTGCCATTACCCTGGAGGAAATAGTTCAGGA
AACGCTAAACGACGAAACGCTCAAAGCTGTAACAGAGGCTCTGGAATCAGATGTATGGCC
AAAACATCTGTTTAGGTACCAAGCGTTCCAGAAAGAGCTCGGCCTGATGAAAGGAATTGT
GGTACGTGATGACCGAATTGTTCTCCCAATTGCTTTACGATCCCGGGTTCTGGACATTGG
GCACCGTGGACATCCGGGGGTGGTTACCATGCGGCGAATGCTTCGCGAAAAAGTTTGGTG
GCCTTGTATGGATCGTGACATAACGGAGCGGATTCAGCAGTGCGCAGGGTGTGCCGCCGT
AAGTAGTGATCACCCTCCAGAACCGATGGTGAGGAAGGAAATGCCGGAGCGACCGTGGCA
GGAAATAGCAATCGATTTTTTCTCAGCTAAAGAGTGCGCAACGTTCATGGTGGTAGTCGA
TTACTTCAGTCGGTATTTAGAGGTTATCGAAATGAAGGGAACTAATGCTGCAAAAACTAT
CGACGCGCTGGAGAAAATTTTTGATAAGCAGACTTATCCTGAAACAATCCGTTGCGATAA
TGGACCGCCGTTCACAAGCGATGAGTTTTCGAGATACTGTGCAAGCAAAAACATCAGACT
TAATCGGACGATCCCGTACTGGCCCCAGATGAATGGGTTGGTAGAAAGGAACAATCAGGG
AATCCTGCGAACGCTGCGCATAGCGAAGGCGACGAAAACCGACTGGCGGAAGGCCCTGAA
GGACTATGTTTTTATGTATAACACATCCCCGCACTCGGTGGGGTTCGGCAGCACTGCTAG
TCCGGTTCGGTTCGGTTTATTCAGCTCGTGATTTTAAATCGAAATATTTTGGTGAAAATT
GTACGTTAAGACGTGGAAAATATGTTTTTATCACGGTTTTCATCGCTTTCGTGGTTCGGG
CGATGGAATTTCTTGCATTTCTGAGTGAAAAAAGTGTTATTTTAGCCAAATAAGTTTGGG
CTTTGAGTGCTGAAAGATGGCTGCTTCTCGGAAAGGAAAAGAAACCGTCAGCAGTGAAAG
AGACAGCATCACAGTTTTTTTTATGTTGATGGGAGCGAAAAGCCTTCCTCTCGCTTTCTC
TCATGTGCGTGGCTGCTGAGTGTCTTGAGCGAGCGTGTAGTTTACGCTGCAATAATTCCA
GCAGAATGACAGGACAGAGATGGAAGGAAAAAATACTGTCAGTTTTGGGTGGTCGGCTTC
GTCACGGACGAGTTGAAGGCGATATGTTTGTCAATTTATGATTTTGTGTGAAAGAGAGAG
TCGCTGCGAGCATCTTGCTCAAATTGACAGTGGGCCTGTTGATATTGTTGAATATTGTGA
AAAAAAGATCATGACAGTTTAAATTTGTTACAGAAGCTCATATTCTAGTGGCTTAATCTT
GAAGAATTCAAATAATAATTTTGCCGGTATTTGTGACTAAAAAAACAAAATAGCTTGAGT
GCACGACTTGCTCTGCTCAAAATTAGCCAGTGAGCCGGTAGAAAAATTAACCAAGGAATA
AAACAGTCAAGTGCTGCTATCGCTGATGGAAAATTGACATTCGGGTGAGGACTTTCCTTT
CAGTTGTGGAGGTGTGATCGTAGTAGTTGTGGTGTGCGGGCGCATTTATTTTTCGATCCG
CCACGTATTTTTTTCCACTTTTTTAAAAAGTGGAAGTATCTCAAACGAAGAAGAAGCAAT
TCGAGATGGAGCTTACTCCGGAGGTAATCAGGACCAGGTGGCTGCGGAAGCTGGAAACCA
GTTCAACGGCAACGGAGGCAGTCGTGTCTGTGGTGGACCACTTGGAGGCCACATCCGGCA
ACGCAAGAGATGCAAAGAAAGCGGGGATTTACTTAAGAGTTTACTGAGCTGGATGGATGA
TCCCAGAATTTGGTGAGAGCGTTCTAGTGTTGTCCCTATTATGGAGCAGCCGTGGCTGAC
TGGTTACGGTTCTCGCTTTGTAAGCGAATGATCCTGGGTTTGATTCCCATCTGCTCCCAA
TGAGAAAGTATAGGAAATATGAATTTTTGAAACTCTAAACATGAACGAAAAATCAAAGTC
GCTCGAACCGGGGTTCGATCCCCCGTCCTTTGGATTGGTAGAATTAGGAATACTATTGCT
ACAAACTATATACGCACTGGATCTTTGTCCATTTGACAAAGGTTCGGAAGTTCTAAATAA
CGTTTGAATCCGATTGATGCAAACGTTCTTTAGGGCGGGGCTTGTCGATTCAAGCTGAGG
TACCTCGCGCATGGCTAGCCTGCGTAGAAATGGGTCACCGAAGCTCGGCAGAGCTAACAC
CGTCCAAATGCCTATGCGAGTTATTTGCATGTATGCAATACAAAATCTAAAATACATGGA
AACAACTCAATTTGTAAGAAGCGACCGCGTGGTCCCGTTTGGTTGGTTGCACACACACAC
ACACACACACACAACACATCCCCGCACTCGGTTACGGAAAAGCCTCCAATGGAACTGTTG
CTGGGGCGCCCGGTCAAAAATCTTTTGCCATCAATAAGAACTGAATCCGGATTGCGACGA
GATGAGGATGTACGGGACCGAGATGCAATCAAGAAAATGCAAGGGAAGCTGTATGCAGAT
GAACGGAGACATGCCAAACCATCGGAGATCGAGGTCGGAGACTACGTGATGATGAGGAAC
TTCGAAACGGGAAAACTCGAGCCGAAGTTTCGATTGGAGCGGTTCAAAGTTATTAAGAAG
ACCGGCATGGATACGATCATCACGAATGATGAAGGTTTGATGTACCGTAGATCCGTCAGC
CATTTGCGTAAATGGCCGTCAACGGAACCAACGGATTCGGAAAGAGGTATGGAACACGAG
GGGTACAATTGATAGGATTTGGGAATCGTAATTTAAGCTTAATACTATATATTATTACCA
ATTTTGTTTTGTTACAGATTCAGCACTTGAATCAACCGTCGGAGATGCTCAAAGCCCGGA
GGAGGATTTGGAACAACCGGAACCGGAAGGACGGCCAGCAACTCGTCGACACTGCGATGG
AGTGATGCCCCAAGGTCCTCGGCCGAAGCGATCTTCTAGAAAACCACAGCGTTATAGTAG
TCCTTAGACAGTGAAACGCGCATTTTTTTTTTCCTTTTATTACGTTTTTAGGGGGTAGAG
AAGGGATGTAGAGTTGAACTATGTAACTAGAGTACGACCCTGGTCAGGGAGAGTAAAGAG
CCAACATTGAGAGGGGAGAGACTAGGTGCAACTGCGAGCAAGACCGCTCGTGGCAGTCAA
AGATCGTACGTGGAACGAATAAGTGGTGAATAAACAGGTTAAACCTTTCCAAGTGTTTTT
CTAGCAGTCTTCCGAAGAAAGCAAGGATCTTACACTATTTTTTTCTCAAAAGTCCTCAAC
>cqUNK_1
ACGTCAGCCAGACAGTGACAGTCTTCCGGAAGCTGCGTCTGTGTACAAGGTGTGTGGCGT
GATACACCCTGTTGCGGTGAATGCGAACGCACTCCATTGGATGTAGTCGAATAAGCCCCT
CGTACGCTGGGCTCGACGCAGCCAAGCGCTGACAGCGCATGGACGCAGCCACGCGAACGG
TTCGGTGACAGCTGGCAAAGCAGGTCTAGCTCTCGTCCTCTTTCCTCGAGCGACGCTCGG
CCAGATCGGATGTCAGTCCGCACTGGTCATCCTCGGCAGACGATTTCCCGGACGGAATCT
GGTCTCACACATTGGCGACCGTGACGGAGTTGCATTTTTATTTGCAATTTAAAAGAATCT
GCGGGAAATCGTCTGCCAAGGAAAGTGGAAAAGTAGGGAAGTGTGTGAGGAAAGTCGTCG
GAAGAAGGTTTTGGCAATTTTGTTTTCATCGTAAGTAGAGTGTGGCAAGTGGACAAAAAT
CGGTGAAATAAAGATTTGTGGTTGTGTGCGGAAGTTTGCTCAAGGGTTAGAGCAAGTTTT
TTGGTGGAATTGAATTTGACAGAAAGTCAAATCATTTTCGAAAATCGCGTTGGGCACGGT
GGGCCGATGGGCCTGCCGTGGTAAATAGCCTGGAAGGCCGCGATTGGAGGAACATCTTGT
CGCGTTGGGCACGGTGGGTCAGATTGACCCGCCGTGGTAAATAGCCTGGAAGGCCGCGAT
TGTTCCAAGAAAAAAAGAATCGCGTTGGGCACGGAGGTCAGATGGGCCTGCCGTGGTAAG
TAGCCTGGAAGGCCGCGGTCAGTGGAACAGGTTATCGCGTTGGGCACGGTAGGTCTGATT
GACCCGCCGTGGTAAATAGCCTGGAAGGCCGCGATTGTTCCAAGAAAAAAAGAATCGCGT
TGGGCACGGAGGTCAGATGGGCCTGCCGTGGTAAGTAGCCTGGAAGGCCGCGATTGGAGG
AACACGTTTTCGCGTTGGGCACGGTGAGTCTGATTGACCCGCCGTGGTAAATAGCCTGGA
AGGCCGCGATTGTTCCAAGAAAAAAAGAATCGCGTTGGGCACGGAGGTCAGATGGGTCTG
CCGTGGTAAGTAGCCTGGAAGGCCGCGATTGGAGGAACACGTTTTCGCGTTGGGCACGGT
GAGTCTGATTGACCCGCCGTGGTAAATAGCCTGGAAGGCCGCGATTGTTCCAAGAAAAAA
AGAATCGCGTTGGGCACGGAGGTCAGATGGGTCTGCCGTGGTAAGTAGCCTGGAAGGCCG
CGATTGGAGGAACACGTTTTCGCGTTGGGCACGGTGAGTCTGATTGACCCGCCGTGGTAA
ATAGCCTGGAAGGCCGCGATTGTTCCAAGAAAAAAAGAATCGCGTTGGGCACGGAGGTCA
GATGGGCCTGCCGTGGTAAGTAGCCTGGAAGGCCGCGATTGGTGGAACACGTTATCGCGT
TGGGCACGGTGGGTCTGATTGACCCGCCGTGGTAAATAGCCTGGAAGGCCGCGATTGTTC
CAAGAAAAAAAAGAATCGCGTTGGGCACGGAGGTCAGATGGGTCTGCCGTGGTAAGTAGC
CTGGAAGGCCGCGATTGGAGGAACACGTTTTCGCGTTGGGCACGGTGAGTCTGATTGACC
CGCCGTGGTAAATAGCCTGGAAGGCCGCGATTGTTCCAAGCAAAAAAGAATCGCGTTGGG
CACGGAGGTCAGATGGGTCTGCCGTGGTAAGTAGCCTGGAAGGCCGCGATTGGTGGAACA
CGTTATCGCGTTGGGCACGGTGGGTCTGATTGACCCGCCGTGGTAAATAGCCTGGAAGGC
CGCGATTGTTCCAAGAAAAAGAATCGCGTTGGGCACGGAGGTCAGATGGGCCTGCCGTGG
TAAGTAGCCTGGAAGGCCGCGATTGGTGGAATATTTTATCGCGTTGGGCACGGTGGGTCA
GATGAGCCCACCGTGGTAAATAGCCTGAAAGGCCGCGATTGTTATAAGATAAGATTGAGT
TGCGTGGGCACGGTAGGCCGGTTTGACGTGGTAATCTGAAATGCCGCTATTGTTGTTACT
ATATTAGCTATATAACTTTTAAGCGTAAACTTGGGCTAGAAGGTAGCGAAGAATTGCGTT
TCGAGGAAATGTGTTAGAATTATGAGAACAAGCATAGTTGTATAAAGAAGGAACCAAAAA
CAGCGAGAGGGAAATAGAGAGGAAAATAGAGAGAAATGTAGGGAGAGAGAAATGTAGAAA
TAGAGATAGACAAAGGTAGAGAGAGAGATAGAGAAAGGTAGAGAGAGAGAGATAGAGAAA
GGTAGAGAGAGAGATAGAGAAAGGTAGAGAGAGAGATAGAGAAAGGTAGAGAGAGAGATA
GAGAAAGGTAGAGAGAGAGAATGGAAGATAGAGAGAGAGAGAAAGAGAGAGAGAAAAGCT
AGATAGAGAGAGAGCGAGAGAGAGAGAAATGTAGATTGGCAGCAATATTTGGGTGTCTGA
TTATGTATGTTTACATTTCCACAGTAGTAATTTTTATGATCTTTTCAGAGATTGATGATG
TTTATCTGATGCTTATTTAATCTTGTATAACTCAGAGTTTGAGAGAAATATTGGATAGGT
TTGAATATCGCGACATATTTCATGAACTACCACTACATTATTGGGCTTGCTCTAAAATTG
GCCGAAAAGCTTTAATGCCGAGATGGGAAAACAGTTGACCGAGTCATGGACTAGCAGCTA
AAGAGCGAGCCGATTGTGGACCAAAAGAAGTATGTGGCTTAACACATGTAAGATTTTGTT
TTTTTTATGGAGAAGAGGAGAGATGTGTGGCGTGATACACCCTGTTGCGGTGAATGCGAA
CGCACTCCATTGGATGTAGTCGAATAAGCCCCTCGTACGCTGGGCTCGACGCAGCCAAGC
GCTGACAGCGCATGGACGCAGCCACGCGAACGGTTCGGTGACAGCTGGCAAAGCAGGTCT
AGCTCTCGTCCTCTTTCCTCGAGCGACGCTCGGCCAGATCGGATGTCAGTCCGCACTGGT
CATCCTCGGCAGACGATTTCCCGGACGGAATCTGGTCTCACACACAAGGGTTGATGTCGG
>cqUNK_3
TTGTTTCATTTTTTCGTTCTTCTGTACGACGTTCCCCAGAAACCCATTCCTGAGAATTGG
GTACTAAAGCCCTATGTCAATTTTTATGTACAACGGTAAAAAACACGATTAAAACCCATT
TCTGATCACTTTTTTTCATTTTAATGCAATTTTTTTTTTGACGAGACAACATTTTTTCGA
TGGTCCCCTTGGAACGAGCTGTCAAGTAGGAGTTTTTCTGTCAAGAAGGACCACGAGGAT
AATTTTTCAAAATTGATTTAAAAATCCATTTTAAACTCTTTGTGGTCGTACAAAGGGTCA
TTGTACTCAGAAAAATAAGCTTTATCACTGTAAACAAAAATATCAGCAATCTAAGCTTCA
TTTTAGGACCCAATTGTGTACAAAAGTGGTAGAAACTTCTTAATCATAAACCAAATAATA
AGTTAGTCTATTACTTGCCCTTTTTGAAGTACAAAAACAAACAAGAATACAAATAAGTTA
AACAAGACCACTCAAATCTAATAAAATAATAGAATCTCATTTTAGCCAGCTTGTTCCAAG
GAAACCATAGTTAATCCAGATTACACTGTGGTTGATCCATGGTAAAATACCGTCACATTT
TGAAAAATGGTTTTTTGCTTGCAGACAAATCGTCACCCTGATACAAACCTGTCTACACTT
TCTGGCAACACTGAATTTGACACTTAAAAAAATGGACACTTGCTCGCGTCAAAATTCAGC
AAAGCAAAAGTTTTAAGCGGACGTCTCCCGAATTCGTTTCGCTAATAATTTAATAAAATC
AGTAAATTTAAGCATTTTTAAGTGACTAGCAAGTATAAAATCAACAAAACAAAATGTCCC
TCGTGTGCAGCAGTAAGTATTTTCTTGATTTCTCGATTTAATTGCGATTCCGACCGCCCA
AACAAACGCCGCCTTGAAAAGTGAGGTTACGTTTCGTCCCGGGGGTAAAATCACTAACAA
CAACCGCTTCTACCTCTTCACAGTATCGAACGAAGTCCCAGAACACCCGGTGGTATCACC
CCGGTCCGGGGCCATCTTCGAGAGGCGGCTGATTGAAAAGTACATCGTGGAAAATGAGTG
CGATCCGATCAACGGGGAACACCTGAAGGCGGAAGAGCTGATTGAAATTAAAAGTTTGTA
TTTTTGTTTTTGTTGTTTTTAAGGATTGTTAAAGACGGAATGATTATCTTGCAGCTCCTC
CGATTGTGCGGCCAAAACCACCCAGTGCGACGAGCATTCCGGCCACGCTGAAGATGATGC
AGGACGAGTGGGACGCGCTGATGTTGCACGCTTTTACCCAGAGACAGCAGCTGCAGACGG
CCCGCCAGGAACTGTCCCACGCCCTGTACCAGCACGATGCGGCCTGTCGTGTGATTGCGC
GTCTCAACAAAGAAGTGGCCGCTGCGCGTGAAGCGTTGGCCACGCTCAAGCCGCAAACGG
GCATGGCATCGATACAGTCGGCAATGCCACAGCCCTCGATTGCGTCCGAAGCCGGCGGAA
TGGCCACGCAACCGATCGAGCAGGCTGGCATGAGCGCGGAAGTCATCCAGAAGCTGCAGG
ACAAGGCCACGGTACTGACGCAGGAGCGCAAGAAGAAGGGACGAACCGTGCCGGAAGAGT
TGGTCAGCGCCGAGAAGATTCGTGGCTTTTTAACGCTGGCATCCCATCCGGGTCTGCACT
CGGCCAGTGTGCCCGGCATTTTGGCACTGGACATCAATCATTCCGACCAGAGCAAGATTC
TCACCGGAGGCAACGACAAAAACGCGACCGTTTTCAACAAGGACACCGAACAGATCGTTG
CCATCCTGAAGGGACACACCAAGAAGGTCACCAAGGTCATTTTCCACCCCGAGGACGACA
CCGTCATAACGGCCTCACCCGACGCATGCATTCGCATCTGGAACGTGGGCACTTCTCAGA
CTCAGCTGCTACTCCGATGCCACGATGGACCCGTCACGGGCCTTTCCCTGCATCCAACCG
GCGACTACGTCCTGTCCACCTCGTCCGACAAACACTGGGCCTTCTCGGACATCCGCACCG
GTCGCCTGCTCACCAAAGTCCCCGACACGGCCGACATTGGCCTCACAACGGCACAGTTCC
ATCCGGATGGGCTCATCTTCGGCACCGGAACGGAGGATTCGCAGGTCAAAATCTGGGATC
TGAAAGAGCAAAGCAACGTGGCGAATTTCCCCGGCCACACCGGTCCCATCACGGCCATTT
CCTTCTCCGAGAACGGTTACTACCTGGCCACGGCCGCCGACGACGCCTGCATCAAGCTGT
GGGATTTGCGCAAGCTGAAGAACTTCAAAACCATTACCCTGGACGAAGGCTACGAGGTGA
AGGATCTGTGCTTCGATCAGAGCGGAACCTACCTTGCGATCGCCGGAACCGATATCAGGT
AAGACCTTCAATACTTCATACCGAAACATGTTTAACAAACCTTCAATTTATTTTCTCAAC
AGAGTCTACCTGTGCAAGCAGTGGCAGGAGCTGAAGGTGTTCAACGACCACACGGCGCTG
GCCACCGGCGTCCGGTTCGGCAAGCACGCCCAGTATCTCGCCTCGACGAGCATGGACCGT
ACGCTGAAGCTGTACGGAATTGAGTAGATTTTCGTTTTTTTCTCTAGGATAACACATTAC
AATTACAACATACTGAAATGATGGTGAAAAATGCTAATATAATGCAGTACTTGACTACAA
TTACACTAAATGGATGGCTGATTGACGTTTCTTCGTGCCCAATAGATGCAGGAATAAAAC
ATGTAAAATACGGTTTTAATTGCGAATTTAGAGAAAGTCCTTGCATTTGCTTTACATTAC
TGGTTTTGCTGATCTATTGCTACATTGTTTGATTTTCTTATGAACAAGTTTTTGTTGGTT
CCATTCCATGAACATAATTTCAAGATTGTCGAGCGTGGTGATAATTACACTCGATCGTAA
TCTCTCGACTCGCGATCACGATTTCTTTATATGTAGTAAGATTACAATCTATCGAAAAAT
TAGTAATTCATAAAATATTTTTAAAAAACTTCAAAAACATACAAATTTTGAAACTTTTAA
AATTACTTTTTTTTAGTTAGAAAATCTTAATTCAAAACATTACGAAAACAAAAATAAAAA
TATAGAAACAAACATTTAAAAAAATCAACTTTGTTTTTAAAATCTTAAAAATATCAAAAC
TTGCCAATATATGTTGCTGTTGATTTTATTAGGAGAACTTTAACCCTATGGGTCATTCGC
TCCCGTTTTCAATATATATATATATATATATATATATATATATATATATATATATATATA
TATATATAGATATAAAAATTTGCAGTTTCTTTTAAGGTTCTCGAAATTTAAATTTTAATC
CTTAAAAAATAAAATCAAAAGGTTAAAATAAATAAAAGTTAAAAAAATCTTAAATATGTA
TAAATCTAAAAATATATATAATTCCGAAAGTTTAAAAATCATAAATCTATAAAAGTAGAA
AAATATATAAATTTGAAAGGTGAAAAATTAAAATTTTGTGATATAAAAAAAATCAAACCA
GCAAATCTTGAATTTTAAAATAAAAAAAAAGGTTCTCGAAATTTAAAAAAATCTATTAAA
ACAAATTTTCAAAAATCAAATTTTTTACAAAATTTTTCAACCAAAAATAAATTTTAAAAA
ATCCAAGATTAAAAAAGTATAAAAAAATCTTCAGAAGTTTTAAAAAAGTACGAGGAACTA
ATTAAAAAAAATATTTCAAAAAGTTTTAAATTATTGAATCTCAAAAATAATAATAAAAAA
ATTCTTCAAAAATACAAAAAAATAGTTATATCGAAAAAGCAACCAAATCTGAAATTTTAG
AGCGTTGAAATTTTGAATATTTAAGTACAGTCCAGATTCGATTATCCAACGCTTACAAAA
ATTAAAACTTTTAAAAAAAATCTTAAAAGTTTTGAAAGTGAAATTAATTTGCAACATAAT
TCTTAATTCAAAAGTTCTTAAAATTAATGAAACTTTTTTTTATTTTTTTTTTCAAATTCA
AAATTCTAAAAATACGAAAAAGAATTCCACAAAACTATAAAAAATAAATCTATTTTTTTT
AAATTAGAAACTCAAAAAATTTTAAAATCTCGAAGCAATGCAATTTTTCAATTTAGAAAA
TTTCGATTGTTTGAATATAGTCCAAATCCGAATCACGGAAAAAATCGTAGTGTTTTTATT
TTCTTACTTTTAACATCAGATTCGAGTTGCAGGCCAAGGATTGATGCCTAAGAGCATGCA
ATGGCACTAATCTTGTTGCGTGCTCTTCGGTTGACGTCCAGGTAAGGAACATCCTGGAAG
GAGCGCAACTAACTACATCCGTAATTCTGTTAGATCATCCGAATTATCTTGATCAGAACA
GTATTGCTCTGGTTCCTTGCGAGTGTCCTATTTTCTTACCTCCACGTTGGCTTGGTTTTC
ATGATGACCTAGCTGGTGGCCTGTGGAAACGGATCGTAAACCTTTGACCACCGCGGGTCA
GAATCGTAACGGCTGAAAGAAAGGGGCGCGACAATGTGGGAAAGGGAAGTAATTTGTGAT
TGTAGACGGTATTGTTTTGATTCGCAGTATGTTGAGTCAACTACTGTGGATGTACCTGAA
ACATCGCACAACGGAGTTTTTCTTCTCTTCATTCTCAGCTACCACCTCTTTCCTATTTTT
ATTTTGCTCAAGTCTATTTATTATTTGCCTAATCTTTCTTGAATTTATTGCGTATCTATT
TATTTGAAACATTCTTTATCTGTCCTATACATTATCATTACTAAAATCTAAGCATGTTTT
TTATCTCTATTAACTATTGTCTAATTTAACATCTACTATATCCAGCATCTCATTTTTATT
CATCATTCTCTTTTTATTGATTCTTGATTTTTTATAAAATATATTCTCTTTTACTGTCTA
TTGTTTTCAATCCTCACCCCTTTTTTCAAACAAGTGAGGTTTGAGGTCTTGCTCAATTTA
TGGAATGGTTAAAGAATTAACACAAATATTACTATTGTGCTTTTGGTAAACTTTTATAAC
ATGCTTAGGACCAAACATTGTAACAAAACACCGCGACAAAATAAATAGCAACATATAAAC
ACGACTCAACACTAGGAAAGATTTCAAATAACAGTAAATAACAGTTAGATTTTGAATTCA
GCCTATAAATAAGACATTTTTCGCTTAAATAAATGTTGATAGGATCACTATAAATGGTTA
GGCGCTTATACTTACATCAAACCCTACGTAATGTACCACCCCCGGCCGAGTTGAAATGCG
TAACCGGAAGAGAAGGTGTGCATGCCTGGCACGAACACTCAAAGCGTGTTCTAGCGTGCT
GCTCGCACTGACTCAGAGCAAGGGTGAGATGTAGGTGTAAGGGCAGTGCGTGTTCGTCGG
GAACCTAGTGCATAAGATCGGTCAAGGCTCGTTCTTACACTGAAAATTGCGAATTGCGAA
TATTTAAAATCATTATTAAACAGACTTTACTGAAGTAACTTTTGCTCATTTTTGGTGGTG
TGGTAGCTTATTAGGAGTACTTTCAGAATGTGCAATAACCCAGAAAGTGTCAAAATGTAC
ATGATGCCTTTTGAAATGTTACCGTCGATATGTTGTTACTACAAAAAAGTGTAATCGTAG
TTGAACTGAAAAAATCGTATGAAAAAGTGCGAAAACGAACTCATCAAAGTGCGATTTTCA
GTTCTGGAGTTTTTTTTTTTTGAAAAGGTCCAATAAACCAAATTTCCAGTTTTTGCGTTT
TAGGTGTTTTTTGAAACCGCCTTGAGTCAGGGGCTCGGTCACGCCCCTCGGTCCTCGGTC
AGGGGTATTAAAAAACACCCAAAAAGCAAAAACTGAAATTTTGGTTTATTGGACCTTTTC
AAAAAAAAAACTCCAGAGTTTACAGTGTGTTATTTAAATCGGTACACTCTAACTGAAACT
CACGCTTTGTTGAGTTCGTTTCAGTACTTTTTCATACGGTTTTTTCAGTTCAACTACGGT
TACACTTTTTTTTGTAATTTTTTTGTCCAATTTATACCAGTCCTAGTAAGCGTGCTGAAG
AAGGTCAACAACATCAACAGGAGCAGACTTTCGTGAGCGTGTACTTGTGTTGAGGTTCAT
TTACTGTTCAAATCGAATTATTTTGTTATATTCAATTTCGGTAAGAATTTCTGTGTTGCC
CATTGATTTATTGTGAAATTATACCAACATTTTAACAATCGAATACCAGGAATTTACGAA
TCGGTTGTATTGCAACGGATTTGTCCGATAATTCACCAAGATGAAACCTTTAAAGCGCAA
GCAAGCCGGAAGTGACGCGGCAACGCCCAAAGTCAAGCTGGCAAGGATGTATCAGCCACC
TCCGCTTCCGACGGAGGTCTGGGAACTGATTTTCCAGAATCTCAACGGCTATTACTTGAA
ATTGGCTCGGCAGACGTGCTCGTCCTGGAACCGGATCATCCTCGGTTCAACGCGGCTCAT
GGGGAAATTCCTCCTGAGCCCCATCTCGGCGCACTTTGCCAACCATCGCAAACATGTCCG
GGCTCTACTGGCTACCGGTGGCTACACACAGGCCGTTTTCCACATGTATGGCATCGGGAA
CCACAAGCCAAGGATCAACTGGCTCGTGCCACTCGGGTTGACGCTCCACACACTTTCGTT
CGAAACGAGCGGAACTCAGCTGCTGCTGGCACAGATTCTGAAGGAAACGCCCAATTTGAA
ACGGCTCGACATTATTATGGACAATCGGAACACCATCGACGTTGTTCCCGACTTCCGGTT
GGAGAAATTGGAGGAACTGAGCATTAGATGCTTCGAGCGCCCCGCCAAATTGATCCGCTT
CTGCCGGCAGATTTGTTCGCGATTAACTGTTCTGAAGGTGTTTGGTTTGCCTTCGAGCGA
GGGCTTTGAACCGGAAGTCATTGCGTTCGTGCTGGAGGTTCGCAAAACGCTACAAGAACT
GGAAACTGGCCTTTCGTCCGCGATCGTTGATGCGTTGGAAGCGATGGACGATCTGCGCTT
GACACGAGCAAATCTTATCGGAAGTTCACAGCATTGTCTACGATTGCTCAGGTCTCAGCC
CAACCTGGTGCAGCTGGACATCTCGCGAGGCTTTGGTGATCTGGTTGTAGAGGTAATTCA
GCATATTTAAAATGTCTCTGAACTGTTTTGTGAATTACCTTGTATTTTTACAGGACTTGG
ATGAAATTCTTACGCTTCTGCCACACCTAAAGACGCTGGCGGTCAGGTTCAAGGCTTACG
CAAGCCAGCCATCGTTGTCTTGTCAGATTCCATCGATCATTGAAACTCTGTGCATCAAAT
ATGGACATCTACACATGGGCTCCAAATTCCGACTGAACATTAACATACGCAACCGGCCAA
AGTTGCGCCACCTAAGCCTTTCGAGCTGCAACATCTCGCGTCGCAATCTGCGCGATCTAG
CCCAAGTCACCAGCTTAACGTTGAGCCGTTGCCATCTCAAGCGTTTATCGGAGCTGCTCC
TGCTGACATCACTGCAGCAAATTGAGCTTAGCTCCGTCCGCTTTGGAGACCACACCGTGC
CAGAATCCGTCGACCCGGTTCGTTCCCGAGTTCGCTCGCTGAAGGTGAAACAAGTGAGTC
GAGAAGTTTGTGTGGCCGCTGTTCAACTGTTCCAGGGCTTGGAACAGTTTGAAGCCGGCG
ACGGAGTGGACATCGACGAAGACGTCCTCGAGGAGCTGTCGGACAACTCGCGGCAACTTA
AGCAGCTGCGACTCAGTGGGTGCAGCTTTGCTACCAACTGTCCCAGCAATACGCTGCACC
TGTTTGATGCCCTGGAGACGTACTTCATTTTGTGCCCGGTTGATGTGTTTCAAGAACTTG
AAGAGTCTTTGGAAGGTTTGTGCAGAGGTGTCGAGATTAGGCTGCAAGGGATGAGGGATA
GGTATGTGAGTGTTGGGTTTTGATCGGAAGATTTGCAGAACATTAAATACTCTAAAATAA
ATTACTACGACTTAAATCCGATATTTAAATAAATTTCGGCAAGAAAAAAATAATCCTGCG
CACTAGTTGATCTCCGCTTTTGTGTCTCGTCCTTATTCCCAGTCACGACTTTCTAGCAAG
ATTCTAGCAGAGTTCTTACAGAGCTTGATATTCTTACAGCATTCTAGCAGAAATGTTCAA
CCGTTCTAGCAGGATTCTGGCAGAACCAGCTCTGCTAGAATATTTCGTGACTGGGTTTCA
CTGGCTTTCTAGATAACCGTCAAAATTAAGCTATTTTTGTTTTTATTTGACGGAATGTGC
ATGATTTCTGACTGATTTGAAAATAAGTCTATACCCGTACCGCAGAATTCTGCAATTCTG
CACTGGATCCGCAGCAGACCGTCCCCTTTTCAGCATCAACTTTTTTCTCAGGCAAAACTT
TTGCAAAGAGAGAGCCAGAAGTTCGCATTTGCATGGAAATGGTGAAAAAACAGTTGCTTT
TCTCCATACATTTTGACGATTTTTTCCATACAAATTTAAAGCGATTAGAGGGAGTTGTAC
CCGTGGCCAGAATGCGCTCAAACTTGGAATTTAGCCTAGTGATGGGTCAAACTATGATTA
TAGGGGGTAACCCCAAAAATACCGGATTTGGACTACCCTACTGTATATTCTTACTCTTTA
AAAAGATAACTCTAAAATGAGTAGTTAGTTTTGGGAGCATTTTGGTCGAATTAAACCCAA
GTATGCATTGAATTTGATGAGCGTGTGAGGCCAAATTTATGTAAACATTTGGGCCTCTAC
TGTGAGAAACGTCAAAATTTCAGTCCGCATGTAAACATTTTGAAGATTTGCAATCAAAAA
ACGTGAGATTTGAACAAATAACTGGAAAATAGTTTTAAAATGCTACGAACATTGATGTGC
GCCCGGAGTGGGTTGACCACAGCCGTTAAACTCTTCCGGCCGCAACAGTCAATCCAACCA
GCTCACAGCAAAACCATTCCACCGACGTTTTCGCTGGTGCGACATTACGCAAACCTTCCC
AGCAGCAAGCAATCCCCAAAATCTGCTTCGGAAGAAGAAAAGGCCAAAGACGACCTCGAC
AAAAAGCGTAAAATCCTGGAGCTCGAGATGGAGGTGATGCGCCAGGAGGGTCGCAAAGTG
CCAACGCCGGCTAAGATCAAGGAATCAAACTGGGAGCACCTGCTGGGGCTGGAATCGCGG
AACCAGCGGCGGCACTACTATCTGTACCTGTGGAACATCGAGATGGCCAAGGAGAGCCAG
CGCGTTAAGAAGGAGCAGCGCAAGCTGGAGGTGGCAAAGCGCAGGGAAGAGCTGGATCTG
GCCAACGCCGACAATGACCACATCATTTACGGGCTGTTCCACAACACGATGTTTCTGCGG
ATTTACGACTCGACGATGGACCATTTTCACAACAATAAGTAAGAATTAATTTGGTACAAC
AAGTACACTCAAGCAGAACTTTGAACTGCACATTTTTTTTTTTATCGCAGATTGGTGCAA
GCGATGCGCTTCGGCCAGAACCTGGTGTTTGACTGCTCGTACGACAGCTACATGAACGAA
AAGGAGATGCGGAACACGGCCAAGCAACTGATGCTGTGCTTCGGCATCAACCGGCTGCAC
AACGAACCGTTCAACGTGCACCACTGCAACGCCGACTTCCGGTCCAGCACGATGGTCTCG
CTGCGGAAACACCTGGCCCAGATGGACGAACCGGCCTTCCCGATCAACGTGACCGAGCGC
AGCTATCTGGACCTGTTCCCGAAGGAGCGGCTGGTCTACCTGACGCCGCACTGCAAGAAC
GATCTGAACGAGTTCAGCCCGGACGACGTGTACATTGTGGGCGCGATGGTGGACAAATCC
AGCCAGGAGGCGATCTCGCTCGGCAAGGCGAAAAAGCTGGGCCTGAGGATGGCGCGGCTG
CCGCTGGATCGGTACTTTCAGTTCAAGAGTGGGAAGTCGTTGACGTTGGACCAGATGCTG
CTGATTTTGCTGGAGCTGAAGGGGTCGAACGATTTCGAGCGGGCGCTGGAGCACGTTCCC
AAGCGGAAGATTGTCCCGGTGGACGAGCAGCAGCAGGAACAGGAGCAGCGCTTCCGCGAG
CGGAAGCAGATGGGCAAGTTCAAGTTTAGCGCGGGGTCATTTCACTCGGAACGGAAGTTT
AAGAAGCGATATTGAGTTCCTACAGTGGTGTAGTGTTTATTAAGTTTAGAGTAAAAATAA
AAATAGACTTTAATTTGGAACATTTCTGCTTTAGTTCCGTCGTCGTCGGGTTCGGCTGAT
TCGCCACGCGTTCGGTTCTTCGTACTTGTTGTAGAGTGGTTCCAGCCGTTGGTTCTTCTT
GAACTTGCTGAGCTTGGTGGGGTCGGAGAAGCGAAAGAAGGCGGGCGCGAACTCAACGAG
CCACTTGGGGTCGATGGTGGTCACTTCGCGCATGTACTCCTTGGTGGTTTGGACCAGCTC
GTGGTAGACGACCCACTCGGGTTGCCGGTTGAAGAGGGCGCTCGACGGGTGAATGTAGAC
GACCTGGGAGTCTACCAGCGTGCGGTAGCCTTCCTGGGGGTCCTTTTTGGCCGCGTTTCG
GAAGAAGCCGGAGCAGATGGCCTTTTGGACGCGCATGGTGCTCTTGCCGGCGGAAACCAC
GTCCAGCTTGTGACGGTCCATGATGCCGAGCAGCTGCTTGCGCACGTCCTGGGCTCGTTT
GAGGGTACGGATTTGGACAAAGTTTTCGTAGCACCAGGCGTTTGAGAATTTGTTGTTCTT
CCAGCTGTTGTACACGGCAAGCAGGGTGAGGTGATCTCCCTCGATCTGGTTGAATTTGGC
CTTCTTCTGATCGGCGAGGGCTTGCTTGTCCTTGGGGCGATAGAACACGTTCTGCACGGA
GATCATCGAAACGATGGTCAGGACTTCGTCGGAGCAGTTGAGCGCAACGCTCATGATGAG
CAGCTTGGAGAGGTTCGGTTCGAGGGGGAACTCGGCCATTCGACGACCCAGCCGCGTCAG
CAGACCTTCGTTGTCCAGCGCCGAGAGTGAGTGCAGCTGTTCCAGGGCCATTACGAGCGA
TTCTACCGGTGGGGCGTCCATAAAGTCAAAGTGCAGCAGGTCGTTGATGCCCATCGTTTT
GAGCTGCAGCACCGTGGTGGCCAAGTTGGTGCGTTGAATTTCCGGCACGGGGGTGGGCAA
CATTTCGTCCCGGTACGCTCGCTCCGTGTACAGTCGGTACGCCTTTCCGGGACCGGTTCG
TCCAGCTCTACCGGCGCGCTGCTTGGCGGCAGCTTGCGAAATGGGGGTTACGACCAGCGA
GTCCATGCCCGTTTTGGAGTTGTAAACCTTTTGCTTTACGAAGCCCGGGTCAACAACGTA
GTAAATTCCGTCGATGGTGAGCGAAGTTTCGGCGATGTTGGTCGCGATGACCACTTTGCG
GGAGCCGGGCGGGGCCGGATCGAAGATACGGGTTTGCATTTCCGAGGGCAGGGCGGAGTA
GACGGGGAGGATGATGAGTTCTGGAACGTCCGGTCCGAGCGATTTCATACGTTCGTACAG
GATCTCGCAAGCCGTGTCGATCTCTTCTTGACCCGTGAGGAAGAGCAGAATATCGCCGGG
TGGTTCTCGAAGGTGGATTTGCATAACCTGAAAGAGATATGAACTTAGCTTGGCGTCGTA
ATTGCCACAATAGTAACCTACCGTGATCAACGACGCGTCCAGATAGTCCGTTTCCGGTTC
CTTGGTGTACAGAATCTCCACCGGGAAGGTTCGACCCGGAATGGTAAAAATGGGAGCCTC
GAAAAAGTACTGCGAAAACTTGACGGCATCCAGCGTGGCCGAAGTAACGATCAGCTTGAG
TTCCGGCCGCTTCTGGACCGCCTGCTTGAGCAACCCAAACAGAACGTCCGTGTGAATGGT
CCGCTCGTGCGCCTCGTCCAACATGATCACGGAGTAGGACTTCAAGTCGAAATCGACCAA
GCACTCGCGCAGCAACATACCGTCCGTCATGTACTTGATGACCGTTTCCTGCGAGGTGCA
GTCCTCGAAACGGATCGTATAGCCGACCTCCTGCCCGAGCCGACAACCGTACTCTTCCGC
CACGCGCTTCGCCACGGACATGGCGGCCACACGACGCGGCTGGGTGCACCCGATCTTGCC
ACGCGCGATGAAGCCACACTCGGCCAGATATTGCGTGATTTGGGTTGTCTTGCCGGAACC
GGTTTCACCGATGACGATCAGAATTTGATTGTCCGTGACGGCCTTGATCAGATCGTCGCG
CAGCTTGTAGATCGGCAACGACTGCCGCTGCTCGACCAGACTCATGTCGGTTTTCTTGCC
GTACGAGGACTTTTTGCCACCGATGATGGCCTTCTTCCACTCGGGGACGTCCGCCATGGC
CATACCGACGCCTCGGACATTCGCCGCCAGCGCTCTCGTATCTTCCTCGGGCAACGGATC
GATCCAGTTTTTGTTCATGTTCGTTGGGACCGAGTCCATTTCCTGCTCCCGCTGAAGCAT
CTTCACTTCACGACGTTCCTTCGCCAGCGCGGATTGCATCATCGCGGCCTGCGCCAGCGA
TCCGTCCGGATTCTTGACGATTCTCACCGGAGAAAGATCGTGCAACGCACGACCGTGACC
CTGCAAAAACGGTGGTTCATCCTCCACAATTTCAATCTCAATATCCGCCTCGCTGTCTTC
GTCCTTCGGCAGCAACCCCGTTTCCTCGTCGAAATCTGGCATCTCGCTGCGGTCAATCAC
GCCGGATGAAATCATCTGCTTGATCTCCCAACGTTCCGGACTGGAGATGCGCGTCACCTT
CTTGTGAGATGTCTCCTCTGCGCCATCATTCTCCTGGATGTTCAGCATCGACGGTACGTT
CATCGGTCGATCCGGGTTCCGGTTGGCCATTTCACCGTCCTGCAGGTGCGCGTGCGACAG
CGGATTCAAATCCTTGCCCGATTCCTGATCAACGTCCTTCATACAGAGCGATATCTTTGA
GCCGGCAATCGAAATCACCTTCACCTTGACGTTGTCGTTCCGATTGACCACATCCGTCAC
GGTGTTCACCCGACCCTCGGACGAAAGCTGCGAAATGTGCACCAATCCTTCCTTCTTGCG
GCGAAAGTCCGTCAACTGAACGAAGCAACCAAACGCCACAATGTTGACCACCCTACCGTT
GTAGATTTGACCGGGCTCCGGTTCTTCCGGCATCTGCCGCGGCGGCGTCCGCTTTCTCTG
CTCAAACTCCCTCGACCTGCTGCGGTGCCTTCTCCGATCCCTCGAACGGCTACGACTACG
ACGCGACCTACGATCTCTCTCCCCACTCCTGCTCCTCCTCCTTCGCTCCTTATCCCTTGA
CCGCGACCTCCTCCTCCGCTCCCTATCCCTATCCCGCGACCTACTCCGCTTCCGCTCCCT
CGACCTACTCCTCTTCCTGTCCTTGGATCTACTCCGTCGGTCCAGCCTTCCCCCCTCACG
ATCCTCCCTCTTCCCAGTCGACGAAGTCGACGGCGCCAAACTCTCCAACTCCGCCAGCAT
GTTGTCCACTTCCTGCTGCTCCCTCGACTTCTTACTCCCACCACCCTTCGACGTCGACGG
CGCCATACTCTCCAACTCCGCAAACATATCATCCACCACGTTCGTTCGCTTCTTCGACTC
GAACTCCTCCCCATCCTCCGGTTCCGACTCGTACCCCTTCTTGGCGTTCGGGATGGCCAG
CCCCGGAAACTTGCACGCCAACGCGCCCACCTGATCGTCCCGCTCGAAATCGGCCGCGCC
ACCACCGCCTGGCCGATTCTTGGGCGGCTTCATCAGCTGGATGATGCGCAGCAGGTTCGC
GGTGAACGATTCGGAAAACTCGGCACCGTTTTCGCCCAGCACGCGGCGGAAGCCCTCTTC
GGAGGGGTTTTTCTCCGCAAGATCGATGATGAACTCGGCTGGGGATGGAGGAAGAAATTG
GGTCAAACTTTGTTGAAGGGGAAAAATCGAAATGGATGCAACGCGGAACTTACCCAAATC
TTTGTCGTTTAGGCCCAAGTGGTTTTCCAGTTCCGTGCAGATCTTGGACACCAGCGACAG
GTGCTCGAGCTGTTCCAGTTCGTCCATGGTTGTTAAAACTCTGATTTACTTGATTTTTTC
TGTGAAAGAAACTTTTTAGTGAAATTTACTGAACTGCCATCGTTTTTGATGCGTTTTGTT
TATTATTTGGCAGCTGTCAAAGTTCTTACAGCGGTACCGATACACGCTAACTTTACATTA
ATAATTACAGCATAAAACCAAATTAGATTGTACGTTGAAGCCAAACCTAGGTAATTTATT
GATTCTGGAGTTTTTTTTTTGAAAAGGTAAAATAAACCAAGTTGGGTACTAAAGCCCTAT
GTCAATTCTTATATACAACGGTAAAAACACGATTAAAAACCATTTCTGATCACTTTTTTT
TAATTTTAATGCAATTTTTTTTTGACAAGACAACATTTTTTCGATGGATCGACTATGGTC
CCCTTGGAACGAGCTGTCAAGTAGGAGCTTTTCTGTCAAGAAGGACCGTGAGGATCCAGG
TGAGGATAATTTTTCAAAATTGATTTAAAAATCCATTTTAAATTCTTTGTGGTCGTACAA
AGGGTCATTGTACTCAGAAAAATAAGCTTTATCACTGTAAACAATAATATCAGCAATCTA
AGCTTCATTTTAGGACCCAATTCCCAGTTTTTGCTTTTTGGGTGTTTTTGAAACCGCATT
>cqUNK_4
CAACATTAAACATTCAATAGTACGGTTATCTAATAATATTTTATTTTTCTTGTTGGAGCC
CCAACGCGTCGATAAGATCGGCAACACTGGACAACGCGGTTTGACAGGTTTGAGATCCAC
CCTGTGATGTTTGCGCGCAACGGCACCCGTTGCTGCGATTGAGAAGGCGAAGAAAGCGCG
CAAAAAGAGGAACGACCGAGCGCGCGTTTTGTTTACGTCACCAGTCCTTTTTCACCAGTT
GAAACGGAAACATCTCGCACTTTAATTCTAATAAATTAAGTTTAGTTAGTGTAAAGAAGT
GTTTCTTTCCTTCGCCCACGGGCGCGTCCACCAGTCTACAGTCCGCCGAAAGTGTCCACC
GTCGCTTTCAGCTCCGGCACACCAAGATTTGGTTGGTGCCATCTTCGCCGTTTTCGTGGG
GCCAAGTCTGGCCCGAACATTGGTCCTTCACCCCGGATCGGACCCGGCGTGGACGGAGGA
AAGTAAAAAGTGAGAGGCAAACCGGCCTCAGCCACGAACAGCTCGAGAACCGACTCCGAG
AAGCAAACCGGCTTCCGGAAGTTCCGCGAGTGCGAAGCAAACCGGCTTCCGGAAGTTCCG
CGAGTGCGAAGCAAACCGGCTTCCGCGAGTGAACCACACAAAACAGTAAACCCGGCGTAT
TTTCGAGTGGCAAACCGGCCCCGGAAATAACCGAGAAGAACCTGAAAGTGCAACGTGAAC
AAACAAGTAAAAATGCCCCCAAAAGTGCAACGTACGCCGAAGAAAGAAGAAAGCCAAGAA
GAAGAAGAGTTGGGCAACCTGGTCTTCCTTCGTGACGAAGAGAGGGACAGACTCGAGCGC
CTAAAAGTGAAACTTGCAGCGACCGGTGCAGCTGATCGCACTGCAACCGCAGCGGAAGTG
CACCAGCGAAAGCTTTACGATTGCAACGAAGCTTTCAAGTCCTTACAGCAGCAAATCTAC
CGGTTGGCTGGCACCATGAAACGAGATGTGCACAAGGGTAAGTCGATCGAATTCGAATCC
TTGTTCGACGAGCTGGCCATGACTCTCGGGAGATGGGTGGCAGCCGCCCACGTAACCGCA
GTGCAGCAACCCATCATCATCCAACAGCCCCTCCCACGGATCATTCCGACATTCGATGGG
AAGTACGAAAATTGGGAAAAGTTTAAAACCATCTTTCAAGATGTCGTTGACCGGACGAAC
GAGTCGCCGCGGATCAAGTTGTACCATCTGGAAGAAGCTTTGGTTGGCGAAGCGGTCGGA
ATTCTGGACGCCAAGACGGTTCAGGATGGGAACTACGACCATGCCTGGAACCTGCTGGAG
GAACGATACGAGGACAAGCGGCGAATGGTGGATCTGCACATCGGTGGATTGCTCGCCGTC
AAGAAGTTGTCCCGTACTGATCATTCGGAGCTGCGTTTCCTTGTTGACAACGTCGTTGGC
CACGTGGAGAACTTGAAGTTTCTTGGCCAGGAGTTCTCTGGAGTGTCAGAGCTTATCGTC
ATCCATCTGCTGGGACACGCTCTGGACGACGAGACAAGGAAACTTTGGGAGTCAACGGTC
AAGAAGGGAGAGCTTCCGAACTACCCCGAGACGATCCAGTTCCTGAAGGATCGTGTCTCG
GTTCTGGAAAGATGCGAGACCACCGTCGACGCAACACCGAGGGAACACCACCGAGCAGAA
TCGAAGCCAACCGCGACTGATCAACCGTATCAGATCGCCAACGCAGCCGTCACGTCACGA
CCGGGACCACGGTGTGATTTTTGCAGTGAGCGTCACCTGACCTTCAAGTGCGCTGCCTTC
CAAGACCTCACAGTGTGTCAGCGCATGGAGAAGGTTAAAGAAAAGCACGTCTGCTTTAAC
TGCTTGCGCGCTGGACACTGCGCGAAGAATTGCAGACGGACAAGCTCGTGTGGTAAGTGC
CAACGCCGACACCACACTCTTCTACACGACTTCTACCGGAAGTCAACCGCACCGCAGAGA
CCATCTCCGGCTGTGCGTCAACCCGCTGAACCACTTCCGCCGGTGGAAGTGAACAACTGC
CCCACTCCGATGCTTCAAACAGCAGTCGTCGATCTGGGCGACGGCAGCAATCGACCTGTG
CCGTGTCGCATCCTTTTGGACAGCGGATCACAGGTAAACTTTATTTCTACCTCGATGGCT
GATCGTCTTAAACTAAAAAGAGTTCCCGCAAACGTCCCGATCTGCGGCATCGGAGGTCAG
ACGACGAATACTAGGGAGTCGACAACCGTTCAGCTCCAGTCCCGATACAGCGGATTCACG
GCGGACGTGGAGTGCCTGGTCGTCCCGAAGGTAACTGGAAAGATTCCGTCGTCACCGGTC
AATACCACCGATTGGCCGATTCCAAAGGGATTTCAGCTAGCCGACCCTAAGTTCCACATC
CCAGATCGCATTGACATGCTTGTCGGTGCCTCCCTGTACTTCCGCTTACTGAAACGAGGT
TTCGTTCACATGTGGGACAATTACCCGGAACTGCAAGAGACTCACCTGGGTTGGGTTGTC
GTCGGAGGAGCTGGAGAATCCGTCACTGGTCAGCAGTTTGCGCCCACTGCGGTGCTGCAG
GCCACACATCTACATCAAGCGACCACTCTGGAAAAAGCTTCTGCTGGGCCTTCCCCAGCC
CGGGGGGAGGATGTTGGAGCCCCAACGCGTCGATAAGATCGGCAACACTGGACAACGCGG
TTTGACAGGTTTGCGATCCACCCTGTGATGTTTGCGCGCAACGGCACCCGTTGCTGCGAT
CGAGAAGGCGAAGAAAACGCGCGAAAAGAGGAACGACCGAGCGCGCGTGTTGTTTACGTC
ACCAGTCCTTTTTCACCAGTTTTAACGGAAACATCTCGCACTTTAATTCAAATAAATTAA
GTTTAGTTAGTGTAAAGAAGTGCTTCTTTCCTTCGCCCACGGGCGCGTCCACCAGTCTAC
AGTCCGCCGAAAGTGTCCACCGTCGCTTTCAGCTCCGGCACACCAAGATTTGGTTGGTGC
CATCTTCGCCGTTTTCGTGGGGCCAAGTCTGGCCCGAACATTCTCTTTAAATTGCAGGTT
>cqUNK_5
ACCTCACCCATAGATCAAAAAAATAAAAAATAAAGTGATCAAGATACAGTAGGGGAGAGT
GGGGAGACTTGATCCCCGGGGACACTTGATCCCAAGCCTGTATCTCGTCAGCATGTGGGT
AAAACAATTAGCTTTGTTCTAGAAAATTTTGCGTAATTGACTAAAACTCATTGTAGAAAA
CAAAGAAAAACATTTAAAAATGTTTAGATTGAGTTATACACATATTTCTAAAAAGTGCTG
CAAAAAACTTCCAAGAGATCTTTTTTCTTTGTTTTGATAAGTATAGAAAACACTGAAAAA
TTATTCAAAACAATATTTTTTATACATGAATTGTTTTATAAACATATCAACTCCAAAACC
CGTACGCATTTGACATTTAATTTATCGTCATACTATTTTTACAATCAATTTTTTTAAAAA
GTGCGTTTAGGGAGACTTGATCCCTGCATTTTTACAGTCACTGGAATCAGCCTCAAGATT
AAATAATTGGGCTGGGTTTTCGTACATAGTTTCCTTTAGTATAGTTGCACATAACTTACT
GCAGTTTGAATCATTTTTCAAAAGTTTTGTAAACAAAAATTACCAGCTTTTGTAAACATG
CTCAATTTTGGTCCAAAAAAGAAAATTTTAAGTTTTTAAATATTTTGCATGCTAGACTTG
TTATATTTTGAACACAAACGTACAGGTTTAATGTGAAATTGCTATAACTTATAGAAAATC
AGCAGTTTGGATGAATAAGAAATATTTTGCTTAAGATTTCTTAAAAATGTTGAAAGGGGG
ATCAAATTACCCCCAACATTTTGAAAATGCCGGTTTAAAATATTTTTTTTAAACGCTTGG
CATGATTCGAAGAGTTTATCTGATGAAGTACCCTTATCAGCCAAACATAATTGAATGTTT
AAGCTTTCAATTCATGCAAAAAGTTCATAGCTTTGTGAGAAATTGACAGAGTTATGTGAG
ATACAAAAAAAAGGGGATCAAGTCTCCCCACTCTCCCCTATGTAAAAAAAGTATTTACAC
CCCTTGGGCACTATGCACATTTTGTGTGTAACAACTTAAAGTTTGACAGAAACCTAGTAC
TACGTTTTGTTCAGAAACTTGTGCAACAAAAAGCTTATGAAATGATGATTTCTATAAAAA
GTTATATAACAAATACTATTACAAAAACAAAAAAACGTGCAAAAAAAGTTTGTACACCTT
TCGAAAAATTAACATAAATGAAGTTCTTTGTTGACAAATCACCATAAATCCAGTCTCCCA
ACTCCAAATAGGCATCCGAAAAAAAAACGAAACTATTGGCACTACGCCCCCCGGGGCATG
GCCTTCCTCTAACGTGGGATTTCTGCTCCAGCGCCTCTGACGAGACAGGAGAAACCGGGA
CCGACGTTTTACTTCACCATCCGATAGAAGCTCATTGGATATAGGCATCCTTGATTGATT
AAAAAAATAATTCGGATTGAATATAAAGTTTACTAACTACTTAGTATAAAAGTTTATATA
ACTCTGGAAATTCTATATAAAACTTATCTAAACTTAATTTTGAAAACTTCTAATTCAACT
TAATGTCAATATATTACCATAGAATTGCTAAATAAACATTTGGGAGTGGGTATAACACCG
TTTTGGGGGTATGTGTATCGCTAGAATAGATTTTTCGTTGGAATTTCGTACCAACCCAGA
ATTACGTCGTCGGAAAATCCGCCGGCATCCGAACCGCAATTCACAAGTCAACCTATGTAG
CATCGGAAAGGGCATAAAATTTCCGATCTTTTGATACCCATACATCTTGGTTTTCTATAA
AACCCACGTTTTTAAATACATGGGCAAAAAGTAAGTTTGATCCACGAGAACAAAAATTAC
GAAAGCCCATACATTTTTAGCAGGTTGCTCAAACGAAACCATAACCAGTCGGAAGGCACC
AAAAAAGTTTCAGGCGGATTAAAATAATACAAAAAAGTAAAAATTAAAAAAAATACTGAT
TTTCTAGAGAATTGCTATTCAATCTTGTTCTCACAAACAAATTCATTTAAGGTTTTAATC
TTTGAACGAGGCATATCTGCAATACAATGATAAAATTATGAAAACTATTTCATGAACGAT
TTATGTTTCGCAATTGAGTTTTGTCTTTTTATCTTTTCTTGTTATTCTCAAATGAAGAAA
CGATCTCTTGTTATTCAAAAAAAAAAAAAAAAAAAATAACAGTACAGCTCACTTTTATTT
GAGCTATTTATTACTTTAAGGGGTCGTGCATAAACCACGTGGTCTCCTTAGGGGGGGGGG
GGGAGGTGGTCCAAAATCCGATCGAAAAAAACCATGAAAAGCCATGGGGGGAGGGGGCGG
GGTCGACGGCCTGACCACGTGGCCTTTAAAAAAATCTTTTCTTAAAAAAAAAACAAAAAA
ATACGCGCTTTAAATTTACTTATATGCATACATTTTTTGTTAAACTTCAAAACCATATAA
TTATTGTGTTTAAAATTATTACTTATATTTCAATGTCATAATATTTTCCAATTCAATATT
GAATTATATATTTCGGCAGATTCATATCAATACTTTGAGCCTGTAATTGAATGTACACTT
TTGCCTTCCTCACTGAGGTAAGGCTATAATCCTGCTCTAAAAATGAACTTTCTATTAAAA
GCTCCTAGACCCACCTTCATGTATACATATCTACTCAGAATCGAAAACTGAACAAATGTC
TGTGTGTGTGTATGTGTGTGTGTATGTGTGTGTGTATGTGTGTGTGTATGTGTGTGTGTA
TGTATGTATGTGACCAAAATTCTCACTGAGTTTTCTCAGCACTGGCTGAACCGATTTTGA
TCGAACCAGTTGCATTCGACTTGGTTTAAGGTCCCATACATCGCTATTGAATTGTTTGAA
GTTTCGATAAGTAGTTCAAAAGTTATGTATAAAAATGTGTTTTCACAAATACCCGGATCT
CAATTATATGCATGTAAACGATGTCCGGATCCATCATCTGACCCATCGTTGATTAGGTAA
TTGAAAGGCCTTTCCAATGAGTCCAAGACATTGAAGATCTGGCAACCCTGTCTCGAGTTA
TGACCACTTAAGTGATATTTATGTACTTTTTTGAAGCCGGATCTCACTTAAATGTATGTA
AACTATGTCCGGATCCATCATCCGACCCATCGTTGGTTAGGTAATTGAAAGGCCTTTCCA
ATGAGTACAAAACATTGAAGATCTGGCAACCCTGTCTCGAGTTATGACCACTTAAGTGAT
ATTTATGTACTTTTTTGAAGCCGGATCTCACTTAAATGTATGTAAACTATGTCCGGATCC
ATCATCCAACCCATTGTTGGTTAGGTAATTAAAAGGTCTTTCCAACGAGTTCAAATCATT
GAAGATCTGGCAACCCTGTCTCGAGATATGACCACTCAAGTGATATTTATGTACTTTTTT
GAAGCCGGATCTCACTTAAATGTATGTAAACTATGTCCGGATCCACCATCCGACCCATCG
TTGGTTAGTTAATTGAAAGGCCTTTCCAATGAGTCCAAAACATTGAAGATCTGGCAACCC
AGTCTCGAGATATGACCACTTAAGTGATATTTATGTACTTTTTTGAAGCCGGATCTCACT
TAAATGTATGTAAACTATGACCGGATCCATCATCCGACCCATCGTTGGTTATGTAATTGA
AAGGCCTTTCCAAAGAGTCCAAAACATTGAAGATCTGGCAACCCTGTCTCGAGTTATGAC
CACATATGTTATACATTTTGTTCTTTTTTTCTGGATCTAAAAAAGATGATGAAACCACTC
ATATACCCATTTTTGGTAAAAAGTGAGGAAGGCATCAACCACATAGGTGGATTAAGTTAG
TTTTTAATACTAATGTAACTACGTTTTGCAAAAGTTTAAAAGCTGTTAAAAAATAAAGTG
ACAGTATCCAAAGTTAATATACCCTAAAAAATGCGTACCAAAATGCAAACACAATTTCAG
TTTTTTGTTGATGGTATCAAGTAGCTAAAAATGTGCTTGCAAATTTGCATTGAAAGTAGA
TGTAGTCTTCGATAGTTCTATTTTGGAACAACTTAAAAAATAAATATTGCTGACAATTTT
ATAAGATTTTCGTAACAAGGCAAAAAACTAAATATGTATTATAAATGAAGTGTCTAAAAA
TGATTCTCTGTGAAAAAAAATTCAAAATCTCAGATCTTAGCTAATTACCGTAGCTGGTCC
TATAAGTGATCGAAGAATCTTAATCGAAAGATTTCCTTTTGACACTTAAAACAAACTCAA
GATATCTTGTATCTCCTCTCTCATGCAATATTTTTTAAGTACAAAGAAACTAAAAACCCC
AATTTCAGGATTATCGCGCAAATTTTCAGTTTCACTACCTCATTTGCAAGTGAAACGTCT
AACATTAAAAAATAACCAGTAACGAAAAAACGAACGATACATACTTTAAGATTCACCAAA
AAATTTGATGAACATTTTGGTCTAAAATATATTCCTTATTTCATGGGTTACACAATTCGG
ATTGTTATATTACATAACATTTCATAAAATACACGATTACTATCCATCGTCAAAGTTGTA
GATATTTTTTTAGTTTTTTTTTATGTTAATAGGGACCATCTCTTGAGCCAAAGAGAAACA
TGGGCAAACATTTTAGATTTTTAGAGAAAAAAAACGAGCTTCAAGCAAACATTGTTTTTG
TTTCTCAATTAATTTAAAGTTTAAAAAAATAGGGGCCTTTCCTGAAAATATTAGTTTTTC
TTTAAGCTGAGAAAATATACTATACCCTCAACTTCATATTTGAGATAAAACCACTCAAAT
ATATAGACACATTAAAATAATAACTAAAAAGTTTTAAAGAGTCACTTAATTTTCAAATGC
CGATATCAATTTGTGAAATAAATTTCAATTCACTGCCGTCAAGATCAACATAAATAAAAT
TCATTAAAAAAGATGGAACGGTACTTTCAACTCGCTTGAAAAATTATCTTATTTAATATT
TTTTGTATTTATTTTGAGGTAATATCTCCAACCGAAAGTTGGATCAAAAATCTTAAATCG
TAGATAATTGCCTATTTAAACAACTGAAAAAATGTAAAATAAATTCCAAATTTTGGTTCA
ATCTTTTTTAAATTTATCAAAACACGTAGTCGATAGCAAAGCAATTTAAAGTAAGACTTA
AACAATTTGGATGTCCATGACTAAAATAATGATTTTTAGCGCGTTGTCTACAACTTTTCC
AAAGACACGAAATCGATTTTCGAGCAATTCTATACAAAATCGGTCTTTATTCTTAAATTA
TATTTTTTTGATTTTTTTAATCCGTCTGAAACCTTTTTTGGTGCCCAAGCCATTTTGCAT
CATTAGTTTGTCCATAGGAGAGAGTGGGGAGACTTGATCCCCGGGGACACTTGATCCCAA
GCCTGTATCTCGTCAGCATGTGGGTAAAACAATTAGCTTTGTTCTAGAAAGTTGTGCGAA
ATTAACTATAACTCATTGTAGAAAACACAGAAAAAAATTAAAAAAATGTTTAGATTGAGT
TACACACATTTTTCTGAAACGAGCTGCAAAAAACTTCCAAGAGATCTTTTTTTCTTTGTT
TTGATATGTATAGTAAACACTCAAAAATTATTCAAAAAAATATTTTTCATACATGAATTG
TTTGATAAACTTATCAACTCCAAAACCCTTACGCATTTGATGTTAAATTTATCGTCATAC
TATTTTTACAATCAATTGTTTAAAAAAGTGAGTTTAGGGAGACTTGATCCCTGCATTTTT
ATAGTCACTGGAATCTGCCTTAAGATTAAATAATTGGGCTGGGTTTTCATACATGGTTTC
CTTTAGTATAGTTGTACATAACTTACTGCAGTTTGTACATTTTTTCAAAAATTTTGTAAA
CAAAAATTTCCAGCTTTTGTTAACATGCTTAATTTTGGTCGAAAAAATAATATTTTAAGT
TTTTAAATATTTTACATACTAAACTTGTTATATTTTGAACACAAACGTACAGGTTTTATG
TGAAATTGCTGTAACTTATAGAGAATTAAAAGTTTGGATGAATAAGAAACATTTTGCTTA
AGATTTCTTCAGAATTTTGAAAGGGGGATCAAATTACCCCTAACATTTTTAAAATGCCCG
TTTAAAATATTTTTTTAAAACGCTTGGCATGATTCGAAGAGTTAATCTGATGAAATACCC
TCATTAGCCAAACATAGATGAATGTTTAAGCTTTCAACTCATGCAAAAAGTTTATAGTTT
TGTGAGAAATTGACAGAGTTATGTGCGATACAAAAAAAGGGGATCAAGTCTCCCCACTCT
>cqUNK_6
CTGAGCACTTGACTGCTGCTTGCTCTCGTGCGTACACGGAGAATGATTTTTACAATATGG
GTATCAAACGATCGGGATTTCATTATACATTTCGAATGTAATAACAACATATTTAGGAAA
TACTCAAAATTTTCACAAAACTACGTTTTTTCGAAAAAATACTCAAAATTTAAATTTTTA
CAATATGGGTATCAAACGATCGGGATTTTGCCTTCCTCACTGAGGTAAGGCTATAATCCT
GCTCTGAAAATGAACTTCTTATTAAAAGCTCCTAAACCCACCTTCATGTATACATATCGA
CTCAGAATTGAAAACTGAACAAATGTCTGTGTGTGTGTATGTGTGTGTGTATGTGTGTGT
GTATGTATGTATGTGACCAAAATTCTCACTGAGTTTTCTCAGCACTGGCTGAACCGATTT
TGATCGAACCAGTTGCATTCGACTTGGTTTAAGGTCCCATACATCGCTATTGAATTGTTT
GAAGTTTCGATAAGTAGTTCAAAAGTTATGTATAAAAACGTGTTTTCGCAAATATCCGGA
TCTCAATTATATGCACGTAAATGATGTCCGGATCCATCATCCGACCCATCGTTGGTTAGA
TAATTAAAAGGCCTTTCCAATGAGTCCAAAACATTGAAGATCTGGCAACCCTGTCTCGAG
TTATGCCCACTTAAGTGATATTTATGTACTTTTTTGAAGCCGGATCTCACTTAAATGTAC
GTAAACTATGTCCGGATCCATCATCCGACCCATCGTTGGTTAAGCAATTGAGAGGCCTTT
CCAATGAGTCCAAAACATTGAAGATCTGGCAACCCTGTCTCGTGTTATGACCACTTAAGT
GATATTTATGTACTTTTTTGAAGCCGGATCTCACCTAAATGTATGTAAACTATGTCCGGA
TCCAACATCCGACCCATTGTTGATTAGGTAATTGAAAGGCCTTTCCAATGAGTCCAAAAC
ATAGAAGATCTGGCAACCCTGTCTCGAGTTATGACCACTTAAGTTATATTTATGTACTTT
TTTGAAGCCGGATCTCACTTAAATGTATGTAAACTATGTCCGGATCCATCATCCAACCCA
TCGTTGGTTAGGTAATTTAAAGGCCTTTCCAATGATTCCAAAACATTGAAGATCTGGCAG
CCCTGTCTTGAGTTATGATCACTTAAGTGATATTTATGTACTTTTTTGAAGCCGGATCTC
ACTTAAATGTATGTAAACTATGTCCGGATCCATCATCCGACCCATCGTTGGTTAGTCAAT
TGAAAGGCCTTTCCAATGAGTCCAAAACATTGAAGATCTGGCAACCCTCTCTCGATTTAT
TACCACATAAGTTATATCTGTGTTTTTTTCTGGAACTAAACAAAGCTGAAATGTGTGTCC
AAACCACTCATATTACCCATTTTTGGTAAAAAGTGAGGAAGGCATCAACCACATAGGTGG
ATTAGGTTAGTTTTTTTCATACATTTCGAATGTAATAACAATATTTTTTGAAAATACTCC
AAATTTTCACAATACTACGTAATTTAAAAAAAAATACTCAAAATTTCAATTTTTAAATTA
TGGGTATCAAACGATCGGGATTTTTTTATTCATTTCGAATGTAATAACAACATTATTTTG
AAAATACTCAAAATTTTCACAAAACTACGTATTTTCGAAAAAATACTCAAAATTTCCGTT
TTTACAATATGACCTTTTAAATTAAATTGAAGCATAGTCTCAATCTTCCTGCTCAGCGGA
TTTCGCCAGAAGGAGAAGACGATGATCACGATACCAAATGTACACAAAGCGATCTAAATA
TACTGTTGTCAGGCTGGAATAGATACCAAACTGTCACACGTAGCACTACGGTGGTTTGAG
ATATCTAGAATCTCAAGGGCCTCAGTGGTACAATTGGCGGTGCGTCTCAGTACTAATGAG
GTGGTTGCGGGTTCAAGTCCCGTCGTCCCTTAGAAAAATCGGACACATGACGATACAAAG
TAACAAATATTGAAAAAATCTCAACCATTTAATGCTCACGTAGTTTTGTGAAAATTTGGG
TATTTTCACAAATTTGTGTTATAACTCCCGAACATTTGATACCTCTTGTGAAAAACAAAA
ATTTTGAGCATTTTTTTTTTTCAAAAATACGTAGTTTTGTGAAAACTTTGAATATTTTCA
TTTTTTTAATAACTTTCGAAATGTATGAAAAAATCCCAATCGTTTGATATCCACATTGTG
AAAACAGAAACTTTGAGTTTTTTTTTTTTCAAAAAATCGTAGTTTTGTGAAAATTTTGAG
TATTTTCTAAAAATGTTGTTGTTAAATTTGAAATTTATGAAAAAATCCCGATCGTTTGAT
ACCCATATTGCGAAAATTTAAATTTTTAGTATTTTTTTCGAAAATACGTAGTTTTGTGAA
AATTTTGAGTATTTTCTAAAAATGTTGTTATAACATTCGAAATGTATATGGGTATCAAAT
ATGGTAAAAATTGAAATTTTGAGTATTTTTTCGAAAATACGTAGTTTTGTGAAAATGTTG
AGTATTTTCTAAAAATGTTGTTATTACATTCGAAATGTATGAAAAAATCCCGATCGTTTG
ATACCCTGATTGTAAAAATTGAAATTTTGAGTATTTTTTCGAAAATACGTAGTTTTGTGA
AAATTTTTAGTATTTTCTAAAAATGTTATTGTTACATCCAAAATGTATGAAAAAAACCAG
ATCATTTGATACCCATATTGCAATAACAATAAATTTTTGGTTTCTTTAGAGAAATAATAT
GCATTTTCGAAATACAGGAAAATTACGTATTTTTGTTAAAACTTTCATGAAATAATAATT
TTAATGGATAGCTGACATCATCCCGATTCCAAAACACTATAATTTTCTGATGTTTGCAAG
ATTTTTCGTACGATTAAAGCCAATGTCTCCCATATAGCCAAAATCCCATAAGCTCTGTAC
CTCGGTTATGCACGCCTCGGTTTTGCATTCCTCATATGCGGTACTAAACCGAGGCATGAC
TGTATACTCGTATGGAATTGCTAAATAAACATTTTGAAGTGGATTTAACAACGTTTTTGT
CAGAAGTAATTTTACTTTGAAATTTCGTACCAACCCGAAGTTTTGTCTTTAAAATCCGCT
CGAAATCACGTTTTAGAACAGTTTTTTCCAAATGTAAAAAATCATTTTTTTCTTAAAGCG
GTCTAGGTATTCGCAAATTATTTCTCGATTTTTAAATTCATATTTTTTGTTTTAGATGAA
AACTTGTCCATACATTCCTTACGGCAAGTGAAGGGACCATCCATAAACGTGGACACTTTT
TTGAGAATCTGTTACCCCCCCGCCCCTCCTTTGTGGACAATTGTCCATACAAAAAAATCG
TGGACAATCGCCATACCCCCCCCTCCCCCTTTAGTGTCCACTTGGTTTATGGATGGTCCA
GAAGCAATTATTAGTTTTCTATACAAGTCTTCATACAATTTTGAGGGCAGGTTATACAAA
ATAGTATGAAATTTTGAATTTTGAGAAGAGATTTCCTATTCAACATGGTGTATTCGGCAG
AGTTGTTGGTTTTGATAATCGGGAAAAATAGGTTACACTGATTTTTTTTCAAATTTAATT
TTTAAAATGTAACTTTTTATCACAAAAAAGTTGAATTTCAAAAAAGGATTTTTATTTTTT
AATTTTTTATATGTTCAGGGGATTAAAAAAGACATTTTTTGAGCCAAAGTGCATGATGGT
GCAAAATCTGGTTTAAGGAACATGACTTTTAGATTAAAACGTGAAGCTAAATAAAATTTG
TAATCCAAAAATACTTAACCGAAATTCTGATAAAATGCACCGTATTGGATTTTCTTCGTT
TTTTAAATACTTTATTAAGGAAAGCAACCCATTTTTTTTGTGAAGTTGATATATTTCCAA
CATTTTTTATTTTGAAACTTTGAATAAGTGTCAGCTTATAATTTTCAACTAACGATATCT
CGAGAACTATTGTTTCGATTTTCAATGTTTGAAAGTGAAACTTTTGTGAATAATTTAAAA
TGTTGGTGCCATGGTGTGATCGGGCAGAGACTTCAAAAATATGTTTTGGAAATCTCTCGA
GTTATTTCGATTTATTTCGCTGAAATGCTCAAAAGTCACCATTTCAAATGATCAAATTTG
TATTCGGGCTAAATATTGATGCATCTTCAAGTTATTTTTTGCACAGAAAAGCTAATGTTA
GTTTTAAGGAGGCAAACAAACAAACTAACTCGCACTTTTTGACAGTTTGCCTGCTTTGTT
TGTTTGCCTGGATTTGTTTGTACAAACGTCTGCCTGCATACATTTTGCCATTTTCCCGTC
TCTCTGATTTTGCCTGGTTTGCGAGTTTGCCGTAAACACGTTTGCGATTTTGGCAAACTG
TCAAACGCGAAAAAGTGCGAGTTTGTTTGCGGAAGTGTAATGGTTCCTTTACGGCTTAAT
TTTTAGGGCTTACAAAAAATAACGATAAAAAATTGTGGAATTTGGGTTTGAAAACAATTG
TTGACTTTCAAATATTGGCATAGTATTTGTAGTATTTCGCATATTTATAAGATAGTTGAA
GAATATTTACAAATTGCTTTTCATTTCCAGTGACCTTTCCGAGGAAATATCCTACAAAAT
CGATAAAAAAAACCTCTTGACAAAATAATTCGATTTTCCCCAAAAAAAAAAAGTTGGGAA
AAGCCTAAACAAACATCAGGCTTGTCGAATTTTTATCTCAAAGTACTCGAAAAAATACAC
CATGACTGGAAGCTTCACTCAGAATAAAGTCACAAATATTTTTAATCAAAACCACTCACT
TCGCAGCATTCCACGCTCATATCTTCCCCCGTTATCACGTTTGCCATAACTCTTCGCAAA
GTGAAATTCTGACAATCGCCATAAACATTCCATGATTACTTAATGGCCGGCTCGCCGCAA
CACCAAATACATTTATTCTCTTCCCCAGTACCAAACTTCTCCTTTCATTAGTTCCCATCT
GGTAGCCAAACCAAACTTGACTTTTTGTCTCTCCTCCTTAAAACCGACAACCAAGCTTCT
GGCCGGAGGTAGCGCCAACAGCTTTATACTGCACACCTCCTCCAAGATTTATTGCATAAT
CCGAGCGTCCTCAAGATTTACAATCCGTTAAATTCGAGGCCGTCTTCTGACTCTTCCCGA
CAAATAAAAGCTTATGCAAATTCACTGTCCATTTCAATCGGAACGGGACACGGTCGATTT
TCGATCATTTTGGATTTGTCTTAAAATATTCGGCTCCAAGCGAGTCGGGCAAATTTGGTG
CCATTAGGGAGCACGATAAACGATAAAAGTTGAATAATTTTCCGATCGGGGTGCCGTCAA
AGGTGAGCGAGCAACGTTGCCAGATTTAAGTAAAAGATTGGTTGTGAATTTGGTTCAGAA
TTACTGCATTCAAAAAAGCCGTTTTTGCCATTTGTGTATTATAATATTGATAAACTTAAA
ATTCTACATTTTTTGAAGACAAAATCATTGATTTTTTAAATAACTTGGCAACACTGTTGT
CAAAAACAAAACAAAATCCGGTGAAAATTTAACTCAGTTTGGTCGATGAGGCATCCCCCA
AAGTGGCAAAGAAGCCCCATCAATTCCCCAACGTTGGGGCGAAGTAGACAAAGAAGCCGG
TAATACCCCACAAGGTAGGCAACCCCACGTCCATCGCCAACTTCGTTTCGCTCGAAGAAG
TTGCATAGAAGTGCTGCCAGCCAACTCCCCCCTTCATAGTATCACCTTAATTCCATCAGT
TAAAGAACCTTAAGGAACCCATTATTACAATTACGGCAAACGGTAGAACGATTTTGTTTT
TCTTCCCTCCATTCTTTATTTTCATTCATTTAAAGTCAACGGACCGGCACGGGGCTAGAC
CTCCCCCTTCTGATTTTCCTTATGGTCCGGAATTATTCGACAAAAAAAAACATGAGAAAA
GGGTAGGTTATGTTTTGCTGCCGGGAAGATGTGCAAACAAAAAAAAATAAGGCTAGAAAG
GGAAGGCGAGGGTACCTGTCGTGGTGAAGCCAATTACACAAGTGCTTTCGTCGTCGGTTT
TTTCTTCCCTCTTTTGTCATTTATATTTTTTGAATTAGGGGGAATTTACTCGGGGAAGAC
TCGGGAGCAACATGTGCAACGAAGTGTTGTTGTGATCTCACGGGAATAGAGCCGGTGTGA
AGAGAAGGATAAAGGTGAGAGAAAGAGAGAAAATTGAAAGCAGTGATGCCATGCTGGACG
GGATGTACGGATGAGTGAGCTGGGTGGGAAGGCGAACTGGAATCACGGCCTAGGAGCAGG
GGTGTAGCTTGGGGAACAAATTTACGAAAAATCTTAAAATCTTTATTTTTGAAATATAAT
TACATAAATTTATTTTAGTTATTTATAAATAATTTAGAACTCAATACAAAAATAAAAAAG
CAAATATCAAATATGTTAATAAGTAAATATAAGTCATTCAATTAAATCAAGTAAAATGCG
TTGTTTGTTTCGATTCAAATCGAACAAATGATTTTTTTAATGTGCCATATTTGATTAAAA
AAAAAACAAGAAATAAATATCCTTAATAGATTACAAAGGATTATACAAGTTTTTTTTCTG
TAAGAAAATTTCCATTTCAGCCTTTTTTTGCCCTCTGATTTTTTATGAAAATTTTAAAGA
GGAGGGAGTCAAAAACATCAAATAAAATAGCATTGCCTTTTTGGAAAAATTTGTTAAACT
GTTCTGTTAATTCTATTATTTAATGTTAAAGATTAATATTTATTTATGATTTTTTTATTC
CTAGGGTCTGGTCAATGTAGAGGGAGTAGGGTAATAAAAATAAAATACTTTACGCATTAT
TTTAGTTATGTTTCGAAATATAATGTCAAAATATTAATGAATTTATGAAAATATTATTTT
TTCTAGATTTTTACGTATTCCTCAAAATCCCAAAACTAAACATTATCAATAAGTATAACA
GTGCCTTATTTGATTAGAAACTCAAAAATGAATGGCCTAACCGAATAACAAAAACACGTT
CAAATTGCTAAAAATCACACCTTTTTCAAAGTTTACAAAAATCAGAGAAATGTGGGTGAA
TTATCAAAATATAATATATTACCCGTAAAATTCATTCTGAAGCTCCTGAGAAATAGTTAT
GTTTAAATTTAAGGTATATTAAATAGTTAAAAAAAACATTGAAATGCAAAACTCATGTGG
TCTAAAATTTTAAATTTTTATTGAGGCAAATGTTAGGATTATCATAGAAACAATAAATAA
AAATTTTGAAGGCAGGGAAAAATTTATGCGAATAATTATGGATTGATAGAATTCAATTTT
CAATCAAATTCCGTATCCAATCAGAAAAATATCGCCAAAAAATTCAAAAACGAAAAATCG
GGCCCAACATTTAGAAAATATTGATCTAACGGATCAATATTTTCTAAAAAGTTGGGTCCG
ATTTTTGAGACCTTTTCAGACCTGAATTGTGAAAAAATAAATTTAAAGGTAATTATGAGA
AAATGATTCTAGGACCATTCGAAAGATATAATTTTGATTGTTTGGTCAATATGACCTTTC
AGGCCTTAATGGGTTAATGCAAAAAGTTAACTTATAGTGAAATTTTGAAATAATGAATTA
CATTTAGAAATGCCCATATTATATTATTTTGCGCTTTTTTAATAAAATTTGTAATATAAA
ATATCTTTAAATCTTAATAATTCACTTTCAAAATGTTTGATTTTTGTTTCTTTGATACAA
CTTCTATTTTGAACTTTTGAAATTCAGTTCTCATATTTTTTACAAAAAAAAGAAAAAAAT
ACATTAATATGTTAGGATACCTAATATCAAATTCCACAATAGATTTTATTTTCCAAGATT
GAAATTGCTGTAGTATTCTTTTCTAATACATCGTTGGTTTCAAAATACAGTCATGCCTTG
GTTATGCACGCCTCGGTTTTGCACTGCCCCGGTTTTGCACCGTTCAGCTGCCTCGGTTAA
GCACGGCCCAGTGCTTAACTGAAGCACAGAGCTTATGGGTTTTTGGCTATATGGGAGACA
TTGGCTTAAATCGTATGAAAAATCATGCAAACATCAAAAAAATATAGTTTTTTGGAATCG
GGATGATGTCAGTTATCCATTAAAATTATTATTTCATGAAAATTTTCACAAAAATAGGTA
TTTTTCCTGTATTTTGAAAATGCATTTTTTTTTCTCTAAAGAATCCAAAAATATATTGTT
ATTGTAATATGGGTATCAAATGATCTGGTTTTTTCATACATTTCGGATATAATAACAAAA
TTTTTAGAAAATACTCCAAATTTTCACAAAACTACGTTTTTTCGAAAAACTACTCAAAAT
TTCATTTTTTACAATATGGGTATCAAACGATTGGGATTTTTTCATACATGTCGAATGTAA
>cqUNK_7
TCAAATCAAACTGGCTAGCTGTCATCGGGACAGCCAAAGCCAGCCGCACCTGTGGAGAAG
TTGATTTCCCGCAGCGTGCCGACCAACCTACTCGACGGTTAACTGATGAAAGAGGCCGAC
CGCTGACTCTGACCCACGAACTGTCAGATCCATTTGGCTGCGTCCATGCACTGTCACTCG
AAGGCTGCGTCTGGTGCGCAACCAGATCGAAGGGACTATTCGGGCCCACACATCTTCCCC
CTTCTCTAAAATAATCAGTGCCTCAATAAGTTATGATTACGTAGAATGTTGACGCTCATA
AACAAACATTTATTTTGACAAGCACCAACTCTTGCTAATTCTGCTACATGTTAATTTCCG
TTCCCGGAAACCACTAACAATCCAATAACATTTTTTCTATCTGCCTCAACAGACATGCAA
ACACTTTTTTGTCTATATATATTCTGTTAATCCCTAAAATCTTTAAAATTTGCATATTAA
AAAGTAATACAAATTTATATCCTTAACTTATTTCGATGTGTTCTCCATGATGCCAACAAC
CATTTTTCCCTTTTTTGATATCATATTTTGAAAACGTGTTCTTTATCCTTTCTTTCTGCG
ATTTCATGCCAGGCATATTCAGTGAACATACACAAGCCTCTTCTTCGCCGGGCCTTTTCA
GTGGATATTCACAAGCCATCTCTCCGCCAGGCGCCTATTCAGTGGATATTCACAAGCCTC
CTCTTCGCCAGGCCTATTCAGTGAACATCCACAAGCCATCTCTCTGCCAGGCCTATTCAG
TGGATATTCACAAGCCTCCTCTTCGCCAGGCCTATTCAGTGGATATTCACAAGCCATCTC
TCCGCCAGGCCTATTCAGTGAACATCCACAAGCCATCTCTCTGCCAGGCCTATTCAGTGG
ATATTCACAAGCCTCCTTTTCGCCAGGCCTATTCAGTGAACATCCACAAGCCTCCTCTTC
GCCAGGCCTATTCAGTGAACATCCACAAGCCATCTCTCCGCCGGGCCTATTCAGTGAACA
TCCACAAGCCATCTCTTCGCCAGGCCTATTCAGTGGATATTCACAAGCCATCTCTCCGCC
AGGCCTATTCAGTGAACATCCACAAGCCTCCTCTTCGCCAGGCCTATTCAGTGAACATCC
ACAAGCCAACTCTCCGCCAGGCCTATTCAGTGGATATACACAAGCCTCCTCTTCGCCAGG
CCTATTCAGTGGATATTCACAAGCCTCCTCTTCGTCAGGCCTATTCAGTGGATATTCACA
AGCCATCTCTCCGCCAGGCCTATTCAGTTGATATCCACAAGCCTCCTCTTCGTCAGGCCT
ATTCAGTGAACATCCACAAGCCATCTCTTCGCCAGGCCTATTCAGTGGATATTCACAAGC
CTCCTCTTCGCCAGGCCTATTCAGTGAACATCCACAAGCCAACTCTCCGCCAGGCCTATT
CAGTGGATATACACAAGCCTCCTCTTCGCCAGGCCTATTCAGTGGATATTCACAAGCCTC
CTCTTCGCCAGGCCTATTCAGTGGATATTCACAAGCCATCTCTCCGTCAGGAATGGGTGA
CATTCACAGGCCAACTCCTTCTTTTCTCCGGAAAAAGGAAAAAGAAAACTTTGACCGTTT
TTTACACAGCCCACATTTTAATCTTCTATATTTAGTGGTATTTATAGTTACCGAGAGCTT
AAATTACAAAGCAGAAAGAGCAGTCTTTAAAATTCCTAAATCGGGATTTGCAGACAAAAT
CACGGATATTGTACAGACATTGAAAAATCTGACATCACTTCCAAAAGTGTCAAAATAAAT
TTTCTTTCTCTTTCTTGCAGTTCAGATTTTTTTCAGTCTCCCACTCTTTCGTTTCCGTCT
TCACATTCCTCAACCGCAGCAAAACAAACCATGCAAATGTCGCAGAAATCAAAAATTTCA
GCCGAAAGTTCACGCTCTCAGTGTGACTGCTAAACACACATTCAGCTTTTGAGCAGCAAT
CGGTCGATCCCCCTCCACAGCCGAAAAAACAACTCACTGATCTCCATTTTAATTTCACTC
ACCTGTCACGCTGGGGGTACACCGAAAACCAAAAACACTAGAGCCAAAACGAGAAAAAAA
AACAAAATAATCGCTCTCCAGGCAGGATTCGCCATTGTGGAGAAGTTGATTTCCCGCAGC
GTGCCGACCAACCTACTCGACGGTTAACTGATGAAAGAGGCCGACCGCTGACTCTGACCC
ACGAACTGTCAGATCCATTTGGCTGCGTCCATGCACTGTCACTCGAAGGCTGCGTCTGGT
GCGCAACCAGATCGAAGGGACTATTCGGGCCCACACAGCACCTTCACACGCACACACGCA
>cqUNK_9
TGTTTCCTGTAATTTATTTTTTTTAGCTTTTTTATTCTAACTAAGGACTGTGTGGTACCG
CCCTAATATTATACCAGCTTGAGCGAGCAGGATTAAGTCAGTGTTACCTAGAATACAACA
ATCGTGTAGCTAACGTCAGCTGAGGGAGTTGTTGTGATGTGCGCGAGTGGACAAGTCGTG
CTGCCGGGAGTGACCCAGGACAGGACAGGATCCCGGATAGAACCCCCATAATAGATCACC
ACAAATTGGCGACGAGGATGGGATCGCATTGTTTGGGTAAGACCGTACTTGATTTGGTAG
ACGATTGCAAGGCTTCACGCCTAAGCGACCACAATGCGAAATCATGAATTTGTAATGTTG
TCAAATTAGGAAAGTGAAGAAGCTATGAAAGAAAACAATTTTAAAGTTTTCTTCAGTTTG
AGAGTTCAGAACTGAACATGAACTTTTCTAGGCTTCTGGGCTGGAAGTGGTGAGTGATTG
TTTGTTTACATGAATGTGTGCACGCTGAAAGGGAAATCCCCAGTAAGTAGGTACACATTT
AAGACAAATCAAAATATATTTTTAAAGGGTTTGAGTGAATTTTCGCCGAGTCCGGTGGTG
CAGTGGTAAGCGTGATTGCCTCTTAATTCAGTTGGCGTGGGTTCGATCCCAGGTGGCCCA
GTGACATTTGCGAAACGAGATTTGTTAGATCAAGTTTTCCGTAAACACAGAGTAAATGTC
AGTCCAGGTGTACGGGTCGATATCTGCAAAATGTAGAAGTCTTTTTCGGGAGAGTCGATG
GTCGACCGTTGGACTCGCGATCCAGTGGTCGTCAGTTCTAGTCCCGGGGTGGATAGAAAC
TGGGTGTAAAAAGTTTTGTAGTTCTCCTACAGCTAAATCGAGTAGAATTCCGGCTATAGA
AAACGCTATGCAGTAGAGTAAAAAAAATATAGATTTTTGAGTGGATTTTCGGGTAGAAAG
CTTTACTCGATTCGGAGGTTGAAATTGTGTGAAATATATTCACGAACATCGCTTAGTCAG
ATGCCATCGTAGACTTGGTTCATCGACAACGAAAACAGTACACAAAATTGACACTAGGTC
ACCGACTGAAGAGAATGTGGACGTGTGGAGTGTTTTAGGTTTGTTAACATTTCTTTGAAT
TTTTGTTTGCATGCACAAATAGATACAGACTATGTTGAACCAGAGTGGGGACAGACTGAA
GCAAGGGCGTTCCGAAACATGTTTCCAGGGTTTGGCCAGATGAATTATTAGATGTTCTGT
TCGGCAAAATATGGGAGAGAGCAGAAAGAACTTTGACGTTATAGTTCAAGCTAAAAATCA
GGTCAATTGACAACGCAGATAAAGTATCAGATGACATACTCTAAGCTTCGAGCCAGTTGA
AACAAGACGGGAAGATCACGAGTCTGACCCGAGGCTTCGAGCCAGTTGAAAAAAAGACGG
GATGACCACGAGTCTGACCCGAGGCTTCGAGCCAGTTGAAAAACGGGAAGACCAAGAGTC
CGACCCGAGGCTTCGAGCCAGTTGAAAAAAAAAGACGGGAAGACCACGAGTCTGACCCGA
GGCTTCGAGCCAGTTGAAAAGAGACGGGAAGACCAAGAGTCCGACCCGAGGCTTCGAGCC
AGTTGAAACAAGACGGGAAGACCACGAGTCCGACCCGAGGCTTCGAGCCAGTTGAAAAAA
GACGGGAAGACCAAGAGTCTGACCCAAGGTCTTGAGTCAGTTGAATAAGAGGGAAGACCA
GAACTAGTCAGAACCCTAGGCTAAGAGCCAGATGGAAAAGACGGTAATATTGTCCGTTTC
TTTCAAAGGTACACGCCGCGCGGCATTTCAGAATGTGCCGCAGACACTGTTGCCAGCGAT
TTTCTGCTCTTTTGGTGCAATAAAAAAACATTCCCGGCAACAATGCCATGCAATTCGAAG
AAGAAGATCAACAAAAACAAAACGCGCAGTATGGGATTTGACAGCGCGCATTTACCGAAA
GTGCGGCGCGTCGTTTCGAGGCTGGTATGCCGCGTGTCCGTTTCGGGAATAGGCGCAATA
CGTAGTCGGAACCCGAAGCATTGATACGAAGGAAACACGGGGAGACCTGGAGTAAGAACT
GATGTTTTTGAGCTGGATAGAAAAAATGAAATGAACAGATTCCAAAGGGTAAGGAAAAAT
AAAACCATAAAGATCGAGAGTCAGAAAGTAAGGAATAAATAAAGGGTGATACCAATAGCC
AGTAAAAAAGAAAATGGCCAAGAGCAAAACGTAGGCTAAAAGCCAGAATGATATTGCGTA
AGAAGTCAGAAAGGATTGAGAGTCAGGTAAACTAGAGACCAAAAGAGAAATTTAAAGTGC
AAAGTTGGCAAAGATCCGGGAAGGATTTATTATAAGTGTTAAATAAAAAGTTTCATAATA
GGAAAAGTAATCTCAAACAAAAAAAAAACAATCGGTTAAATCGGTTGAACCGTACGCGGT
GTGATGCGTATCAGCTAAAAAGCTGCGGGGGAAATTCACCAGATTTTCTAACGCAATTTC
CCAGACACACACCCAATGTGACATTTTAGGCTGAGTTTTGACACGGTTTTGTGTTCGTAA
CTAAGAAAGATTCGATTCTAGTTCAATCTTTAGCTGAGATTATTCACTAAAGAAGACGAA
AAAATGGAACAGAGCTCGCGTGAGCTAAATAAATGTAGTCAATCAACTACAGGGAAGGTT
TGAAATTACTTTTAAAAAGCTAATACAGTGGACTCTCTCAATGTCGATATTGTGGGGCAT
AATATCAAGCAATCACTGTGAGGGCTCTACTGTCGTTTGCCAGGGGCGAGCTATACTGTT
TAATGTCACAACTGAGTGACACTCACTATGAGAGCCAGTCTTGGGCTCTCAGCAAACGGT
GGCTCTCACTCAACCGTGATGTGTGTCGGGCGAGCAAGCAATCGGACTCTTTTGTACGAC
GGTGCTCGCGAGGTAAGCATACGCGCTGGGTGCTTCTCGTCTCGAGCCAGATATGGAAGG
AACCGTCGAGAGCGGGGGGTATCAAATTATAGAACGAAAAATCAAAGCATGCTGCTTGAA
GCCTAAATTTAAGTTGAAGGGACTGATAAATGTTTTGACAGCTGGAGCAATAATGATATC
GAGAAAATCGACAGCCAGAGAGTCGACTGTAGATTTAAGGAAATGACGAATTACTATTTC
AGTTACTATAGATCTTGAATTAATTAGATTGCACAAGTTGTTGAGAAGTTTGAAATAATT
AAAGTATATATTCTGTAATAAGCGTAACCGTTAATGAAACACAAAGATAGATAGAGTATA
AACCGCTAGTAGCAAAAAAAAAGAAGACTCAGCCAAAATTTAAGTTTCAGCCGAATGTCA
GAATGATGTGAGTCGAGAAATCGACTGCCATAATAGAGACCGATAAAGAACAACTACATA
TAGAATCGTAAAAGAGTAAGAAAAACTGGAATTTCCAACAAATTTGCATATACTAGGCCC
AAAATTTAAAGGGCGTTGTTAGAATAGGCTGAATGAAGTATTAGGTTTTACGCCGATTCG
GTTTTTAAGTTAGTAATTTGACAGCTCACGAACACTGCCTACATTTTTGCCAAGTGTGTC
TCTGTTAGAATGTGGTGCATGTGCGTTTTGATTCACACGAGCTGTCAAATGACGGCACGG
CGTAGCACCCAATTATTATTGAAAATTGTCAATCAGAATAATGATCTAATCAACTTGTAG
AAAAAAAGGAAGATACACTGTTAGCAAAGACCACATAATAATAGATCGAGTTAAAAAGTA
ATTTACTTTGCGGGGTGCAAATGAAAAATGAACGGATAAAATGTGTAAAAAAAAGGATGC
AAAAGGAAAATTGAATTACAATTTCTTACTGGAGGGTTAAAAGACAAAGTTAAAGGCATA
ATTAGAATAGCAAAGTTTTTATTTTGGTTTGGCCTAATTTGTGTAATTTGTTTGTTTAAA
AATGAAGAAAATAAGTGTTTGAACATTATTTACAAGATTTTCAGTAACGAAACATTATAC
CAAATTTTGAAACACAAAACATTCACAAATTCAGAGGAGCAGTAAAGCGGATCAAGTTAT
TATGTGCCTAAAATTCATTTTGATTTAACAGTGGTAGAGAACCTACAGGTTTATTTTTTA
ATTGTAGTAATACAAATCTGGTTGACCTTTTCGGAGCAAACACAACTATATTATTAAAAA
AAAATTTAGCAGATGTTTCTCGTAAAGAAAGGACTAAGTAATTTTATCCAGCAGCTGGGT
TATGTCACCCTATTATTGAAGAAAAATAGAAATATAAATATGAAAAGTTTTTCTAACTAA
CTAACCAACTAACACATAGTAATTATAAAGCACACAAAGTGCAAAGCATTATAATCCAGA
TCGGTAGTTCATTGAAGAGAGGAGAAGATAAATCACCAAGAGACCTTAAAAAAAAAGAAA
AAATAGAGCGAAGAGTAGGACGAATGATAAAAATCGATAGAAAAGCTAGATTGGTTCAAA
AAGTATACATTAAGAAGTGCCTGCTAGACATTGAATAGATTGGCATCAAGATTAGCTGAA
GAAGCTTGCTATGTACTTTAAACTTATAGAGAAATAGGTAGTGTTATTTTTTGATAATGA
ATATAGATTCACTATCTGTAGACAAAACGAGATGTGGTACCGCCCTAATATTATACCAGC
TTGAGCGAGCAGGATTAAGTCAGTGTTACCTAGAATACAACAATCGTGTAGCTAACGTCA
GCTGAGGGAGTTGTTGTGATGTGCGCGAGTGGACAAGTCGTGCTGCCGGGAGTGACCCAG
GACAGGACAGGATCCCGGATAGAACCCCCATAATAGATCACCACAGACTGAATAAAATTT
>cqUNK_10
CGGATGATGTCCGCCAATGGCCTAGGATGGTAGAAGCGAATCTTGAGAAGTGTGGTACCG
CCCTAACATTATACCACCTTGAGTTTGACAATCTGGTTCGGGCAACCTAATGACATATGG
ATCTGGGAGCTAAACATCAGAGTGGGGGATTGTTGTGAAGTGCGCGAGCGGACAGGACGT
GCGGCCGGGAGTTGCCAAGGAGTGCAGAGTGGTTCCCGGATGGACTCTTCGATGGGTCAC
CACAAATTGGCGACGAGGATGGGATCGCGCTGCTTCGGTAAGACCATTCTGATTTTGGTT
GGCCTTGAAAAGTCGCACGATAGCGGAAGTCCACTTGGGTGGAACAAACCTGAGTTAGCC
AGAAACGCATGAAAACAAGAGGTAGAAAATGAAGGAAATCGTAAATTTTTCATAGCTCTC
TTTTGATAGAATATTATTTCAAGGTGTATTTGTGCAGTTACTGTTAGCTGTTTGTTTACC
ACAAATGCGTGCACGCTGACTGGGAAGCCCTCAACTGTTGGGTAACGAGATTGTATTGCG
TGTACGTACACGGAAAAGGTTGAGGTTAAATTTTGAACCGGCCAGCAAAACACTCAAACG
GCTTGGTAGTGTTTGAGAGATCGGGTTTAGATAACTTTATATTTTATTTATACGATTGAA
CTTCCACCAGCGGCTTTTACTTTGGAAGAAGAACAAAAACAACAACAAAAACTTGATCAG
TGTTAGGTTTTACAGAGTGACGTCATAAGTGCACACGCACACACTTTAAGACCGAGTAGA
GGTAAAACCGACTTGACACAGCGCATTTGGTAAAGACCCAGTCACGACGTTCTGGCAGGA
GTCTAGCAGAGTTCTTAGAGAGTTGGATAGATATTCTTACAGCAATCTAGCAGAAATGTT
CTACCGTTCTAGCAAGATTCTGGAAGAACCAGCTCTGCTAAAAAAATTTCGTGACTGGGG
AAGTGTGGAGAATAGTTCGAGGTTGATCGGCTTGATTTATCGTGAGGGCCTGGATTGAAT
CTCCAGAGATAAAAGCTTGCCCAAAGGAATTTTGATACACGCAGAAAAAACCTAGGTGAT
AATAGACAGTGATGTGCCCACTGACAGAATTGAGACACGAGTATCAGAAATTTTGGATTA
CGATATTCCTGTATGACCTTTTTAGATATAGATCACATTTCAAATAAAAAGGGAGGCCCC
TTTTGGTACCGCAAGTGGTAAAAGGTAACTGTATGGGAAGGAATGGGTAGGCAGACCAAG
AGTTAGGTGACATACCTAAGGCTTTGAGCCAGATGAAAAGAAGGGAAGACCCAGAGTCGG
ATCCCAAGGCTTCGAGCCAGATGGAAAGAAGGGAAGACCCAGAGTCGGATCACAAGGCTT
CGAGCCAGATGGAAAGAAGGGAAGACCCAGAGTCGGATCCCAAGGCTTCGAGCCAGATGG
AAAGAAGGGAAGACCCAGAATCGGATCCCAAGGCTTCGAGCCAGTTGGAAAGAAACGGGA
AGACCAAGAGTCTGACCCGAGGCTTCGAGCCAGTTGAAAGAAACGGGAAGACCAAGAGTC
CGACCCGGGGTTTCGAGTCAGTTGAAAAAGACGGGAAGACCACGAGTCTGACCCGAGGCT
TCGAGTCAGTTGAAAGAAACGGGAAGACCAAGAGTCTGACCCGAGGCTTCGAGCCAGTTG
AAAGAAACGGGAAGACCAAGAGTCCGACCCGAGGTTTCGAGTCAGTTGAAAAAGACGAGA
AGATCACGAGTCTGACCCGAGGCTTCGAGCCAGATGGAAAAGACCATGAATAAGATTCCT
AGGCTTCGAGCCAGATGAAAAAAAAAAGAAAGATAAACAAAAGTTTTACTCCTTGTTACT
GAATCACATTTCTCTTTTCAATTTGGTGATGGCAACAAAAAGAAAGGTGTTTCAAGAATA
TATAAAAGTTTAAAAAAAACTATTGCGTAAATTATTTGGTTACTTGAACTTTTGTAGATA
TACTCGCTTCTTTTAGCGTCCACAAACTCTGTTCCAATTTTGAATAAATCAACGTTTGAA
AGGTTATCATCTCAGTTCAGGATAGTAACTTTACATGCTTAAACAACGAAATAAAAGAAA
AACAAGTAAAAATCAAGAGCCAAAACAGACGAAATCCGAGCAGCAGGCTTCGAGCCAGAT
ATGACAGAATCAGAAAGAAAGAATGGTAAAGAAAGAAGGTCCAAAGGCTACGAGCCAGAA
AAAAAAAGTCAAAAGAAAAACTACCCAGTCACGTCGGGCTCATTTATGTCTACGATATGT
GCCAAAAGTGATTCGTTTCAGATAGATGTCCAGATTGTGTCTCGATAAAATGTCCAATGT
AGTCAACATTTTGACTGGGGCACGAGTCAGTAATGACAAAAGCAGGAGGCTTTGAGCCAA
GACGGGAAAAGTCAAAAAGGCTACAAGCCACGAAAGACAAAGGGTCAAGAATGATTTGTT
TCTTATTAGATATGTTCAGAGCCAGAGGCCAAAATGATCAAGATGGCAAATACAATGGCA
AATCGCAAAATCTTGCGTCTATCACTTTTGTCCCTGTTTATATTGTTACTTCGATGTCAG
ACAGGGATCGCAGCAACCGAGGGTCGATACTCGACTGACATCTTGATCAACATGATGATT
GTTTTCGCAAGAGTTTGCATAATTTTGATTGTAGATGAGACTATAGGCTAAGAGCCGGGA
ATGTTTTCTATTAGTTGTGATTGGTTTGAATAGTCATGCCTCGAAATTTATCGGGTTTTG
ATTGGTGTTGGAGTGCATTATTTAAATAATATAAAATAATAAAAGAAAGGAAGAAAGTTA
AAGGAAAATTTCCGTAGCGGCGCCAGAAAACATTGCGTAGTTTAGATCTGCCAGACGATT
AATATTTGTAAGTCGATTGTAAAAAAAAAGAGAAAAAAAGGAAAACATTTGAGGTAGAAA
ATATATGAAAATAAAGTTATGTAAAAGTGTGCCTACTAAAACTTCTATATTACGAAAAGA
GAACTGAGCGTAAATAGACATTTAGGTTGCGACGGTTTAGTACCATTATGAGAAATTTTT
ATGATGTTGAAGTACCAACTAAAAATAAAAACAAAAAAAAGGTGTAGAAGGCAGGAGTGG
ACGTCGAATTAATAAAAATGATTTGCAGGTTGTCTATATTATAGTTTGATAGGAGTTCAT
GTCCAAGCAAAGAGTTATATATCTAGTAACAGCAAGTATAGTACGATTTTGAATCGATAA
CGGCAAAGAAAGCTGTGTGTGAAAATTAACTAGTTCAATTAGATTTGTAAGAAAGTTTAG
TGATTTACAATCTGTAGACAAAACGAGATGTGGTACCGCCCTAACATTATACCACCTTGA
GTTTGACAATCTGGTTCGGGCAACCTAATGACATATGGATCTGGGAGCTAAACATCAGAG
TGGGGGATTGTTGTGAAGTGCGCGAGCGGACAGGACGTGCGGCCGGGAGTTGCCAAGGAG
TGCAGAGTGGTTCCCGGATGGACTCTTCGATGGGTCACCACAAGAAGGACCCCCAGATAT
>cqUNK_11
TGTGGTTGATGATTTTAACAGGTTGGCAGGTGCTCAGCGAAGAAACTCATTGTGTGGGTG
CGTACTGTGCTAGTTGATTATGTGCCCCTTCACAATGTTACGCTCGCATCCGCGAGCTGT
CAAAGCAGCGAGCAGTGCCTGCCTCTTTCATCGGACAGCCGTCATCGGGTCGAGTTCATC
GTGGTGGCTGCGAGGACGTCGGCAAGAAAGCAGCGTCCCCACAATGGCGATCCTGCCAGG
AGAGGTATTTTTTTCAATTCTCGCTTGGGTCCGGTGATTTTGGTGTAGCCCCAGCGCGGT
GCATGACAGGTGAGTGAAAAAAAGGAGAGTTGTGAGCAGATTTTCGGCTGTGCTGAGGAT
CAACCGATCGGTGCAAAAAAAAAAAATGGGGAGGGGCTGTCGCGCGGAGAGTGCGGATTT
TCGGCTGAAGTTTTGATTTGTTTTTAGCGTCATTTGCATGGATTGTTTTGCTGATTTGAA
GTGGTTGAAGAATGGGAAAGAAACAAGGGAGCGGGAGACTGAAAAAAAACTGAACTGCGA
GAAGGAGAAAGAAAATTTTATGTTGACATTTTTTGGAAGTAATGCCAGATTTTCCAATGC
CTGTGCAATACTTGTTATTTTGTCTGCAGAACTAATTATGATTTCGAACTTTTGTGTTAT
TTGAAAAAAAAAGTTTTGTTTACGCATGGTGTATCAGAAAATTAAAGAACAAGTTGTTAC
TTCTGCTTTGCTATTAAAGCTTTCGATTAATAAATACAGAAGATTAAAAGGTGGGCTGTG
TAAAAAGCGGTCGAACTTCTTTTTTTTTAATTTCTTCTTCGGGGAAGAGGAGGAGATGGC
TTGTGAATATCCACTGTAAAGGCTAGTATGCAGATCGGAAGGAAAGGGGTCAAGAAACAG
CTTTACGAACAGCAGAACAAAGGAGAGGGACCGATTTCTTGGGGCTTTTCTTCACCCTCT
CTGACTTGCTTGCGCTGCCGCTGCTGCCCATTTGATTTTTTTCTTGACCGGTTCCTTCCG
AAGTGCGTATACCGCTTAAGGCTTGTGAGCTCAGCGGAAGACATCAACGGCTTGTGATCT
CTCACTGAAAGGCCCTTCTGGCTTGTGATCTCACTGAAAGGCCGCAACGACTGGTGGAAA
CTCACTGAAAGGCCTGTCTGGCTTGTGAGCTCGCGGAAGACATCAACGGCTTGTGATCTC
TCACTGAAAGGCCCTTCTGGCTTGTGATCTCACTGAAAGGACGCAACGACTGGCGCACAC
TCACTGAAAGGCCCTTCTGGCTTGTGATCTCACTGAAAGGCCGCAACGACTGGCGAACAC
TCACTGAAAGGCCTGTCTGGCTTGTGAGCTCGCAGAAGACATCAACGGCTTGTGATCTCT
CACTGAAAGGCCCTTCTGGCTTGTGATCTCACTGAAAGGCCGCAACGACTGGCGGAAACT
CACTGAAAGGCCTGTCTGGCTTGTGAGCTCGCGGAAGACATCAACGGCTTGTGATCTCTC
ACTGAAAGGCCCTTCTGGCTTGTGATCTCACTGAAAGGCCGCAACGACTGGCGAACACTC
ACTGAAAGGCCTGTCTGGCTTGTGATCTCGCAGAAGACATCAACGGCTTGTGATCTCTCA
CTGAAAGGCCCTTCTGGCTTGTGATCTCACTGAAAGGCCGCAACGACTGGCGGAAACTCA
CTGAAAGGCCCTTCTGGCTTGTGATCTCACTGAAAGGCCGCAACGACTGGCGAACACTCA
CTGAAAGGCCTGTCTGGCTTGTGAGCTCGCAGAAGACATCAACGGCTTGTGATCTCTCAC
TGAAAGGCCCTTCTGGCTTGTGATCTCACTGAAAGGCCGCAACGACTGACGGACACTCAC
TGAAAGGCCTGTCTGGCTTGTGATCTCACTGAAAGGTCGCAACGACTGGCGGACACTCAC
TGAAAGGCCTGTCTGGCTTGTGAGCTCGCGGAAGACATTAACGGCTTGTGATCTCTCACT
GAAAGGCCCTTCTGGCTTGTGATCTCACTGAAAGGTGGCTTTTAATCGCCGTCTCGCGTT
CTTTCATTGCTGTTTTCAGAGAGATTGAATGACTCAGCATTGAGAATGCATAGTCTGAAA
AATGGGAGGAGTGATAAAGAAAGAAGAAGAGATTTCACAAGCTACAGTGTCCAAATAATG
TCGGTCGTTATACAGAGATCATCAAATGATATCTACTGCTATCACTCATAGGGACGTGGC
GTTACATCGTGCTGCCATCTGGTTTTTTAAGTGCTGAGTCATCGTCTTAAAATAGACAGC
GTCCTATCTCGCCCAGCAAAATTAAGTCGATAAAGTAGTCGGTTTCGATGAGAAAAAGTG
GAAAACGTGGTCTAAAAATAGCGACGCCATCCCCCTATTGCAACACAGTTCAATACTGTT
GGTTTTGCATTTTTTTAAGGAGAAGGGGGAAGATGTGTGGGTGCGTACTGTGCTAGTTGA
TTATGTGCCCCTTCACAATGTTACGCTCGCATCCGCGAGCTGTCAAAGCAGCGAGCAGTG
CCTGCCTCTTTCATCGGACAGCCGTCATCGGGTCGAGTTCATCGTGGTGGCTGCGAGGAC
GTCGGCAAGAAAGCAGCGTCCCCACATTCATATAATCGATAACTTTTGACACGAGATCCA
>cqUNK_12
TTGACCATTGCACGCTAAAAGGTGTGTAATGGATGCACTTTTGTGCTTGTTGTGGAGTCC
CGACGATCCGGACGCAGCTGGATTGCTGCAGGTCTTCCTCCCAACCGCCCTCTGACCTAC
GGTCCGTTCGGTCGGTTTCTCCGCCGGCCGTTCCGGAGCATCACTCCCGAATCCACCCGT
AGCACTCGCGTTGTTCCACCGCGTCACTCCCTGCGCTCTCGCTCGCTGGTCGTACCAGAC
TGACTCACTCGTGTCCTTTCTCTCTCGCTCACCACTCTTCTCCCCCAACTTGTGCCAAGG
GGCTGCACACTCGGAGGGCAGGACCCTACAATCCCCCCTTTGATTTAATTTGAAAGATGT
GACTGTAGAGCTTCATTACGTTTCTTGCACTCACACTAGCACACCACAAGGTTTTGGTGG
AACCCTACAAATACAACCACACTTACGAGATACGTGCAAACATAGTTCGTTATTTTGTTC
ATAGGTACAGTTTAAGTGATCTCTCCTTTATAACACTGTTGTACAAAATAAAACTGGATA
AAAATAGAACCTTACAGTGGTTTTACGGTTGCTTCTCATTTGTCTGATGAAACTACCATT
TTCCACCATTTCCTCATTTTCGTTTAGTTTCTTCATTGACTTGATAACGAACAAATTACC
GTACCCAATAAAACAACAACTTTAATTTACAACCTACCGGCTCATGCAGTTCATTTTCCC
CTGAGGCATATTCTTTGGTCCTAACGTTTGTCTTTTTTCGACTCACAATTTTACATAAGT
AAAACTAACAAATATAGCCTTTGTCTAAATTTAAGTTCAGATACCTCTGAAAGTAATTTC
AACAGATAAACCATACTTCAATGTAGCTCTGATAACACTACTTCCTCTCCTTGTTTTTTT
TTTTTTTATGACAACATACATTTTACATTTATTATTGTTAATGTTGATCATATTCCTGTA
CGACGTGATTAAAAGCTATTTACATTGTTATCTTTTCCAGTTTATCCGAAACAAAACTCT
ATTGGAACAAGACGTAGCCTCATCGTGAAATAACTTAACCAGTTTCCAGAGTTGATTAGC
CTTACACCAAGTATTCCATCTATCTTAATTTTGTTTAAGAACAAGAGAACAAGGCTTCCA
GTATGATTTCATACTTTATTTTCTTTCTTAACTTTCTTAAACTCACAGCTTTACATTATT
CTGGAACTGATTCTCAATTATTCGGTTTGTTCCATCTACACATTTCAACATTAGATAATA
ACAGCAAACATTTTACTCAATGACAAAACTGATTTGGATCATTTGGAATTCATAAACAGT
GTTATTCAATTTATTTAAATCGAATTCGCTAGATGGAACGAATGACAGGTATAAAAACAC
GAAAATATACTGGTCGGAAATCAACCAACAATAAATTCGAAATGCAACATCAAACTGGTT
ATTGACGTTTGAGTGTTTTTTAGCTGCCGTCAAATTAGTGAAAATTCGTAGTAACGAAAT
TTGAATTACAATTCCTGGTCAACAATCCTGGATACAAAACACCTTCATAAATCCCTTTTG
ATTATAATTCCTATCCCTAACTTATCCAACTTGTTTTGACTCAACATAGACCACAATGTC
AATTGATAGCAGTTATCCATAATTCAAAGCCTGAAACTCACGATGCACCCATTCTTTCTA
CATTATCAATATTTATCTCTAGAGTGTGTTTAACACTCTCTAATATAACTTTGACAAAAT
GTGTACCCTTCATGTTAAAACCAAAACTACCAACACATTGAAATCATAACTTCGCATGAA
GTTCATCAACTGCGTATAATGTTCACTATTCTGGGCTTCTATCGATAAGGATGGACTATG
ACTGTTTTTGCATATTTAATCTAATCCATCTAATCTAATAACCATGACTGTTATCGCATA
TATAACTGAAAGTAGAACTTGAATTTTAGTAATATCTGTTTAATAATCTTTCTAAAGGCA
AATATTAAAAAATTCATTATTTTCAAAAACCAACATTTACTTGGTCAATTATAAATGCCT
ATATATTTCAAGTGTGACGCCTCTTATCTTCATACTCTATAACTACTCTTTAAGTAACTA
GATTTAGCACACTACTAGGCTATATCTAACAAGAGCATTCACACTTTCTATTCGGTTACG
TTTATGCCTTGAAATAAATTGAAGCATTTTCATTTACTTTAAATAAGATTATATACGTTG
TTTAAAGTGTGTCTTTCTTGGAGTACTCATGTATATCCTAGTGTAGATCTATATTATAGC
CTTCCTGCACTCGATACTTCAAACATCATTCATAGGCTCTTTTCAACGAAAAAAATGTAT
AATAAAACATTCATTTTCTTCAACCATAAATTCAGCATCCAACTCACTCATGGTGAATAA
CTCCCCTATCCAACATTCAAAGGGACTTAACCTACTCTGAACTACTCAATAAATCACAGA
GTCACAAAAAATGCCTAAGTAGCTTAAATTATTACAAATTGCTTTCTCTTTAATCTCCTA
AATTTTAGTCACAGTTATAATATTTATCTCACTTTGCCCTAGCGATATCTTATTAACTAT
CATGGCATTCTTTTATGTAAGCTTGATTGTGCTTCTTTTAATTATATCTCGTTCGATGAG
TATTAAATTAGTCGTGTTACTTAATTCCCAAATATACTGAAGTTTATTATTATTGCTTCT
TATTTCAACCGACTTATTTACTAGTAACTCCTAATTTGAATATTGAATTAGGTGACCTAA
TGGGCACTGAAAATCATGCCTCAAACTGATCTTACTTGAACAACCCATTAATTACAGTCA
CAGTCATTAGGCATCAGCTGGATCTAATTTGATGAAAATGTAAATTATTGAAAATATATA
TATCACCACTAAAACTAACACGTTTGCAAAGTAATGATCACCGCTACAAATCTCAATTAA
AATTCAAACATACCTTTCCAAAACTACAAAAATCTCCGGAAAACGTATGGGATTATCACA
ACAAGTGTCAATTTTTACAACAATTCATTACCTGTATCTCTATAGCAGTGTTTTCATACC
GTCTAACCTAGAGAACATAGAATCATGATGATCGTTACTAACATCAGTGAGCAAAAGCTT
TTCCAACCATCTGCAAACACAGTTACAATGATACCCCTGGTCAATACATTTGTCCATCAC
CTGTAACGACAGCTACAGTGACAATTTATATACAATTATCCATCTTTTCACCTTTTGTTA
CAGTTACAAACAATTCGATTTATTAACATGTTCAGCTAGATAACCGAACGACACCCTTGA
ACAACCTTTTGTTCACCACCTATAATAATTATAGGGTTAATTCCAACCAATTTGTAAACA
CCTTGACAACTGAACACTTTATGAACAACTCACCAAATGAGCACTTTACACGTGAACGAC
CTTTTGTTCACCACCTATAAAAGTTATAGGGACAGTTCCAACCAATTCGTGAACAGCTAG
ACAACTGAACACTTCACCCGTGAACGACCATTTGTTCACCACCTATAAAATATATAGGGA
CAGTTCCAACCAATTCGTAAACAGCTAGACAACTGAATACTTTACCCGTGAACAACTATT
TGTTCACCACCTATAAAAGTTAAAGGGACATTTCCAACCAATTCGTGAACAGTTAGACAA
CTGAACACTTCACCCGTGAACGACCGTTTGTTCACCACCTATAAAATGTATAGGGACAGT
TCCAACCAATTTCTGAACAGCTAGACTATTGAATTATTTACCCGTGAACAACCATTTGTT
CACCACCTATAAAAGTTATAGGGACATTTCCAACCAATTCGTGAACAGCTAGACAACTGA
ACACTTCACCCGTGAACGACCATTTGTTCACCACCTATAAAATATATAGGGACAGTTCCA
ACCAATTCGTGAACAGCTAGACAACTGAACACTTCACCCGTGAACGACCATTTGTTCACC
ACCTATAAAAGTTATAGGGACAGTTCAAACCAATTCGTGAACAGCTAGACAACTGAACAT
TTCACCCGTGAACAACCATTTGTTCACCACCTATAAAAGTTATAGGGACAGTTCCAACCA
ATTCCTGAACCGCTAGACAATTGAATACTTAACCCGTGAACAACCTTTTGTTCACCACCT
GTTTAATAACAGGCACATTTCACCCGTGAACAACTTTACAGGGACATTTCACCCGTGAAC
AACTTCGTGTTCACCACCTGTTCAATTACAGGTACATTTCACCCGTGAACAACTTCATGT
TCACCACCTGTTCAATTACAGGGACATTTCACCCGTGAACAACTTCATGTTCACCACCTG
TTCAATTACAGGGACATTTCACCCGTGAACAACTTCATGTTCACCACCTGTTCAATTACA
GGGACATTTCACCCGTGAACAACTTTATGTTCACCACCTGTTCAATTACAGGGACATTTC
ACCCGTGAACAACTTCATGTTCACCACCTGTTCAATTACAGGGACATTTCACCCGTGAAC
AACTTCATGTTCACCACCTGTACAATTACAGGGACATTTCAAAGCTCCTTCAACGGCTGC
CACAGGATTCCAAATTATGTTGAAGATATCGCAATTCTCAATTTTCAGGGCAAGAACGGG
CCTTGACCGATCTTTTGCACCAGGTTCCCGACGAACTCAATTATGTTGAAGATATCTTGG
TTAAATCACAGACAGACATGACGTACTCCTCCTGTTGAAGATAGCTTGATTAAATCACAG
ATAGACATCAAATTTAATATCAAATGAGTTATCTCAGCCTGATCTTATGCACCACAAGTT
TTGCTAACCGTTATCGCAATGCCATTCATAAATGTACACCAATGAAACCTATTTGAATAT
TATGTTTTGAATTTAAACTATATTAATTCCGATTTCGTTATTCTCCTCATTAAATCAAAG
TCCTACGTCAACATCATTTGAAACAAAATAAAACTTCGTCAGCGATAGTAATCCTACGTC
ATTATGATTTGACAACTTATTCTTATTTTGGACCACTTAACGCACCCATGCTAATGTCAC
TTCGCCACTTTTCAAAAAGTTCGATCCAAAGTTGAAAGACAACAAATGCACGTCATCTCT
CCCACGTTTGAAAGAAAGAAAAACATAGAAATTTCTTCAAAACAGTGGCCCAGCTTAACA
CTTGCGCCAATTCCCAAAAATAAACATAGTTTACCTCAGCTTCATCCTCGTCGCCAAATT
TGTGGAGTCCCGACGATCCGGACGCAGCTGGATTGCTGCAGGTCTTCCTCCCAACCGCCC
TCTGACCTACGGTCCGTTCGGTCGGTTTCTCCGCCGGCCGTTCCGGAGCATCACTCCCGA
ATCCACCCGTAGCACTCGCGTTGTTCCACCGCGTCACTCCCTGCGCTCTCGCTCGCTGGT
CGTACCAGACTGACTCACTCGTGTCCTTTCTCTCTCGCTCACCACTCTTCTCCCCCAACT
TGTGCCAAGGGGCTGCACACTCGGAGGGCAGGACCCTACACTTGTGTTTTGTTTGAAACC
>cqUNK_13
CCCATAATTGGATTTTTTTTTTCGAGATTATTTTATTTGTTTAAGGAGAATGTTGGGACC
TTTTACCTTCCTCTTCGATAGCTAGTAGTGCGAAGGGCCCAGCACGAGTTGATTTATTCG
TGACCTGCAAGTCTGCCTCGCCAGCCTCGTCCAAGCTACCATCGATGACCTCATACCAGC
GGCGACCTTGGGTTTTTGAAGACGGCAAGTCTTCTCCGACGTCCGGAATCCAATCCGAGT
TGATTTGTCACCGTTTAAACCAAATAAAACCACCAAGATGTAAGTTAAACACGACTTACA
CTACATACGTTTATTCTAAGTCAAAAGTTACAATTAAATAATCGAGTACGCGGTCGCACC
GCGACCTTCCCCGAAGGGAGCCAATTTGGAATAATCTTGTTTGTGAGATACAATCTAAGC
CTGCCCTATCGAGCCAAGAGTGAAGAAGGAGATGTAGAAAGGAATCGAAAATAGCCCAAT
ATCACAAGTAATGACGTCATCACCAAATTGCTCTGGGCAAGACCTAGCAAAACCTAGTTC
ACACTGTTCTTCTCTCGTAGATGTGCTCGATCATTACAGACGGTTTCAGATGAGTGCCAG
GGTTGTAGTTATGGGCTCTGCCAGTCTCAAACATTCTCACCCACCCAGAAATTCCTCGAA
TTTATGAACAAACCAAAATCTCTCAAAGGGAATTGGGATTTTGGATGAAAGAATGGCTAT
CCTAATCAATTAATAAAAAGCAAATTTGAGCGCTCAGCTCACCCACCATGAAAGATCCTG
CTAATAGATGTTCACATCGTTATTGTTTAAAGTTCGATCCTTGGTTGCTGAAACTTGAGT
TGATCCCTGGTTCTGCAATCCTTCCAGCAGTCCTCTTCACCGAACTTGTTTTCCTGGTAG
ATTGTTGCTGAGTGATCTGAGTCAGCTTCTCCCAGCAGTGACTTCTACCGTCCGGTCCAC
TTGAGTTGACTTGAGTCCTGAAAATGTATGCTCTCCTGTCCTTGGAATACCTGACCAAAT
TCCCTTGAATGGTCATGACCTTGTTCCGTTCATAGTTATCGGATGTTGGAGTGGAGTTCC
GCAAAGCTTCAACCTATACGACCGTGCTTGGCTTGGTCGTAAGTCTATCCTGACCTTGGG
ACCTGACCGACTGCCCTGCAGTAGCCAATTGTGTGACTCCGCCCGAGTAGGTCAACAAGT
GGAAGTTATTGCAATATCCTGATCGACTGCCCTGCAGTGATCATGAACCCATTTCCGCCC
GGGGAATGCTGCACCAGCTGCCCTTGCAGTGGTAGAAAGGTCTGGTACGGTTCCAGCCAG
CCGGGGTCACTCCACAGTGACGCAGCACTTGCGTTGGTGTTGGATGCGCCTCATCGAAAC
CACAGCCTAGTGGCAACCGTTTTCCGGAACCTTTGGATGACGTCCCGATGACGCCAGACC
GCCTCTAAAGTGTCCACTCCAGAGGTTGCAGTGCTCCTGACTGCTTTGGGATGGGAGCCC
AGTGCTCCACTTGTCCAGGTTGGACCCTGAACCCTTGGTTCGGAATGTGCAGCGCGTCCT
TGGCTGCTTTGGATGGGAGCCCAGTGCTCCGCTTGTTCAGGTTGGACCCTGAACCCTTGT
TCCGGGAATGTGCAGCGCTTCCTTGGCCGCTTGGGGTGGAGCCCAGTGCTCCGTTAGTCC
AGGTGGGATCCTGAACCCTTGCTCCGGAATGTGCAGCTCGTCCTTTGCTGCCCCTACTAG
GTTGGATGGAAAACGAACTCCTTTCGTTCCGTGGGCGTACAGCGTACCGGTGACCGCACG
TGGCATGCGGGTTTGTCCTCCGCTGTCCTGTTGTCCTCTCTCGGCAGAGACCGCTGACCG
TATACCGAGGAAGTTGCAGCTCACCTTGACCGCACCTTGATCTTGTCCGAGTTGACCTTG
GTTTGGATGGTGGCATCCCGTTGATACCACGCTGGAAGGATTGGTACATCCCGTTGACGT
GACCGATGACACGTGGCGACCCCTCGCCGATCGTGGTGGATGATGACGTCCCAGTGACGT
CCCCTTGGGTTGACCTGGTTCAGCCTTTCTGAACCACCTTTGCGCTCCGACCTCCGGACC
CTGCCCAGAGTAGCGTGGATGTGTGGGGGTGCTTCGTCCTGCTTACAAGTTGACTAACCC
GATTGACGAAATTTCCTTGTGCAGCCTCCATGCACTTACTCAATGAACGGGTAGTGTGAA
TGTGGTTACAATTCGTGTTGTGAATGGACGTTTTAGTTGAGAGTACGATTCATTGTTCAC
CTTCCAGGACTTTTGTGAACTTGAGAACCCTTCCAATACCAAGCAAGCATGCAGTACATG
GCAACTTGCTACATTTCATTGACCTGTGCGTTTGACCTAACCTTCAATGCTCAACTCTTG
GCTCAACCACAATCTGTTTCCTAAACAAATAAGTCCACTGATCTTAATGAATGAATCACG
AGAACTGGATGAAGGCACCATTGACGTGAATGTTGAACTAATGTCCATCACCGAATCGCA
AAACATTACGATCGATGAACCAGTAGACTCGATTGTTGATCCTAGTGGTCCTTGTGACGT
CACCATGACGTTGGATGTTGTCCGATGGTGTGGTTGGAGCCACGTAAACCGTGGCCGTCG
TAAACCGTGGTTGATTACAGATGTGGAAGTTCGCAGGGGCACATAGAAGAGGATTGAATG
ATTTAATGCGTGCAGTCTCCGATGTCCTGCCTCGGCGGACATACACTTCTTTAAATGTGT
TACCTTAGAAAACTAGTATCTGCGCTGCCTCTTCGATACGCTGCCACCAGCTACTCCGAG
CCGTACATTGCCTAACGTGCCACGAGGGTTGGCATACGACAACGTAAATCTCAGACTAGC
CTCCAAGTCGGATCCGAGTAACACCCGAGGTGTCACGTGGTCCGAAAACTGACAGCCGAC
CGATCACATGGCTGAGTCGAGACGATCCTTGTTGATACCCGTTGAGTGGAATCGTAGTTG
GTTAAAAGCGATCGTCCGATCGCCGTCCTGGTTGCACCACCATAATTAGATGAGCCACAC
ACACTTGGATATTGATGTGTGTGCGTAACGAAGGCCAAACGTAGTTCTATTGGTTTGTTG
CAGCGGCTGCTGTTGAGTTCCATCGCGTAGGTTCTCATCTCCTCGATGTTATGACCGCCG
GTCGATCCCTTGACCGAACCGTGGAAAGCGCGTGGGTGGGGTTCTCGAGATCGTTGGTTG
ATCGGTGTTGATAGATGAATAAAGAATTTGGTGTAAATTTCCGCTAATGGTCATTGCTTC
GGCGACATATACGTGTGTGTAATTATTTACCTTTGAAAAAAGTACGTTGTTCCTCAATGA
CCAAACAGCGCACCTCCCCAATCTTGAAGTCCGTTAACAGTAGATCTGAGCTCCTGAGTG
CCTCCCAGGCACTGCGCTCGTTCGTCCAAGTACGTCGATCTCCAACGACGCACCTATCGG
TGGTGGCCGATTCGTGGCCAATATTTCGATTGATTGATTCGTCCAGTGTCCAGATGAATG
AATGTTGTAACTCCGAAGCTCACAGCGTGACGCTGTACGAGAGCTTTTCCACCGCGTTGC
TCGTTAGTCCAAGAGCACTCGCGCGATTGAACGTTGTCCGTGTGCCAACGGATTGGATTG
CATCGGATAAACGTGTTCCGGTTGAGCGTGGGATATCCATGAAAGGGTTGAATGAATTGT
GTTAGATGTTGCTCGTGGTGCCTCGGCCAGACATACACTCTTGTTCATGCAGTATTTACC
TTAACAGAACAGGAAATCCAACCAGATGAGTGCTGTCTTGAGGCGGACCGATGCTTGGCA
TAGGGTTGAATGCCGATTGACCAGGAGTCTGCAGCTCAAATCCTGTTGTAAGTCGCAGAC
GACGCCGAATCCGATGGCGCCAAACCTCCATAATTGATTCATGACGTACTTAATTGTTCC
ACAGATCGCGATGGTGGATGACTGCGTCCTCGAGTCACCTTCGCGATGGCGTTCTCCCGA
GTACAATAGTCCTTTTCCAATGGAATGCCATTTTCATACCTTCCGCCAGACCGTGGTTAA
GGGTAAAATCCATCGCCGTTTGTCTTTGGGTGATCCTGAATCGACAGATTTTCCAGTATC
TCGACCGGAACGCTTGTTACCGAGAACTCCATATTCTTCTCTCCGGTGCCGATGGATTGT
GAGGCTTGGTTCGAGGTTCTTTGGCCGGATCGGGGGTGGCTTGCGGGCCAGTTCCGTGGG
TTCCCCGATCCGGTTCGAAGGACCAAATGTTGGGACCTTTTACCTTCCTCTTCGATAGCT
AGTAGTGCGAAGGGCCCAGCACGAGTTGATTTACCGTGACCTGCAAGTCTGCCTCGCCAG
CCTCGTCCAAGCTACCATCGATGACCTCATACCAGCGGCGATCTTGGGTTTTTGAAGACG
GCAAGTCTTCTCCGACGTCCGGAATCCAATCCGAGTTGATTTGTCACCGTTTAAACCAAA
TAAAACCACCAAGATGTAAGTTAAACGCGACTTAAACTACATACGTTTATTCTAAGTCAA
AAGTTACAAGTAAAATAACCGAGTACGCGGTCGTACCGCGACCTTCCCCGAAGGGAGCCA
ATTTGGAATAATCTTGTTTGTGAGATACAATCTAAGCCTGCCCTATCGAGCCAAGAGTGA
AGAAGGAGATGTAGAAAGGAATCGAAAATAGCCCAATATCACAAGTAATGACGTCATCAC
CAAATTGCTCTGGGCAAGACCTAGCAAAACCTAGTTCACACTGTTCTTCTCTCGTAGATG
TGCTCGATCATTACAGACGGTTTGAGATGAGTGCCAGGGTTGTAGTTATGGGCTCTGCCA
>cqUNK_14
GGAGCTTGTCCTTCCGAGCATCCTTCGATAACCTTCTACGAGGACTAGCCTGTGAACACT
AGACATCGTCCGGGAAGAATCCCCAGCACCGGAGTAGCCGCGGCCGCTGTTGCGGAGAGA
ATGCGCTCGCTGACTGAGCGTCGGTCCAACAGCCGAACTGTCATTTGGGCTCTATTTACA
GCGGTACAATGGGGTCCTATACAACAAGGTTGGCACAATACTCACATCTTCCCTCTTCTC
CGGGGTGATGATTAAAAATACAAATCTCTTACGTTATTTTCTCCAATTTGTTTAAATATT
AGAATATAGTCATAAGGCTGTGTAACACAACGTACGAAGATGCATGGAAACTTTTTTTTT
AATAGAAGCGCACGTGAACCAACCGTTCTTATGATGCTGCCTCCACCAGGCATCACAGTG
ACTGGCTTACCACCCACTCTACCGAGAAAGAGTATCTCTTCGGCAGTCAGGTGTTTTGGC
GTCTCTTACAAGTTTTCTTTCAAAGTGCGTACGTTTCCTTACGTATTGCTCCTATATTTG
AAACTGTTATTTGTTTTAAAAGGAAAACATGTATGGGCAAAAGACTATTTTTTTATTTTT
TTTAGGTGATCGTGTCAATGAAAACTTCTTACAAATTGATCTTTTTCCCGGCATTTCATC
GAGACTTCTTGTAGACATCTATCGACATTAAATCTGTTTTTGCCTACTTTACCTTTGTCA
ACGAGACATCTCTTAGCCTTCAACGAGCCTTCGAGGCTTACTGGGCTCGTCTACCTTCTC
TTCGTATTCTGCTCTTGTTAGTACACGCATAAGCGATTGAACCCATTCGTGGTTTAAATA
GATATAAATAAACCGAATTTGCCATGGATGAAGTTAACTGTATTCGTCACACCACCTCCG
CTTTTCACCCAATCAGTCCTGTTCTTCACGTGCATTCCACAACGCGATTCATTCGTTTGA
TTTCCAATGATAATCAAGTCTGTGTCCGCTCCAAAACAAACAAATCTCATCCATGATTGT
GGGTGTCCCTCCCCGCGTTAAAACCGAGCCACGTAGCGTTCCATCGCACTTTGTTCCAGT
GGATTTTTCATAGAAATTCGTAAATGCGGTATATCTTCAGTGGTCATCATAGTTAGTCTC
GTAAACGAACAATTCCAAACAGCCCAGGAGCATGTTGACAGCTCCCATACAAACTGAGCG
TATCCCGTTTTGTGGGCCCAGTGGGCCTAAGAAGGCGGCCTTCGATATAATGTAGTCAAA
CTTTTGAAAATGGTGAATAGTTTAAATAAATAAAGTTTTTGCCTTGTTTTGGTCTAAAAC
GACACAATTTCTTTAAAAACTTGTTTAGAGTTAAGCCACGTTCAAATATTAGTCTAGAAC
AGTTGAAGTGAGCGTGCCACACAATCCGTCCCAAAAAAAAGTTTTCCATGTTAATTTTGA
GTTTCGTATTTGATGGTCGGACTCCGACGAGGCCCACTTGCCATCTGTCGGTGAATACGC
GCAATTCACGGAAACTGTCATCTTAGGGTCCGGTTGATTCCAAACGACCGTCTCTGACCA
TAACCAGTCTGATTCGTAAACAAACATTTCAAAGAGGCCTTTCAAGTTCGATTCGTAAAC
GAACATTCCCTGATGCAATTCCTCCGGGTCTACATCCAGTCTGATACGTGAACAGACATT
TCCTAGAGGCCTTTCCAGTTCGATTCGTAAACAAACATTTCCTGGATGCAATTCCTCCCG
ATCCACATCCAGTCTGTTTCGTAAATAGACATTTCCAAGAGGCTTTTCCAGTTCGATTCG
TAAACGAACATTTCCATAATGCAATTCATCCCGGTCCACATGCAGCCTGATCGTAAACAG
ACATTTCCAAGAGGCCTTTACAGTTCGATTCGTAAACGAACATTTCCTTAATGCCACATC
CAGTCTGATTCGTAAACAGACATTTCCAAGAGGCCTTTCCAGTTCGATTCATAAACGAAC
ATTTCCATAATGCAATTCATCCCGGTCCACATGCAGCCTGATCGTAAACAGACATTTCCA
AGAGGCCTTACAGTTCGATTCGTAAACGAACATTTCCTTAATGCCACATCCAGTCTGATT
CGTAAACAGACATTTCCAAGAGGCCTTTACAGTTCGATTCGTAAACGAACATTTCCTTGA
GGCAATTCATCCCGGTCCACATCCAGTCTGATTCGTAAACAGACATTTCCTAGAGGCCTT
TACAGTTCGATTCGTAAACGAACATTTCGTTGATGAAATTCCTCCCAATCCACATCCAGT
CTGTTTCGTAAACAGACATTTCCAAGAGGCTTTTCCAGTTCGATTCGTAAACGAACATTT
CCATAATGCAATTCATCCCGGTCCACATGCAGCCTGATCGTAAACAGACATTTCCAAGAG
GCCTTTACAGTTCGATTCGTAAACGAACATTTCCTTAATGCCACATCCAGTCTGATTCGT
AAACAGACATTTCCAAGAGGCCTTTCCAGTTCGATTCATAAACGAACATTTCCATAATGC
AATTCATCCCGGTCCACATGCAGCCTGATCGTAAACAGACATTTCCAAGAGGCCTTTACA
GTTCGATTCGTAAACGAACATTTCCTTAATGTAATTCCTTTCGATCCACATCCAGTCTGA
TTCGTAAACAGACATTTCCAAGAGGCCTTTACAGTTCGATTCGTAAACGAACATTTTCTT
GAGGCAATTCATCCAGGTCCATATCCAGTCTGATTCGTAAACAGACATATCCAAGAGGCC
TTTCCAGTTCGATTCGTAAACGAACATTTTCTTGAGGCAATTCATCCAGGTCCACATCCA
GTCTGATTCGTAAACAGACATATCCAAGAGGCCTTTCCAGTTCGATTCGTAAACGAACAT
TTTCTTGAGGCAATTCATCCAGGTCCACATCCAGTCTGATTCGTTAACAGACATATCCAA
GAGGCCTTTCCAGTTCGATTCGTAAACGAACATTTTCTTGAGGCAATTCATCCAGGTCCA
CATCCAGTCTGATTCGTTAACAGACATATCCAAGAGGCCTTTCCAGTTCGACTCGTAAAC
GAACATTTCCTACGGTCGTCCCAACAAAGAATCAAAGAAGTGCATGGGCTACACGTACCA
GTGGTAGCGAAGCGTGTTTGTATTCGGACATAGGCGAACCTGCCGCACGCTCGCTCGATA
CCGCGATTCAGGCCGTGAAACCCGAATCTTCTGTTAGCACGTGTGCACACCCGAGTGACG
AGTACGCGCCGAAGTCACTTTAGTAGGCGATGACGCTGGTGCACTCAACGGATGACACTG
ACAGTACATGCCTAAAGAAGAGTCCTTGCGTTCAGTTGAGCGGGACGACCTGCTATACCG
TGCGTGAATGCACGGAACACGTGAACCAGTGGTAGCGAAGCGTACATAGGTGAACCTGCC
CCACGCTCGCCCTACATCATGATTTAGGATGAGAAATCTCACTCCTCTGTTAGCACTTTT
GCACACCCGAGTGATGAGTACGCGCCGACGCTACCGAAGTAGGCGACGACACTGGTGCAC
TCAACGGATGACATTGAAAGTACATGCTCGGAGAACAACACATTACACCAAAGCGTTTGT
TTTTAAATTCCATAACTTCAAGGACTGCCTTGCAGAAATTTTCACCAATCAAATTTCCAG
CTCACTTTCAGACCAAAAACTTTGTGAGCTTTGCAATTTTTCAAATGTTCCAAAATGTTA
CAAAAATTTCACTCTTCCCTTTCTTTTAATAAAAATAAAACCCTCCCGGCTTACCAAAGG
TTAACGATGCTCACCCTGGTCAGTCAAGGGTTAACAAAAAATCTCCACCAGCTTGAACAC
TTGTTTTCCACTCTTCTTCCTCCTTGTCAAGCAAAACACTCAATCCATCCGCGTGCTGGG
GATTCTCCAGGACTTGAAGCAGGTTTTAAAACTTACCGGCAGTGTTCCGGAAGTTATTCC
TCCTGGCAGGATCGCCAAATGTGAACACTAGACATCGTCCGGGAAGAATCCCCAGCACCG
GAGTAGCCGCGGCCGCTGTTGCGGAGAGAATGCGCTCGCTGACTGAGCGTCGGTCCAACA
GCCGAACTGTCATTTGGGCTCTATTTACAGCGGTACAATGGGGTCCTATACAACAAGGTT
GGCACAATACTCACATAGCCCACTCCCGCTGTTGACTCGCACAGGGAATCGAAGGAATCG
>cqUNK_15
CCAGCAGTCAAACTTTAAGCGCTATCATCATCAGCTGTGTGTGTGCTCATTGTGGTATTT
TCGCGATTAAAGAAACACTATTCTATTTACTTATTAACCGGGAGACAAGCTCCATCTTTA
TTCTTCAGCTTCATCTCTCAGACTACCAACTCCCGATCCACGCACGCTTTCCACTCATAC
ATCCACAGATGTACACACTTATCGCTGACTACCTAATTTAGTATAATGTTCAGGATACCA
CATCCTCCCCTTGCCAAATTGAAAGTTATAATAAGTATACTAACAAAACAATAAAGTTAA
TGTTAGACTAAAATCCTATCTGCCGCTTCTCGTCTCATGTTTTGTAACGCCTGGTGAAGT
GTCCGTCCCGTAGAGCGAAGGTTATCGGCTTTGGCTGCCGATATCAACGATGCCAGCGAT
GTCCTGTCCTCTTCCGAGTGAACTAAAGCAAAGAGAGAATAAAAAAAAAAAAAAAAAAAA
GAAGGAAAAAAAAATCAGCAGTACACCAAACTCTGAAACGTCAAATGTGGAACTAAGTAT
ATCATGCATAGGAAATCATAATTCTCTATGTAGCATTGTTAACCCTTTCATTATAACATC
AATATGAATGAAAACTGTCTAAGGCTTGAATGACATTATTTAATAGCATTGTTACATATT
ATAAATTTCAGAACAATACATCCTCCGAGACTTAAAGAACATATGTTTAGTTTGTTAAGA
ACTTGATCCTATTTCCTTCAACTATATAACAAGTTATATTATAAACCGTTTACATAACCT
TGATTGCTCTACGCCTATTAGGCTTTTTATCATTTGGTTTCAGATGAAATCGTTTTTTTT
TAAAACCAAGATCGCTGGATTTTTTTTCTCATTAGATTATATATTTATGTAATTGATTAG
GGAGCATTATGTGATAAGAACTATTTTTCTGAGAGAGTGATTCACTGCTTTACCTTCAAC
CTTCGTGGTAGTTACACTATAGTTATAATTAATTTAACAGTTCTTACCGCGGTTGGCTTT
TTGTATTTATTCCGTATTATGTATAGATTCCTCGATTTAGAGATAAACATATATACCTAC
ATGGTATGTTGCCTGACGTACGTGCGTAATGTTAATTATATTCAATTTGATTGATCACAA
TTTTAACTTTCTTTTTTTTTTTGGCCCGCTATCTCGATGTTCTTATCTTGTAATTCTCTT
TTTATATTTTTATATGTGTGTTTAAGTATAGTAGTACATTATATTTGTGGTTTATTTATT
TATTCGTCAAACATCGTTGAATACATAGATCTCTACTTAAAATCTAAATATAATGAAACA
TTGTTTGGATAATATATTTGGCTTTAGAACCTTTTTCCATAGCGGATCTCATCACTGTGT
AATCCAATGTGTGGCTTTATTTGTTATGAGTTTTTATTATTCTTTTTGGTGAGTTCTGTG
CAGGCAATGGTGCCCCATCTTTCCTTAATTTATGTATTTCTGTAAACTCTGTGAAATGTT
AACTGTTCAGAGAATTCTATTTGCTGTAAACATTATGCAGTAAGGCTGGCCACTTAAATT
TTTGCGATATATTTCCGTGAGTTTTAGAATGCTCTATAATCATTAATATTTACTCATTAC
ATTGGAGCGTGATCCTGATACTTTCCCACAACTTTCTTTGGACAGATTACGTCAGTTTCA
ATTGGTCAAAGATTACAGTTCTTCTATTGATTTTTTTATTATACTTTCATGTTATAATCC
ATTTTTTTTACAGACTTCTGTCTTCACAGTATAATTGTCCTTTTCAATAAAATAACTCGA
CTTGACTCTTTTTACTACAATTGGCCTTGGGCTAAACCCGACTCAACTTTTTAGCATGAT
TGGCCTTGGGCTAAACCCGACTCAATCTTTTCAGGAACTCTTTTTACTACAGTTGGCCTT
GGGCTAAACCCGACTCAACTTTGTAGTACGATTGGCCTTGGGCTAAACCCGACTCAATCT
TTTCAGGAACTCTTTTTACTACAGTTGGCCTTGGGCTAAACCCGACTCAACTTTGTAGTA
CGATTGGCCTTGGGCTAAACCCGACTCAATCTTTTCAGGAACTCTTTTTACTACAGTTGG
CCTTGGGCTAAACCCGACTCAACTTTGTAGTACGATTGGCCTTGGGCTAAACCCGACTCA
ATCCTTTCAGGAACTCTTTTTACTACAGTTGGCCTTGGGCTAAACCCGACTCAACTTTGT
AGTACGATTGGCCTTGGGCTAAACCCGACTCAATCTTTTCAGGAACTCTTTTTACTACAG
TTGGCCTTGGGCTAAACCCGACTCAACTTTGTAGTACGATTGGTCTTGGGCTAAACCCGA
CTCAATCCTATCAGGAACTCTTTTTGTGCAGTTGGCCTTGGGCTTTTTTTTTTTTTTTGT
TTGATTGCCATGAGTCCACTGCGACCATTTATTTGATCTATTGTCGACCTGCTGATCTAT
TTTTAGATCTGCAGAGGCTGCCAATTTGCTGTTCTTGGGCATTTGGGGAACAAAGCACAC
GAGCTATTGTTGAGCAAGTGTGTTGATCTGTCCACACGCCGTAACATTTTTTCCTTTCCT
CTGTGCTGTTGTACTTTCCATATGTGTCGCTAGAACTGAAGTGCACTTTTTTATTACGCT
ACTTAGGATGTGTTCCCAGTGAAATCCCAAAAGCCCGGGACTCTTGCTAAGCAGTTTTTT
TTTTTTTTTTTTTTTTTTGTCCCTCCAAGCACATTTTGCGGTTGGGCCCAGCGCACTCCG
CAGATGCAAATATACAGAGCACAGCCGGTCCTCGAAACATGTGAAAAGTACGAGGAAAGG
TGGTGCCAAGCCATGTGGGTTTCAAACCACGACTTTCCGTTTATCAAACGAAACCTGTAA
CCTTGGGCTAAACCCGACTCAACTGTTCAGGAAGTCTTTTTGTTGCAGCTGGCCTTGGGC
TAAACCCGACTCAACTGTTCAGGAACTCTTTTTGCTACAATTTCGAACATCTTAATGATC
TCATTCACTCTACCGGTATTTTTTTTTTTGCATTTCCAATCAATTCCTGAGATTTTTAAA
CAAACACAAACATAAACAAATCTTGCTTAATTGATTTTCTTATAATTCGTTCTCATTTTA
CAACAATAATGTTATTTCGCTAAGCTGCAATAGCAATACTGTAAGATGCTTTAAAATACA
TTTGCACTTAATTTTTTTCTTCATATATATATAGATTTCTTCTATCAGTTACTCCTGTGT
CAACTATTTATTTATTTCTAATACACAAATGTAGACTAGATTCCGAACTTGCCAAAAAGA
ATCATAAAAAAAAACTTGTATTTTTTTGTTAGATGCTGCGCACATCATATTAATATCAAT
GCCAAGCATATCTTGTTTCGATTGTAAAACCAGATTCTTGTTTGTATAATTCATTAAAAT
AATATAACAATCCATTTTCTTTGGAAAACTTGTTAAATTAAAACAACTGATTTTGTAGGT
AAATTAGACAAATAAAATTCAAAAATCTTGCTGTCCATTAGGCAACCACCCCGTAGTGAG
CAAAAATACCTAAATAATTTTTAATTGGCCAACAAGCGAAAACGCTGTTTTAAGAATACA
AATTTAAGAATTTACGTTCCTCAACTTACTAAAAACAATTCACTTAACTTAAAACTAACA
ACTTGTTTACATAATAAGTTTTGTTCTCCCCTTTCCACTCTCTGAGTTTATGATCGAATA
TACTGAATATTTGGTTTAATGCTTTGTAAGATTTTAACTTAAATATAACAACTTTCCCTT
TGTGCTCTTTTTACTAAAACACAACTTGAACTTTTTATTTATTTACCACCTCAGATAGGT
AATTTGTGAATCATTTCTTTTTTTTTTTGTTTTCATCCATAAAAAAAATAATCTTTTGTT
GCAGAGTTTTTATAAAGTTTCAAAGTATTAAATCGCTCAAATATATATCTGGCACATATT
GTCTAAATAAAGGCAAACTGCAAAAGTGACGAGAAAAAGTCGAAAAGCTTAGCGTGATGA
AAATGGGTATATTTCTCGGATTAGTTTTCAAAAGGACGTAAGAGCCATTGGTAAACAAAG
CTCTTTTTGCATCGGTAATCGACCTACTTACGAAAAAACCAATTTCAAAAATGCTCGACT
GAAAACAAGTGAAATGTTGTTTCAATTTGAAGAAAAAGGAAAATTAATGCCGGAGATCAC
GGTGGCTCTAACGGCTTTTTGAACACTCACCCGAGATTTCCTCATTTCCTTGAGGTTTCT
CTTTTGACCTAAAGCAAGGTGTGTACACTTACATACTGATTGACACAAACAAATTATATA
ACTTCCATTTAGCTTTATGACGATTCACGTACGCACACTAGCGCTCCATTGGATTTTGCT
GGCCGGACAAAATTTAACCTCACTTTATTTTCGTGTACATACACGCAATACATGCGCACG
TAGATTTCTCTATTGAGTAATTTTATCGAAACCCACAAATCTTTTTGGAAAACTAATATC
TCAAATAACTACGAATCTCTCTTCCATATTCTTTGGATTTATAAATAGTTTTATAATTTT
TGCTGAAATATTTCATTATGCTTTGTATTATACTAATCTTCCCCGTAAAACACTGTAAGA
AAACCTTGAAACGAATCTTTCAACTATGTACTGAATACAATACAGCACAAACTAGTAAAT
TCTATTCAGTAACAAAAAAAAAGTTCTGAATTAAAAGATACCAAAACGAATATCTACCAA
TAACTAAACTCTTAAGCTTATCGCGCTTTGCTATTTTAATTCCCACAAATGATCAAAACA
AAATATGTATCATGCGGCCCACTTGTGTGCTAACCGAACCCGCTTTTGACCCGCTTAGAG
TCCATTTTACCAGACTGGGTTGTCATCCACTCCCTGCTCGAGCCATACACTCACACTATC
TTACGTCCCGAGCAGCTAGCTCAGCTGGCTGTGACACGCGATTCAAGCGACCGTACCGAA
TATTTCTCTCTCGCTCCATCTCCCACACTTGCGCATCTTATCGCTCACAAAAAGAAAAGA
GAAAAAAAAAACGGAACAAGCTCACCAAACTCCAGCAAATCCTTGGCCATCATGTCCGCC
GTTTCATCACTGCTAATTGCTCCGCAATCTGCTGAAAACGCCGCATTGTTGCGGGAAACA
CCGGAACAAGTCATCACTTTTTCACCCTTTTTGACTCACAAAACTTTCACAATCCTTCCA
ATAATCAGGACACCACTTAGCGCCACAATTCATCCTCCTGGCAGGATCGCCAATGTGGTA
TTTTCGCGATTAAAGAAACACTATTCTATTTACTTATTAACCGGGAGACAAGCTCCATCT
TTATTCTTCAGCTTCATCTCTCAGACTACCAACTCCCGATCCACGCACGCTTTCCACTCA
TACATCCACAGATGTACACACTTATCGCTGACTACCTAATTTAGTATAATGTTCAGGATA
>cqUNK_16
CTACAATGTATTTCTTATGTAGCGAACTGTCAAAAACTGCTCGTCTGCGGTGTAGGGATT
ATGGGTTGCAGGATTGAATATGTAATAAATTATTAAATGAGTATTTATTATAAGATTGAT
ATAATTCATAAATAAGAGTTAAGAGCGCAACAAAAAGTGCGCACCTTCATGAATATTGCC
TTGTTAGCTAATTGTGGATTGAGTGCGAGAGCGCGCTAGCGAGCTGCGAGAGAGAACAAC
GAGCGAGAAAACAACGAGATGCGCGCGGCCGGCGAAAAAGAGAATGAAGATTGTCAAATC
AGTTTTGTGGTTAATTTCTGTGGAATAAGACGTGTTGTTTGTTAATTGCAAAATATTTGT
GTTTTTATTATAAAAGAAAGTCCCCGATCACGACAATGGCACAGTCCGGTAAGTCGAACC
TTTTGATTCATGAAAGATCATTTGTTTTGCTTGAATTGTTGTGTTGTGAAATCTAACAGT
TTTGTTTACCTGCCAGAATGCAGGTCCAAAGTTTCGCTTTGTTGTTTTGCCTGTGTTTTG
AAACAGGTAGATTTTTGCTTGAACTTGTTATTTGAAATTGATAAAAAGGCATAAAACTAT
CTGCGATAATTGACGGTCTTAAATTTAATGAATGATTTGCTTGTTGTTGTGATATTGGGA
ACGAATGTTTTGTTTTGAAGTAGTAAATTTGGCTTTTCGTTGTGATAATTGAAAACCAAT
GTTTTATTCTAAGTTTATGGTGGAATTTGAAGGCAAATAATTTGCTCAAAATTTGATTGT
TTTTTACAATCACATTTTTGCTTTAGATTTGTTTGTTGTTGTTTTGATTGACGACCAATG
TTTTGTTTTTAATTTGATGCAATGTTTAATCGTTGTTGTGGAAATTGAACTCCAATGATT
TGTTACGAATTAGACTTCATTTTTTTTCTTATTTTTGTGATTGATAAAAAATCAATATTT
TGTATATAATTTGACAAAAGATTTGAAAAGATTGTGGAAATTGAAAATCAATATTTCGTT
TTGAATCTGATGGAGGATTAGTTTGCGATTGAAGGTAGATAATTTGTTTTTAATTTAGTT
ATTGTTTTGGTAATTGAAATCAAATTTGTTGTTTGAATTTTATTGTTGTTATTATAATTG
ACGACCAATGTTTTGTTTTGAATTTGATGCAAAATTTGATTGCTATGGATTGTTGTTATT
ATTGATGATCATGATCATTATTTTTATTTTTTATTTTGGATTGGATTCTGGTTACTTTGG
TAATTGAAGACCAATGTTTATTTTTGAATAAGATAAATATTTGCTTCTTGTAAGTTTTGT
TTTAAATTTGTTTTTTTTTTGTTGTGGCAATGACTTAATGCAAAGTCCAACAAAATCACA
AATTACAAAATTTACAGGTTTAATTTTGATTGAAAGATTTGATTGTTGATGAGGGAATTA
AAGACCAATGTTTTGTTATGATAAGATGACAAATTTGCTTATTTTTGCGATAAATGAAAA
CCAATATTTTGTTTCGAGTAAGATACGAGGTTTGATTGATATTGTGGTAATCGATAACCA
GTTATTATTTTGAATATGATGATAGATTTGCTTTTTGTTGTGGCAATCGAAGGCCAAGAT
TTGTTTTCTGAATTTGAGTATTGTTATTATAGAACGGTATTTTTATTCGGTTTTACATTT
CATGCAATATTTGATTGATGTTTTATGATGGGCAATTTTGAGTTTTAAATTTGACGCTAT
ATTTGATTGTTTATATGGTAATTGATGACCAATGTTTTGTTTTGAAGTTGATGCAAAATT
TGATTATTAATTTTATGGTTAATGAAAAATTTTTAGTTCTCATTTGAATGAAGATTTGAT
TGTTGTTATTATTGACGATAAATTTTTACTGTGAATTTGATGCAATATTAGATTGTTGCT
TGATGCTGTGGAAATTGAAAACAATCGTTTTAAAATTCTAATGAAAATTTTATAGATTTA
TGCAGAAATTGACAAACAATGTTTTGCTTTGAAATTTTGAGCAACGTTTTTTGCCGTTAT
AATTGATTAGTCATAGTTAATTTTGAAGTCTCTTCTGTGTTGGAGGCTGACAGACCTCTG
CGATGGTAGTCAGAAAAAAAGTCTCCTCTGTGTTGGAGCCTGACAGACCTCTGCGATGGT
AGTCAGAAAAAAGTCTCCTCTGTGTTGGAGCCTGACAGACCTCTGCGATGGTAGTCAGAA
AAAAGTCTCCTCTGTGTTGGAGCCTGACAGACCTCTGCGATGGTAGTCAGAAAAAAAAAG
TCTCCTCTGTGTTGGAGCCTGACAGACCTCTGCGATGGTAGTCAGAAAAAAGTCTCCTCT
GTGTTGGAGCCTGACAGACCTCTGCGATGGTAGTCAGAAAAAAAGTCTTCTCTGTGTTAG
AGCCTGACAGACCTCTGACATCATCAGATAAAAAAAATAATAATCTGTGCTGGAGTTCTT
TGCGAAAGCATCAGATAACAATCTCCTCGATAAAGGAACCCGACAGACTTTTGTGATGAT
TTTTTTTTAAATAACTTCGCAGAAGGAGCCTTATGGATTTTAAAAAATATATTGTTCAGC
AAATCTTTTCATTCAATTAAGGACCGTCTTTAACATCACAAAATAAATTGACCTAAGAAA
ATGAATAAATAAATTTAAATGTGAAAGTGAGCACTTTTTGGTATCCACAGATAAAGCAAT
ATGTATTTTGGCGTTATTTCTGTGAACTGCCTGAAAAAAAGATGATTTCAAATTCATCGA
ATAGGATTAAAACGCTTGTCACTATAACTAACTCTGGAGTTGTCCTCTCTTGAAATATAA
ACCTCTAAATTGAAAGACGTTAATGATTAAGTATTCCATATTGATAGTTGTTATGGTTAA
TTGTTACTTTAATCGATTTACTCAGCTGTGATACAAAAGTTGCTTGAAACCCAACATTAT
TTCACAGGAAGGTAAAAATTTAAGTAATCGTTAACATGAACAATACATTATTAGTTAAAA
AAAGGAAAAATAATTCACTTAATAATTAATTTGATGCAATTTTTAATAATAAATAAAGGA
ATGATTAATCATCAGAAATGCTTAAAATATAATTTAAAGTGTGAGAGCGTTGCGTCACAT
GAGAAAATAATACAAATATTTAAATATTAATTTTGAATTGAGAAGTATGAGTGACAATTT
GAGCAACGAAAAAAAAAACATTATTTAAAAAAAAAATAGGAAATATTTATATTTATTTTT
ATTTTTCAATGCAATATCTGTTATTTGTATCAAAATAGTTCAAAATCATTCATTAATTTC
GATAGAAATTATATTTTAACACTGTATCATTTTATTGAGTTAAAAAAACAAAACTTTCAG
AATTTTAGTAAAGTAAATATATCAAAATTCAATAAGGAGAAACATTATTTTGAAATAAAT
TAAGGAAACTTTGGGGTTCTTCAATCGATTGTACTTAATTATGAAACCAAATTTTATCAA
ATTACATAACAGGAGTTTATCAGCAAAGAAAAAGTTAAAATTTTAAATAAGAAAAGAAAT
TATTGACAGGGATCGTAAAGATCGTGATTAAAAAAAAATTAAGTTTCTATGAACAATCTA
CTCAAGTAATATATCAAAGTAGCTTTGAACACATTTTACATTACGAGAAAAATAAAACAA
AATATTTAAAAATAAAACATTACAAAACCTTTCAGCTGATTTTAGATAAGCAAGATACGT
TTTGAAAGAATTTATGGTTAGGATATTGTCTCCTCCGTGTTGGAGCCTGACAGACAGATG
TTTTGTTTCAAGATAAACAAAAATATTATTTAGTAGACACAACAGAGAAAAAAAAAACTA
TTCGGTAAAAACTATCGTTTGTCTGGTTAAAAGATCGCGTAAGTGAATATTTATAGAAAG
TTCAAAATTTTTAATATAAAAGTTGAAAAATGTTGATACTACCATGCATTTACAGAACAA
AATCGTTAAATCGGTAATTTTTTTTTTTAAGAAAGCTTTTGTGGCATTTGATTTTATTTT
TTTATAAAAAAATGTATTTTGTGCAGAAAAGCACATTTTGAGCATTAATTGGGTCCTAAA
ATGAAGCTTAGATTGCTGATATTATTGTTTACAGCGATAAAGCTTATTTTTCTGAGTACA
ATGACCCTTTGTACGACCACAAAGAGTTTAAAATGGATTTTTAAATCAATTTTGAAAAAT
TAACCTCGCGGTCCTTCTTGACAGAAAAGCTCCTACTTGACAGTTCGTTCCAAGGGGACC
ATAGTTGATCCATCAAAAAAATGTTGTCTTGTAAAAAAAAAATTTGCATTAAAATGAAAA
AAGTGATCAGAAATGGTTTTTAATCGTGTTTTTTACCGTTGTACATAAAAATTTACATAG
GGCGTTAGTACCCAATTGAATTATTTATATTATTTTTGCAATTTGCTTCATTTATTGAGA
TTGCTTTTCAAGAAATCATCTTAAACTGAAATATGGACTATTTTTTATTTTATAAAAGTG
TACCGGTACTGATGAAAACAAATTCTTCGAAAATATTACTGATTTTGCATTTTATTAATT
TTTGCCATGATTTATTAACAGTTTCAAAATTAGTTAAAATGCGGTAATTTTTGATACAAT
GTTAAGCGGTGTATGCACATCGGAAGGAACCGGTCAAGGAAAAATTCAAATGGGCAGCAG
TAGAAGCGAAAGCAAGCCAGATAGGGTGAAGAAAAGCCATAAGAAAACGCTCGCTCTCCT
TTGTTCTGCTGTTCGTGAAGCTGTTTCTTGACCCCTTTCCTTCCTATCTCCATACTAGCC
TTTATTTAAAAAAAAATGTTGTTTGTTTTAGCTGTACAGCTTGGTTGGGAATAAATTACA
GAAAAGTACAGATAAAAATATTGAAAATGAGGAAGGAATAAGCCTGCTTGTAGATCCATT
TTGGGTGTTTTTGGGTATTAATTCTAAACACTTTTCGTCAAGTCTGCATTTAATATTAAA
ATCAGTTTATGTTTACCTTCAAGTCCCGTCTGGTGGATCAATCGGACGTGGCACTGGGCT
TGGGCTCATAATCCATAGATTGGTTTGAACTCCGTGGCGGGCGCACATAAATTCAAAGTG
TAAATTTGAGTCAAAACAATATCTGAGTGTGCCTGTCATAGTTTTTGCTTCAGATTTTTT
TTTAATAAGTTAAATAAATTACCACATTGTATATATTTTTAGAAATGTTTATTCTTTGTG
TTTGTATGATACACATAAATTTAAAACTTTAAAAACGCCAGGATTATGCTTCATTTGTTA
TTTAAGTCAGCAACATGTTAGATTTTTGAATTTAGAACACATTGTTTTATATTTCATATT
CACAAAATGATAATAATTAAAAATAATGTGATTCCATTTAATTCGAAATGTAAAAAAAAA
TAAAAATTGCTTTTGAATTTGAATTATTATTTTTTTTTAAATCGTGTTGTGTTGTTTCAG
CAATGTTTGTAAAATTTGCTTTTTAAATTTAAATTACATAAAATTTAAAGAAAATCAGGT
AAACAATCACTAATCTCGTATTGCTGAAAAAATTGATAAACCTGCGTTTATTTGAGAAAT
ATTTGTGGTTTTTGTTTTTCTCTTCGTTTTTTTTCTATTTCTAATATTTTCAGGTGTTTT
AAATTTTCAACCTCATCAGCGCATTCCATTTTCTACAACTCCTGCGATCGGATGTCAGTC
GCTTGGACAACATAGATAAAACATTTCGAAGACTGCGCTTTCGTATTTAGATCAGCATGA
AAACAAAGTCGAGGAACCCGACGAAAATCTTTTAGGAAATTGAAAAAAAAATAGATTGAT
TTAGCATTCATGCAATTTTTCTGTTAGGAATTATGATTGATATTCGTCATCTTGAGAGTA
GAAAAGAGGGAGAATGTAGGGATTATGGGTTGCAGGATTGAATATGTAATAAATTATTAA
ATGAGTATTTATTATAAGATTGATATAATTCATAAATAAGAGTTAAGAGCGCAACAAAAA
GTGCGCACCTTCATGAATATTGCCTTGTTAGCTAATTGTGGATTGAGTGCGAGAGCGCGC
TAGCGAGCTGCGAGAGAGAACAACGAGCGAGAAAACAACGAGATGCGCGCGGCCGGCGAA
AAAGAGAATGAAGATTGTCAAATCAGTTTTGTGGTTAATTTCTGTGGAATAAGACGTGTT
GTTTGTTAATTGCAAAATATTTGTGTTTTTATTATAAAAGAAAGTCCCCGATCACGACAT
>cqUNK_17
TAGAAAGCTCAAACTTTTTAATTTAAAAGCTGGGAAGTTTTTGATACTACTGTGGTATCC
TGAACATTAACCTAAGTTAGGTATTCAGCGATAAGCGTGTAGAGCTGTGTATGTGTGAGT
GTAAAGCGAGCGTGGATGGGGAGTTAGTCTGGGAGATGAAGCTGAGGAATAAAGATGGAG
CTTTGCTCCCGTTAGGATTATAAATAGTGTTAATTAAAATATAAACAAATAGGAAGATAT
CACATTGGCGATCCTGCCATGCTGATAAATTGTGTTTTTGTGCGTGTTCCGGCATTTTCG
CGCAGCAGGACGGCATCGTTTCGGCGATGGCACGGCAGCCGAGCAGGCATTGCCATTACG
GAACTGTGGGCCTGAGGCCAAGATGCTGAAGTTTCGGTGAGCATGTTCCGGTTATTTTGT
TTGTGTGAAGCGAGCAGAGCAGAAATATGTGTGCATGTGTGAAAGTATGTGTGTGTGAGA
GAGTGTTATGCGTGATGAGCACGGCCCGGTAGGGTTAAGGCGTGTGCGGCTCGATTTAGT
TTTGGCAAGAGGTCGACGACGGGTTGGTGTGTGTCTTCTTCCTTTTCACGTGTCTAAACG
AAGCCCACGAACGCCACGCCGAAGTTTCTCCTTTTTTCCACCTCCCCCGCGCTGCGTCTT
GCGACCAAACTACGTTTATCTTCTGCATTCGTCACGGCATGCTAAGATCGCAGCTATCCT
TGATTTCGCGTTGCGCTGCCATTACTCAGATTAATCGATTCACGCATTTTTTTTATGGAG
CGGGAGGAGGAGGAGGCGAGAGTAAGGAGAGCAGGGCTGAGTGTGTATGTTTGTTGTTTA
GTTATGAAAATTTTAAATTAAATGTATTTTTTTCCGCGGAGTGAATGTGTGCTGCACGGG
CGGCGCACTTAAGGAGTTTTGTTTACATGTTGCACGATTAAGGGGTTCTGATTAAAGTAG
TCCATTATAACATTACCTAAAATTGGGTGAGCGGAAGTGTGATGATTACTTTATACACGA
TGCCGAGTTTTAAAAGGAATTTTAGTTGATGTTTAGGTGCAGTACTTAAAAAAAAAAGAA
GCTTTATAGCCAAGAGCTGGGTGCTGAATAGTGGTTCGCAAAGCGGAACTAATTTACTGT
TTATAAAATGCTCCCAAGAAGTAGCAAGTATTGTAATCGATCAATAATTTATTTTGTCTG
GAAAAAAAAAAAAGTCGTCGCGTGGAAACCAAAAAGGCCTCTTATTGACCGCCCATTGTT
TAGTCTTTGAACAAAACACGCGCGAGGTACTTAATTTCTGACCGAAAAGTCTAACTTTCA
TCAGATCCAAAATGTTTCAAAACAAGTCACTTAAGCAGCAAACTAATATGTCACGCTTGA
GCTTGAACATGGCCTTCTAGTTTGTTTATGTTTACAGCTGAAGTGCAGTTGTATTAGTGG
GGAGCACTAGAGAGCATTTTCGAAAATCACGTTACACATTCTGTCTTTTCGGCACCCAGG
TCAATAGTGATTTTAGTATAGTTTTCTTCGAAAGACAGTTGGAAGCCTGTGTTAATCAAC
TGTAAGGCAAGAAGTAAAAAACAGGGTTATGCATAATCCTTGGATTTAGAAACACAAAAT
GTATCATTAATATATTAAACTGACAAAAGCTTTGTAAGGTCTGGTTTGAGATCGCAAAAG
ACTTCGATAAAATTATATTATGTTAGTTAAAGTACTTTTGAATTTATAAAAAAAAAATGA
AGTTGAATTGTTGTAAATCATAACCAAGTTGCTATGTTGCGTTTATTTGTTGAAGAGTTT
AGGAGATATTTACGAATATGGAAAACAAATAAAAAGTTGATGTTTAGCAGTGGATAAACA
ATTGCTCTTTCATATTAAACTGTTTGTACCTTTACTGAATGCAATTGCGTTTTGGGAGAA
TTCTCAAGAGTTATATTAATGAAGCCATCTATGCAAGGAATTATAACGACAGACTACAGT
AATATTGTTACTACTTTAAAAATGCAAAAAACAAATGGATAGAATGAGCAATGTTTTCAC
TGATTTTAGAGCATGCAAAGAATTTTAGATTTATGAGCATATAAAGAGATAAAAATAATT
GCTTCAAAAGAGTTCCTGAAAAGTTGAGTCGGGTTTAGCCCAAGGCCAACTGCAACAAAA
GAGTTCCTGAAAAGTTGAGTCGGGTTTAGCCCAAGGCCAACTGCTGCAAGAGATTGAGCC
GGGTTTAGCCCAAGGCCAATCATCCAAAAAAAGTTGAGTCGGGTTTAGCCCAAGGCCAAC
TGCAGCAAAACAGTTCCTGAAAAGTTGAGTCGGGTTTAGCCCAAGGCCAACTGCTGCAAG
AGATTGAGTCGGGTTTAGCCCAAGGCCAATCATCCAAAAAAAAAAGTTGAGTCGGGTTTA
GCCCAAGGCCAACTGCAGCAAAACAGTTCCTGAAGGTTGAGTCGGGTTTAGCCCAAGGCC
AACTGCAACAAAAGAGTTCCTGAAAAGTTGAGTCGGGTTTAGCCCAAGGCCAACTGCTGC
AAGAGATTGAGTCGGGTTTAGCCCAAGGCCAATCATCAAAAAAAAAAGTTGAGTCGGGTT
TAGCCCAAGGCCAACTGCAGCAAAACAGTTCCTGAAGGTTGAGTCGGGTTTAGCCCAAGG
CCAACTGCAACAAAAGAGTTCCTGAAAAGTTGAGTCGGGTTTAGCCCAAGGCCAACTGCT
GCAAGAGATTGAGTCGGGTTTAGCCCAAGGCCAATCATCCAAAAAAAAGTTGAGTCGGGT
TTAGCCCAAGGCCAACTGCAGCAAAACAGTTCCTGAAGGTTGAGTCGGGTTTAGCCCAAG
GCCAACTGCAACAAAAGAGTTCCTGAAAAGTTGAGTCGGGTTTAGCCCAAGGCCAACTGC
AATAAAAGAGTTCCTGAAAAGTTGAGTCGGGTTTAGCCCAAGGCCAACTGCTGCTAGAGA
TTGAGTCGGGTTTAGCCCAAGGCCAACTGCAGCAAAACAGTTCCTGAAGGTTGAGTCGGG
TTTGCCCCGAGGCTAGCTGCAGCTACCGAAAGAGTCAAGTTGAGTTATTTTAATGAGGAG
GATTTCACAGTAGAGTACAAAAGTATGCAAAATAATAGGTAAAAACATGATGAAAAATAA
TCTAAAATTACAACAGAAGAACTATAATCTTTGACCAATTCACATACGCAGCCTGTCCAA
CGAAAGTTGATGAAAAGTCTTAGATCACGTTTTCAATATAATGAGTTAATATTAAAAAAA
AAATAAAAAAAAAAACAAAAAAAAAGGTGGAAAGAAAGCCCAAAAAAGTATCGCAAAAAT
AATCCACAGTGAAGGGCACCATTGCCTGCACAAAAATATTATCCAAACAATGTTCCATTG
TATTTAGATGAAAAGCAGGGATCTTTGTAGTCAACGTATGTTTGATGACTAAATAAAGAA
AGAACAAATATAAGCCATTACTACAGTTAAACACACATACACAAAAATATGTGAGAAGAG
TAAGTAAGTGTAAGTGTATAAGACACGAAATTTTGAAATAGTGGTACACGAAAATTAGAA
ATTTTTATCAATCGAATTGTAAATAAAAAAAAACATTTCATATAAAAGTCAGTTCAACAT
AGCCAAGAGTGAATCTTAAATATACAGAATAAATACAAAAATCCAACCGCAGTATGAATC
TTAGTATGAATTGTTAAATTATAAATCTAGTGTAACTACCACGACAGAGTTAAATGTGGC
TCTTCGTGAAACTCATTGTTGTTGAAGGTAAAGCCTTGAATCACTCTCTCGGATAACGCG
GTCCCATCACACAACGCTCCCTAATCAATTTCAGAAAAATATAACCCAATAGGAAGATTC
CAGTGGTTTTAGTTTAAAAATAATGGTTCCATCTAAACAATGAGATAGAAGGCTTAATAG
GCGAAGAACAATCAAGGTTATGCCAAAGATTTGTAATATAATTTGTTAAAGTAGTGGATG
GAAATAGGACCGTGATCTTAACCAATTAGACATACGTAATTGATCACTTGAAAGATATTA
TTGTTCCGAAAGTTTTGTTATTTTACCAATGCTATTGAATAATGTAATTCAAGCCTTTTG
GAAACGAATAATTTATGCTATGTTTAATCAAGAAATTAAAAAGAGAGATGTGTATCGATA
ACATGGTGGAAACATTAGACATTTCTAAACCATTTTCATTCAATTTATTGCATTGTTTTA
GCATTTCCTTAGTTGACATACATACTACTTCTCAACAGTTAATGAATTCAAAAATGAGGA
CTGATTTTGCGGGCATCCAATATATCACAGGAAAAAGTAACCACAGGAAAAAGTAACCTC
CAAACTGACAATAGAAGGGGTAAAGTTAGATGAAAGGAGTTTTATAATTTAATTTAATCT
ATTTATCATCTTTGCAGACTTCAGGTTTTCTTAATAATATCACAGTTTAAACAATTTTTA
AGAAGCAAGTTCATTAAGGTTTATATTTTAATGATATGGCTCGTTTTGTCAATGAAAACA
TAAATTTTAGCTGGGAGTGGAATCCTTAGAGAGTTTTCATTTGAATCAATGTTATACAGC
GATTAAATACGTTACAAAGACATTCATGATTTACAGTACATGATATACGCGGTTTTCAAA
TTACATTTTACATGATCAGGGGTTCGATTCCCTTCTGCTCCAACCTTTTACCGAATGGGG
AAGTAAAACGTCGGTCCCGGCCTTGGTTGTTGTTAGGCCGTTAAGTCATTCAAGGTGTAG
GAGTCGTCTCCACGCCATAAGTACAAACAACACACCAAACCAAGCCTTCTCCGGTGGCAT
CGCTGGCGGCGGTTGGACTCGCATTCCAAAGGTCGTCAGTTTGAACCCTGGAGTGGAAGG
TTCCTTGGAGTAGAAAAAGGTTTGGGTGTTCTCCCCATTAAAGCATTTGGAACCACAAAA
ATCATGGTGGTCGTTAAAGTGGATGTATTGTTTTTTTTTTGTTTGTTTTCGTTTGGTTTA
CTGCTGATTTCTGTTTTTTTTTTCTTTTCTTCATTTTAGTTTAGTTGACTCGGAGGAAAC
CAGGATTGATGGACGATCAATTAATACGCGAAGAAGGGAAATGGATCTGCATCTTTGGCA
TCGTTGATATCGGCAGCCTAAGCCTTTGCTCTACGGGACGGACACTTCACCAGGCGTTGC
AAAATATGAGACGAGAAGCGGCAGAAATGATTTTAGTTTAATATTAACTTTATTGTTTTG
TTAGTGTATTTATTATAACATTCAATTTGGCAAGGGGAGGATGTGGTATCCTGAACATTA
ACCTAAGTTAGGTATTCAGCGATAAGCGTGTAGAGCTGTGTATGTGTGAGTGTAAAGCGA
GCGTGGATGGGGAGTTAGTCTGGGAGATGAAGCTGAGGAATAAAGATGGAGCTTTGCTCC
CGTTAGGATTATAAATAGTGTTAATTAAAATATAAACAAATAGGAAGATATCACAACTAC
>cqUNK_18
GTCAGAGCCTGGTCACGCTAGAGGAAGAGGAGCATATTTTTAATGACAGATGTGGTACCG
TATTATCACGGAACAGATTATCATGGCCACACCGGCCTGCAGGGAACATCCGCTCTCGGT
TCACACACTCACACTCCCTGACACACAACTTCCCACTCTGACATCTATCAGTCAACTGAC
AGATCTTCATGTGTCAGGAACCATCTATCCAAGGTTGGCATAACAAGGTGTGCATAACTA
AAGGTCAGCACCACATCTCGTTTTCTCTACAGACGGTAGACTACCGATTACTGAAAACCT
TGGACGCTTCTTGGGAACTGTTATGTGCACTTTAAATCTAGATCTTTTTACCAAGTCTTA
TCTAGTGTGGACCGAAACTCTCGTTTACGATAATGTTCGTTTTCAACATACGTTTTCATC
ATGCAAATAATAGAATGTCACACGTTCCACTTGAGAGCCTGATTAGTTCTTATTCAAAGC
AAACTGTTTACTTCTGCAGTGCATATACCAACAGCAAATTTCATATCAGATTTTATTTCC
AAAACCGAACTATAGACTGACTAAGTAGACTGACGGAATATTCTGTCACTATGCATCATT
GACATAGGGTCAGTTCAATTCCTATCTTAAACCACCCTCATCTTTAGCAACTAACTCCGC
CTCACACCCTTTTTATTTTTGTTTTAATTATTGGATTCCTTTTCAAAAGGTCCCATCTGC
GTATAAACCTTTTACACATAATTTGTTTAAAAATTTCTAGAATACATCATCCTCGAACGG
TTACACTTATTGGTTTTTTTTTATCTAGCATAATACTTTTATATTGTCACCACGTGAGGC
CTAATCGCTATTTCCACATAAATATTTATTAACTGAACCGGACATTAGTCGTGCTCATCC
TTTCCTTTTGTCTTCTACCATTATAGCTATTCTTTAGCCTTACATGTCCACCGGTTCAAA
TTGAGCGAATGAGCGGTTTTCTTTCTAAAAGTATGCCTAAAGTCTGCATTAACTTACTGT
TTTTCTTGATTCATGTCTCAATTTCTCTTCTCACTTCGGAAAAGTGCTGTATTCTCACAG
CACCGCTAGGAGACTCTTATGGGTCCACCTTATAAAACCTTTCCACCTTACTGTTTGAAC
TCATTTGCGATTCCTCACGACGAACGCAGGTCTAATCATATGTTGATTTGATGTTTGATT
TTATTCAGATTCTGTCAAACTAGGGTAAAATCACAATTTCAAACAATAAGATCCTAAATG
CTTAAATTACTTCAGCAGCTGTTCTGATCATTCTTTTTTCTCATGCAAATATCGAAAAAT
TCAAAATCGACTGTGATTCCATAAATCAACTGTGGCCCCATAGAGCGAGCCATCAATCCA
GGGCTTGCGAAATTTCGACTTTTTTGGTGATAGCTGACAGAACACTTCAATCGTCTTCAC
CACGACAACCTGATTTTTACATTCTACTTTCGTTCGTTTCACACACAAAGGAATGAGTGC
TACGCAAAGTCACTCACACAATCATTGACTTCCCTCCAGGAGAAAAATCGCTTGGAGAGC
GTTCGTTTGACATTCTACCGAGATTCCGATCATCCCTCCAATGATAGCAATCATATGACT
CCTGTCACCACGCAGCATACATTAGGAAGAGAGAGACAAAAACGAGAGAAAGAGAAAGAG
CACGTTGTCTCGTTCGGACGGCTGCTTGAGCTTGAGGCATATTTCGTTCGTTTCGTCTTC
GTGTTTACGTTCACTGACCGTCGCCAAGCAACGACGGTCAAGATAGGCGTTGTGTGTCAG
CGATCCAATATCGTTTTGGGAAATGATCGCTGACAGAAAGTTCTATCGAATATCGAGCAG
TCCCATTCAGTGATAGATCCCTTTTCAAGCATTGATCAAGATATTATCGTTCAAGAAAGT
CACTACCTTGAAATCCGTTTCCCTTCTTTGCTCCATTTTAAATCCAATACTCAAATCTAA
CTTACTTCTTATTGTCTTTGCATTCGATTGTCAAGACGCTAAAAGTGCAACATATGGAGC
TAAACTTTCTGTACAGTCGCTTTCGAGAAATTAAAAGTGCAACATGGAGAAGCTTTCCAT
GACAGCTGTGAAAGTTTCATTCCATGTTACCGGCTCACATCTCTCTTTTTAATTTCTCGA
TAAAGTTACCATGACAGCTGCGAATGTTTCAATCTATGTTACCGGCTCACATCTCTATTC
TCATTTTCTCATTTTACTTTCAATTTTTTTTATACTTTTGCTACACTACTATCCTTACTA
TCCACCTGGCAGACCTTAGGAATTTATCCTTCACCTTCACTTTCCCTTTTTTTTACTGTC
CATACATGCTCATTCAGATCATCTAATATTTTTAATAATCTTTACTTTGACTCATCGCTC
ACTTTCTTTAAGAATATTTCTCTGATTTGCAGCAGTATTTTCTTTATTTTCCAACCATTT
TGTAATCTGATGTAGTTACGGGAAGTTATTTTTTGTGTACCTCCTTTATAATTCTTCTAA
TTAAAATCAAATCAACTTGTTCGCTCTACAGTATTACTTTGGCGTTCTCTATTGCGAGAT
TTCTACTCAAAACTAGATGTCCGAAGGCTTGAAACAGTGAGTCAATCCATATCTCTTTAT
ACACCTAAGCTCCCATCTACCCCGGGATTTGAACTGACGACTTTTGGATTGTGGGTCCAA
CTGCCCCCTAGTGACTCTACCGAGGCAGTTTTTTTAGGGAGACGATTCCTACAATTGAAC
TGAGCTAACGACCTAACCTCTGGGTAACCTCGAAGTCTAGTCAGGCAAAATTTATCCAGC
TCGACGTTCTTTATACATGGTCTTTCTGGATCCTGGAGCTATTTGATTGTTGTGCTCTTC
TTGGTCCTTTTTGACTCAAGGAGGAGTGACTTTTAATTCTCATACTCTTTTCCCAATTTC
GGGCTCGAATCTTCAGCAATCAGTCACTTACTCTACCTTTATAAATTTCTGGTTCGTAAC
CTTGGGTGATGACTCTCAGTCCCTCTGGAATGATTAAGTCCTGGCTCGTAGCCTTAGAAT
CTGACCCTTAGTCTATCTGATTCATTAACAACTGGCTCGCCGACTCGGATTCAAACTCAT
GGTCTTCCCGTTCCATCGACAACTGGCTCAAAGTCTTGGGATCCGATACATGGTCTTCCC
ATTCCATCAACAACTGGCTCGTAGCCTTAGGATCCGATTCGTGGTCTTCCTGTTTCATCA
TCAACTGGCTCTTAGCCTTGGGATCCAACTCGTGGTCTTCCCGTTTCATCATCAACTGGC
TCTTAGCCTTAAGATTCAACTCGTGGTCTTCCCGCCTTTTCTAGCTGGCTCGAAACCTCG
GGTCACATTCTTGGTTTCCCGTCTCTTTCAACTGGCTCGAAGCCTCGGGTTACATTTTTG
GTTTTCCCGTTTTTTCAACTGGCTCGAAGCCTCGGGTCACATTCTTGGTTTTCCCGTTTC
TTTCAACTGGCTCGAAGCCTCGGGTCACATTCTTGGTTTTCCCGTTTCTTTCAACTGGCT
CGAAGCCTCGGGTCACATTCCTAGTTTTCCCGTTTCTTTCAACTGGCTCGAAGCCTCGGG
TCAGACTCTAGGCCTTCCCGTCATTTTCAACTGGCTCGAAGCCTCGAAGTCTACCCTTCC
GGGTTTCGACTTCCGGTCTGTTTAAATTGTATTTGGCTTTAACCACTCTAATTTAGATCC
TGTATGTACTACAATCCCGATGGTTCGACACCAATGGTCTCAAACGAATGGGGTCTCATT
TAATTTGACTTCGTCAAACCAACGGGGTACAAACGACAATGTGACCCTCCACCGGAGGTT
CAGTGTATCTGTCTATGAACAAAACAACACAATTTAAAACATTGAAAATTTACCGTTTTC
ATTATTTTAGGCGTCTGTCTATTTCTGTTCATTGGATTATTTACTCGTACCATTTTAATA
TTTCAAATTATCATTTTTTCCAACTCCGAAAGCTGTATTTTTTAAAACAAAGATGAAGTG
AAAATCGTCTTGACCCTCAATCATTTCCACCAATTCTAATATAAACACGATTCAACTTTA
GATCAAAAAACTTTTACGCATATTATCTCTCCACACTGGGTACAGTATAATTTCCTGCCA
CTTCTTGGTTATATTCGCTTGGATCTTAACGAGTTCTTAATCAGGTGAGCTCTCCACCCG
AGTTGAGATAACAAACGTCAGTATAAGTTGTCCATTAACTGGTTGTCACTGAGTTTCTTG
CTTGTTTGTTAAGCGGCTCACTAGTAACCAAAGAAAATCCTGACGGCCCGTAATTATCCA
TCCTAGTGAGAATTCTCGCAGCGGACCCAAACGAATATACCATTTGTTTACCTTTTTCCT
TCTTCCGCTTCGGGAAGATAGTTCAGCTGGCGAACTAATTGAAACATTCTTACCAATCTT
TCGCCAATCCTCGTCGCCATTTGTGGTACCGTATTATCACGGAACAGATTATCATGGCCA
CACCGGCCTGCAGGGAACATCCGCTCTCGGTTCACACACTCACACTCCCTGACACACAAC
TTCCCACTCTGACATCTATCAGTCAACTGACAGATCTTCATGTGTCAGGAACCATCTATC
CAAGGTTGGCATAACAAGGTGTGCATAACTAAAGGTCAGCACCACAACAGAAATAATGTG
>cqUNK_19
TATTGAAAAACATGAAAACTCATAAAAATCGACGTATATCATTTCAATACTGTTCGGCAC
GACGCCGAATGTTTTTCCCGGATTTGCGCAACTGTCACCCAGTGTGCATGAGTCCAGCCC
TGCGTCGCTGTCAGCGACGGCGCTGCCAACGTGACAGCACGAAACAACGAAAAGAACGAA
AACGGCGCTAAGCGAAGTGCGCGCAAATGAACGGAGGAGAGAGACAGAGTGGAAAATTTT
CACTCCGTTTCGAGACGCGAACGAGACACGTCGCGCAGTGTAAATAAAAATCAGGAATTC
AAGAGTTTTTAGAGAAGTAAAGTGAGAAAACCGTACCCTTGTGTTTTTATCACCCGGAAA
CCGAAATACAGTCCACCCGCAGAATCCAGTTGGGGGATTTGGCCCCAACATTTGGTCACT
TCGACCCGGATAGACATTGGCCTATCGATCAGACCGCCGGAGGTCGAATCGCCGCGAGTG
TCTCGAGGAGGAAGAATGCTCCGGTAAGCAGAAGTCCGCGAGCAGTAATCCGGAAGACGT
CGATTCCCGGAGGGCGTTCCACGTGGCCCGGAACAGCGTTGGAAAGAACCGTGAGTCTGT
GTGGTGATCCAGCAGATCGACGGACGGAACGCGCGTGTGGTGGAACCAGCGGCGCGTAGT
GCACCGGGAGCGGTCCCATAGGCCGCCGGAAGCACAGCAGTGAGCCTGAAGTGGTCTTTG
GCCACCGGCAGGAAGATGTACGTAGTGATCGTTGCGAGGAAGGTGGTCCCATTGGCCATC
TGAGCAAAAACAGTGAAAGTGTGTGTAAGTCGGCAAAACTGGGACGTTCGCGCCATTTTG
TCACACAAGAAAAACAGAAGTGAGGTCCGACAAGAGATGAGCGTGCGTCGCCATCTTGTT
GGACGAAGAAGACGTGTTTGTGTGTGAGTGTGTAGGTGAGATGGGCGTGCGCCGCCATCT
TGCTGCACGAAAAGTGAAAGCCTCGGCGGATGCGGTCCCATTGGCCACCCCGAGCAGAAC
CGTGCGTGGAAGGTGGTCCCATTGGCCACCCGAGCAGAACCGTGTGAAGTGAAAAATTGA
AAGCCTCGGCTGATGCGGTCCCATCGGCCGCCCCGAGCAGAAGTGTGCGTGGAAGGTAGT
CCCATTGGCTGCCCGAGCAGAAAAAAGCTGTGGCGAAGAAGTGATGGAGTGCCGCGCAGC
TCTGTGAGCAGAGTGGTGCGCAGAAAAGCCCTGACGACGGTCCCATTGGCCACGTCAGGC
AGAAGTTCCGACGGGTGGACCCGATGTCCACGCCGTGAAAAGGAGCTGGAAGAGTGGTCC
CATTGGCCACACGGTGCAGTGTTGTGCGTTGCTCTGTGAGCAGGGCGACGTGCGAAGAAG
CCCCGACGGACGGTCCCATTGGCCACGTCGGGCTTGTAGTTCCGACGGGTGGATCTGATA
TCCACGCCGTGAGAAGGAACGAAGAGTGGTCCCATTGGCCACGAAGAAGCCCTGCGTCTG
TGTGGTGAGCCAACAGAGCAGCGTGCTGAAGAAACCAGCGGTAGCGGTCCCATTGGCCAC
GCTACACAGAAAAAAAGTGAGCGCGAAGCGCATAGGCCCGAACAGAAAGTAACAAGAGTG
ACCTGCTGCAAGAGCAGCGAAAAGTGCAAGCAGTGCTGCGACACAGACTGCAAAATCCCG
AGCAGAAGAGTGCTGGTGAGCCGGCAGCTCGAAGAAGTGATCCAGTGTGCCCAGCTGGAA
AGAAAAAGAAGAACCAGTGCAACAGGACGCTGCCGCCACAGAATGGAGCAGAAGTCAGCG
CGTTCCTTGACCATCAAGCGAAACTTCGTCAAGGGTAAGATTTCGCGGGTCGTGGACAGG
TTGAAGGCGTTCGAGGAGAACCACCAGCTGCCTTCGTTTGCCCAGATCCAAGTCTTCGTG
TGGAACGTCGAGAAGTACTACGGCGAGTTCAACAAGGTTTGCGACGAGTTTAAGGTAAGC
GACGCTGACGCTGGTGAACGCTTCAACCACGACATCGAGTGGGCTAGAGTGGTGAGTCTG
GTTCAGGAGGCTAACCTGCGGATTGTGGACCTGAACAACGCACTGCTGTCTCAGCCCGTG
CATGCCGCTGTTCCTGAGCAACAACCAGTCTTGAAGGAAGAGGCCAACCGAACTCTGCTT
CCCACGACCGAGGCTCGTGGCGAAGTCGATTCTTCCGGAGCCGGCGATGTTCCAGATGCT
GCGAACGCCGAGAGATGCCATGCAGATGATCGAGAGCCGGGTGTACCTGACACCAAGGTA
GGTGCCCATTTTGAACTCTATTCGAGTCCGCCCATTGCGGACAGCGAGCGTAACGAGCCG
ATGTGCACGTTGTGCAACGGTTGCCGCTCGGACATCGACTGCTTCCCGGTCCGTGGAGAT
CCGGTCGAGCAGTGTCAACCCCTCGAAGAGTCGAACCCCGACCTGAGCAGCCAGAAGAGG
TTGCCAGGAGAGTCTCACGAGCCTGAAACTCAACCCGCAGTACACGCGATACTGCCACCC
GAGGAACCTGAAGTGGTTCCGCACGAGTCCTCGTCAGATGACCGAGGTAGTGCCGAGACA
AACCCTGGCCTGTGCAGCACCCAGTGGTTGCCAGGAGATTCTTGTGAGCCCGAGAATCGA
CAAGAAGAGTCGTCCGAGGAACCGGCAGTGGTTCCGCATGAGTCCTCGTCAGGAGAACGA
GGTAGTGCCGAGTTGGACGACCCAGAAGCTGCCAGCTTTCAGCCAGCTGAGCACGTCGAC
GTTGAGCCGGACGTTGACACGTGCCTGGCAGTGCAAGAAGGTGCATTGCTGCCAACCAAA
CCCGACGATGAGAACAACGAGAAAGGTGCACATTCTGGATGCACTGAACCAGCAAGATCC
AGCGTTCAAGTGGTTTGGACGACGAACCAGAACGCGAGGAAGGCCAACAAGAACATCGAA
ATCGACCGGCGAACGAGTACGAGCCACGAGAGCGCTACGTACCGGTGCAGCCAACGGACA
GAGCTGCACTACAGATGCTGCGGTGACAGCATTGCACGGTCAGCAGGAGCCGACTGTGCG
AAAGAACCCGGAAGAGCTGCGGAGAAGTTGGCAGAGCCTGCAATCTTCAGCAGTACCACG
AAGAGACCCCGATTGGTCTGGGACCCAGGCGTGAAGTTGAACGCAGCGCTTCGCTCCACA
CAACCGTAGACGACCACCACCATGCCAGCAAGTGCAAAGGAGTTGCTTGCTCGTCTGGAC
GCTATGAACCTGGAACCGCCAGCGATCGACGGAGTCTCCGAGTAAGAACAACCGACACCG
ATCCAACGTGTTGGTGAACCTGATGCCGTGACGCCTCAACCCGGGGGGAGAATGTTCGGC
ACGACGCCGAATGTTTTTCCCGGATTTGCGCAACTGTCACCCAGTGTGCATGAGTCCAGC
CCTGCGTCGCTGTCAGCACGAAACAACGAAAAGAACGAAAACGGCGCTAAGCGAAGTGCG
CGCAAATGAACGGAGGAGAGAGACAGAGTGGAAAATTTTCACTCCGTTTCGAGACGCGAA
CGAGACACGTCGCGCAGTGTAAATAAAAATCAGGAATTCAAGAGTTTTTAGAGAAGTAAA
GTGAGAAAACCGTACCCTTGTGTTTTCATCACCCGGAAACCGAAATACAGTCCACCCGCA
GAATCCAGTTGGGGGATTTGGCCCCAACAAATACCATACAATTACCCAAATTTGTAGGAA
>cqUNK_20
ATATTCGCTAAATATCTCTTTATGCTCCGTATCAAAAACCATGATATCTGTGTCGCAGAT
AAGGCGTGTACATTATATTGTTTCGTAGAAATAGCTTTGAATATGAGAATTAGTGCGAAA
TATTTTAGAGAAGTCATTTATGACCATTTGCATTATTAGTGCCGAATTTCGGACGAGCGA
CGACGCACACGAAGTGAGCAACATCGGTGTGCTTTTAAATAGACCAGCAGCGCGTGTGCG
ACTGTATTAGTGCGTCGCAAGCGTCGAGTGTAGACGGCGCAACGCGAAGCGTTGGTGTTG
AAAGAGAGAAAGCGATACGAACGAAAGCAACGATTCTGAAGAGCGTTGAAGGCGCGCGAC
GCGCGTGGTAGGAATGAGAGGGTTTTGCGTGTGTCTGTGCACTTCGGATCGTTGGTAGCG
GGAGAGGATCTTTGATGCATCGCAGTTCAGAGCGTGGTCTTTAGTCTGGTGTTTAGTGTA
GAAGCGAGCAGTCTTGTTTCAAGTGGTGGGTGGTGGGATCTTGAAATAAAGAGAAGACTT
TCGCTCGGGTTAGGTCAAAATCTACGACAATGACGTAGTTGGTAGGATTGTTTAATTAAA
GTAGAATACCTTCGAAATAATCTGTGTTTTATGATCCCCCACCCACGAAAAGTACAAATG
GTGATAATCGAGTTGAGAGGGATGACGAGAAGCAACCGGTAAGTTTTGTGTGTTGGGCAG
TTGGAAGAGACGACAACACTGGATATAATATTTGAAACCCAGAGTGGTATGTTTGTGCTG
AGTCGAGTGAGTGTAGAGCCGACGTGTCAACCGGTGTGTGCATTCCTCTGCCAATATCGG
TCCGATGTTAGGTCGATATCGTGCTGAAATATATGATTTCTGTCTGGGTTGTTACAAGTC
GGTCGAGAACTGAGGATACATTTTCAAGACTTTTTTCCTGCTTTGTTTTCGAGAGGCAGC
GGATCGATATCGTTCAGATTTGATGGTTTGTGTTTTTATTTTGTGTTTTTTAATGATAAT
TTGGAGTTCAATGATTGCGACGACCGTTTTTACAGGTTAGCAATGCAAAGAACCGTGAGA
CGTTTGCTGCACGGTGGCCACAGCGGAGTATTTGTGAGACGAGCGTTGCTCGTTGGCCAC
ATCCAAGTGTGTGTGAGAAAAAACTGGGTTTGAACGAAAATAATCAATGTGTTTCTGAAT
TTGGGTCAGTTTGTGGCGTAGATTTTAGAAAAGGTAGCTTGAAGGCTTGAGACATGAGTT
GTGTTAGAGCCTTTGATTTAGTTCTGCGGATATATCAGAAAGGGTGGTTTGTTTAATCGA
GGGTGATTTGATTGACATTCTAGGGAGAGTTTAAAAATAATCATGATGGTGAGCGGAAAA
CCACGGTGCTTAAGAATTTGATTTCTGATGAGAATTTTAAAAATGATTGTAGCGCACCGA
ATGATCGGTTTGTTTAAGCGTTTCGATCAGTTTGATGTGAAGATTTGAGGAGCGGTATTT
TGATCGTCTTTATTAGTTTTCAAGAAGGAACGATGTGTTTTCTATGAAGATTTGTTTTGT
TAGGAGATTGATAGGTGATTGTCAGCCGGAAAGAGTTGAGTGTTGAATCAATGTTGATAA
CTTAAAAGAGGAAGTTTTCGAGCATCGATGTGCTTGAGAGATTCAATCATTTTTGACCTG
ATAAAGAGTGTCCTGATCACTTACATGCCTTGCGTTGGAGCCTTTGATTGAGTTTCTTGG
GAGAATTTAAAGATGATAATTGCGAGCATAAATGATTGATGCGTTTAGAATTTTAGTTTG
AAGCGAGGATGTGAGAAACGGTGGCCTAAGAGCCTTCACGTTTTACAGTAATCATTAAAA
ACAAGAATTGTCGTGAGTTTGAGAGTATCAGTCAGGGGATCAGCTTGAGGAGGATTTTAG
AAAAGTTGATTTTGAGGAAAAATATTCAATGTGTTTATGAATTCGGATCAGCATTGGAGA
AAGGGGTTTACATGTGGTGTTGGAGCCTTTGATTGAGTTTGAGGAGAATTCAAAGAGAGT
TGGTTTTGGATCGACATTCTAGAGAGAGTTTGAATAAGATGTTTTTACAGGTTAGCAATG
CAAAGAACCGTGAGACGTTTGCTGCACGGTGGCCACAGCGGAGTATTTGTGAGACGAGCG
TTGCTCGTTGGCCACATCCAAGTGTGTGTGAGACGAGCATTGCTCGTTGGCCACAACAGG
GTGTTTGTGAAACGAGCGTTGCTCGTTGGCCACAACGGATTATTTGTGAGACGAGCGTTG
CTCGTTGGTCACGTCGAAGTGTTTGTGAGACGAGCGCTGCTCGTTGGCCACAACGGAGTA
TTTGTGAGACGAGCGTTGCTCGTTGGCCACTTCCAAGTGTGTGTGAGACGTATATGGTTC
GTTGGCCACAACAGGGTGGAATGTTTGTGAGACGAGCGTTGCTCGTTGGCCACAACGGAG
TATTTGTGATACGAGCGTTGCTCGTTGGCCACTTCCAAGTGTGTGTGAGACGAATATTGT
TCGTTGGCCACAACAGGGTGTTTGTGAGACGAGCGTTGCTCGTTGGCCACGTCGAAATGT
TTGTGAGACGAGCGCTGCTCGTTTGCCACATCGGAATATTTGTGAGACGAGCGTTGCTCG
TTGGCCACAACGGAGTATTTGTTAAACGAGCGTTACTCGTTGTCTGCAGGGGTATTTTGG
GAGACGAGCGTTGGTCGTTGGCTACATCTAAGTATTTGTTAAACGAGCGTTACTCGTTGT
CTGCAAGAGTATTTTGTGAGACAAGCGTTGCTCGTTGGCCACATCGGAGTGTTTGTGAGA
CGAGCGTTGCTCGTTGGCCACAATTGAATATTTGCGAAACGAGTGGTTGTTTACAAAGGA
GTGTTTGGGTGTCTAGGGTTAGCCGTTGGCTACAAGGGTATTTTGTAAGGTGAGCGTTGC
TCGTTGACCACAAGATTGTATTTGTGGCACGAGAGTTGCAACAACAGAATTATTGTAAGA
CGAGCGTGGCTCGTTGGCCTTAACGATTTGTTGTAAGGCGAGCGTTATTGGTCGTTGGCC
AAAAGGGTGTATTGGCGAGAAGAGCGTTGCTCGATGGCCGAAACTGGATGAGACGGACGT
TGCGCGTTAGCTAAAGGGACTCAAGTTTCGCTCGCTGGACACAAGAACGTATATTTGCGA
GAAGACGTTTCCAGTGTGTAACAATGATATATACGTATTTTGAGACGTCAGATGACGAAG
TTTGTATCGTGTAGGCTGAAGTATGAAGGTTGATAAGACGAGCGTTTCTAATTTGCATCG
GAAATCGAGGTTCATGGGAGGATCGTGGCTGTTGACTGCAGGTTTGGAATTAGTTGGAGT
AGTCCAACCTTGGCGATGGAGCTTTTCTGTGAGTTTCTAGAGAAAATTAGAGGTGGAATA
GTAAAATAGTCGAGTTTGATGAAATCAATCACTTATGATGGACTGTAGATTGATAACATA
CATGCTTCAGGCTTTGATTGAGTTGCTGGAGTGAGTTTGGATATGATGGTTGAGTTCGGT
GGATGAGGCTGGTTGCAAACGGAAGGAATCGTGGATTTAAAGATTTCCAGACGACTTGAG
GCGAAAACTTGAGAGGCGGTGGCTAAGAGCCTTCACGCGTTGGAACATGTGATTGTGTTT
CTAAGGAGATTTTTATTGGTGATCATTACGAACGAAAATATCGTGACATTGTGAGAGTGT
CAGTCAGTAATATGAGGTGGGTGCTTAACAGCCCACATAACTTTGATTAAATCTCTGGAG
AAAATTTTAGAAAAAACTGGTTTTGAACGAAAATAATCAATGTGTTTCTGAATTTGGGTC
AGTTTGTGGCGTAGATTTTAGAAAAGGTAGCTTGAAGGCTTGAGACATGAGTTGTGTTAG
AGCCTTTGATTTAGTTCTGCGGATATATCAGAAAGGGTGGTTTGTTTAATCGAGGGTGAT
TTGATTGACATTCTAGGGAGAGTTTAAAAATAATCATGATGGTGAGCGGAAAACCACGGT
GCTTAAGAATTTGATTTCTGATGAGAATTTTAAAAATGATTGTAGCGCACCGAATGATCG
GTTTGTTTAAGCGTTTCGATCAGTTTGATGTGAAGATTTGAGGAGCGGTATTTTGATCGT
CTTTATTAGTTTTCATGTAGGAACGATGAGTTTTCTATGAAGATTTGTTTTGTTAGGAGA
TTGATAGGTGATTGTCAGCCGGAAAGAGTTGAGTGTTGAATCAATGTTGATAACTTAAAA
GAGGAAGTTTTTGAGCATCGATGTGCTTGAGATGCATAGATTTAGGAAACGGTAGTCTGT
TGGCCTACACGCTTTTCGTTGGAGCCTTTGATTGAGTTTCTTGGGAGAATTCAAAGATGA
TAATTGCGAGCATAAATGATTGATACGTTTAAGAATTTTAGTTTGAAGCGAGGATGTGAG
AAACGCTGGCCTAAGAGACTTCACGTTTTACAGTAATAATTAAAAACAAGAATTGTCGTG
AGTTTGAGAGTATCAGTCAGGGGATCAGCTTGAGGAGGGTTTTAGAAAAGCTGATTTTGA
GGAAAATAATCGATGTGTTAATGAATTCGGATCAGCATTGGAGAAAGGGGTTTACATGTG
TTGTGTTGGAGCCTTTGATTGAGTTTTGAGGATAATTCAAAGAGAGTTGGTTTTGGATCG
ACATTCTAGAGAGCGTTTGAAAAACGATGATTGTGAGCAAAATAATCGATGTGATTGAGA
TTTTTTATCAGTTTAGTGCAAAGATTTGAGTAGGGCGAAAATTTGGGGAGTGATAGTCTT
GATTTGTTTTCTATGAGGATTTTCATAGATTTGTGTTTCAAAATTTAATATCCGTGGATT
TCGAGTATCGTTAATTAGTTTGATGCGAAGATTTGAAAAAGGACCTGATGACCTATACGT
TGCGTTGGAACCTTTGATTGATGGTATAGATAGATTTTACAGATGATTGACAGTAAAGAA
ATCACCGTGTTTAAGAATTTAATAACTGGTGAGTATTAGAAGATGAAGATTGCGAGTCAA
TGATTGGATTTCTGGTGAGAATTTTGGAAAAGTTGGGTTTCAGCGATAACAATCGAAGTA
TTTAGGAATTTAAGTCAGTTACATGAGTTGTATTAGAGTCATTGATTGTGCCCTGAGGAG
AATTCATAAATAATTTGGTTTTGATCGAAGGTGTCTTGATTGACATTCTAGGAAGTGTTA
AAATATGATGATTGTGAGCAAAATTGCTGTGCTTATGAATTTGATTTCCAGTAAGAATTT
AAAGAATGCGGATAGCCAGGCAAACAATCGATGTGTGCGAGATCTTGATTTGTTTTCTAG
GAGGATTTTTTTTTTAAGATTATTACAGAATAATGATTCTGAGTGAGAAATCGCTGTGTT
TTGAAATTTCATCTCTGTGGACAATTTCAAGATGATGATGTGATGATAGTTTTAATTAGT
TTAATGCGAAGGTTTGAATTAGTGACTACGCCTTGCGTTTGAGCCTTTGAATTTAAAGAT
GATTGTGAATAGAGAAATCACTGTGTTTAAGAATTCATTTCCTAGTATTAGAAGATGAAG
ATTGCGAGCAGGAATAATATAAAGATCCAAGAAACGGAGGCTTTATGTTGTAGCCTATGA
TTGGATTTTTAGGGAGAATTAAAATATGATGATGTGATAAATTTGCGAAGTTTAAGAAAA
TCTGTCAGTTTTATTTAACAGAGTACAGGAGAAGGAAAATGTCGCAGATAAGGCGTGTAC
ATTATATTGTTTCGTAGAAATAGCTTTGAACATGAGAATTAGTGCGAAATATTTTAGAGA
AGTCATTTATGACCATTTGCATTATTAGTGCCGAATTTCGGACGAGCGACGACGCACACG
AAGTGAGCAACATCGGTGTGCTTTTAAATAGACCAGCAGCGCGTGTGCGACTGTATTAGT
GCGTCGCAAGCGTCGAGTGTAGACGGCGCAACGCGAAGCGTTGGTGTTGAAAGAGAGAAA
GCGATACGAACGAAAGCAACGATTCTGAAGAGCGTTGAAGGCGCGCGACGCGCGTGGTAG
GAATGAGAAGGTTTTGCGTGTGTCTGTGCACTTCGGATCGTTGGTAGCGGGAGAGGATCT
TTGATGCATCGCAGTTCAGAACGTGGTCTTTAGTCTGGTGTTTAGTGTAGAAGCGAGCAG
TCTTGTTTCAAGTGGTGGGTGGTGGGATCTTGAAATAAAGAGAAGACTTTCGCTCGGGTT
AGGTCAAAATCTACGACAATCTGTATGGTTCGATGTTTTTCCCCTAATCGGAACATCTAG
>cqUNK_21
TGCACAGATAGAAATCTTATGAGCAAATCCGTTAAATCTATGTTGACGACTGTAGGGTCC
GACCCTCCGAGTGTGCTGCCCCTTGGCACAAGTTGTGTGAGAGAAGTTGTGTGGGAGAGG
GAAAGGACGCGAGAGAGTTAGTCTCATGCGGACAGTGTGAAGGAGTGCACGCAGCGACGA
GCTGCGGCACGACGCGAGTGGTTCCGGGAGAACCGGATTAGTGTTCCGGGGCGACCAGCG
TACGGACTTCGGTCAGTGGGCGGACGGGTGGACGATCGGCGGCTTTTACGAGCTGCGTCC
GTTACGCGAGGACCCCACAAAGTTGGCGACGAGGATTAACAGGTATTTGAAGCTCAGCAG
GTGCTAAGTTGGGCCGTTGTTTTGAAGACAGTTGCGCTGTTTTCAAATTCTGTTAAAAAA
GAGGAGGAAAGATGAAGTGCTCTCTCTCTCTCTCTTTCGATTAGATCTTTCTAGGAAGGA
GGGCAAGAAGGATCATGACGATTGCAGTGATGCATGGATTGTTGTGTGTATGCATTCTCG
ACACACACATAAGAGAAACGTCACATGGTGGGGTGCGTTTTGTGGCCTATGCATAATCAA
GACGAATAGATGACTGATTGTTTTGGTGTAGAATTCAGTGGTTAACGTAGGACTACAGTA
ATTTTGATGAAGAACTTAAATTATTTTAACGTAGAACTACAATAAATTTGACGTAGAATT
TCGATTATTTTAACTCAAGACTTTGAGACAATTGACAAAAGACAATTTGACGGAAACAAT
AATTGTTTAACATTAGACAAAAATAATAATAATAATAATTTTGACGTAGAACTTTGATTA
TTTCAACGTAGGACTACATAGTTTTTGACGTATAATTTCTACTACACTAGTTTTGACGAT
TAACTTCAACTGTTTGACGTAGGATTATTTAAAAGTTTCGGTTTTCAAACGATTGAGAGC
AGTTGACGCGTGACAAGGACAATCTTACTTGTGGAGCGTGTAATGATTGATGACGTTTTA
TTCTATGTTTAGACAGGCAGGCACCAAGAGAAATGTCCCTGTAACATTGGTTGCAGGTGG
TGAACAGGAAGTTGTTCACGGGATAATGTCCCTGTAACATTGGTTGCAGGTGGTGAACAG
GAAGTTGTTCACGGGATAATGTCCCTGTAACATTGGTTGCAGGTGGTGAACAGGAAGTTG
TTCACGGGATAATGTCCCTGTAACATTGGTTGCAGGTGGTGAACAGGAAGTTGTTCACGG
GATAATGTCCCTGTAACATTGGTTGCAGGTGGTGAACAGGAAGTTGTTCACGGGATAATG
TCCCTGTAAAATTGGTTGCAGGTGGTGAACAGAAATCTGTTCACGGGTGGATTGGTTCCG
AGTGGAATGTCCCTGTTATTAAACAGGTGGTGAACATGAAGTTGTTCACGGGTAAATGTC
CCTGTAGTTGAACAGGTGGTGAACATGAAGTTGTTCACGGGTGAAACCTTTCCGGGTGAA
TGTCCCTGTGATTTAACAGGTGGTGAACATGAAGTTGTTCACGGGTGAAATGTCCCTGTA
ATTGAACAGGTGGTGAACATGAAGTTGTTCACGGGTGAAACCTTTCCGGGTGAATGTCCC
TGTAATTAAACAGGTGGTGAACATGAAGTTGTTCACGGGTGAAATGTCCCTGTAATTGAA
CAGGTGGTGAACATGAAGTTGTTCATGGGTGAAATGTCCCTGTAATTGAACAGGTGGTGA
ACATGAGGTTGTTCACGGGTGGATGTCCCTGTAGTTGAGCAGGTGGTGGACATGAAGGTG
TTCACGGGTAAAATGTTCCTGTAAATCAAAAGGTGATAACATGAAGTTGTTGAATCGTTA
TCGTCCCTGTTGTGAAACAGGTGGTGAACAAAATGTGGTTCACGGGTAAAAGTCTCTATT
ATAGTTGTCACAGTTGGTGCACCAATAATTGTTACGGACAAAGTGATCAGTTATCTAGCT
GTTTACGAATTGATTGAAACTGTCCCTATTGTTATAATAGGTGGTGAACAAATGGTTGTT
CACGGGTAAAGTGTTCAGTTGTCTAGCTGTTCACGAATTGATTAGAACTGTCCCTATAGT
TATTATAGGTGGTGAACAAATGGTTGTTCACGGGTAAAGTGTTCAGTTGTCTAGCTGTTC
ACGAATGGATTGAAAATGTCCCTATTGTTATAATAGGTGGTGAACAAATGGTTGTTCACG
GGTAAAGTGTTCAGTTGTCTAGCTGTTCACGAATTGATTAGAACTGTCCCTATAGTTATT
ATAGGTGGTGAATAAATGGTTGTTCACGGGTAAAGTGTTCAGTTGTCTAGCTATTCACGA
ATTGATTAGAACTGTCCCTATAGTTTGTATAGGTGGTGAACAAATGGTTGTTCACGGGTA
AAGTGTTCAGTTGTCAAGCTGTTCACGAATTGATTAGAACTGTCCCTATAGTTTGTATAG
GTGGTGAACAAATGGTTGTTCACGGGTAAAGTGTTCAGTTGTCTAGCTGTTCATGAACTG
ATTCGAGCTATTCCTATAGTTATTATAGGCGGTGTTAATATGTTCACGGGTAAAGTTTTA
AGTCATTTAGCTGAATACGATTAGTCATTGAGTTGTTTGTAACTGTTGCGGAAGGTAATC
AGATGTCTAGCTGTAATTAATCGTCCCTGTAGCTGTCGGTACAGGTGATGGACAAATATA
TTGTCCACGGGTGTCATAGTAAGTGTGGTTTCAGATGGTAGAGAACATATATGTTCTAAA
ATCAATTGTTTCGGGGTGTAACAGGTATAGAAAATAACTGTCAGTGGCTGTTGATATCGA
TCATTGTGATCCAGTGTGCTCTGGATGAAACAGTTTGGAAATGCTCAGTAGTGAAAACAA
GTAGCAAAATGTTTGTAAAATGATAGAATAATTGCGGGGATCAGTTGAAATCTAATGCTT
ATTTTTATTATTTGTGTAGTTATTGGAGGAAATGATACTATGGAAAATGCGTTTGATTCT
AGATTTGGAGTGGTTAATCTAAATGTATACACAATACGGTTATTGATAGAGTGACATTAA
TTCGGTAGATTTGAATGAGCCAAAGGTTTAGTAAAATATTCAGTTCCAAGTGATGCCTAA
CTATGGTAATTGTGTTCAATGGGAAGTCAAAGAAAATCAAATTTAGGGATGTATTCAGTG
TTAAATTGTTGGAGATTTTGTCACTTTATTCAAACATTGCTAGGAGTTACTGATAACACA
GTTTAACACAGTTACTGAAAACACAGATTAAGTAAAACACAGTAATCAATAGAATTTATT
ATGTTGGAGATTGAGTTACATGATTTAGTAAATACTAATCGGAATATTAAAGGAAATGTG
CCTATCTCTAGCTTATGTGACTGGAGTAACATTGGGTGAGATCACTAATGAGTTCTTTAG
GGAAGGTTACATGGATTAGTTAGTATAACATATAAGGATGACATGGTAGTTGAGTTAAGT
AATATAACTGTGATTGCAAAAGTAAGTGGATTTTTAGGGACATCGATCCATAAAAAATAA
GCTATTCAGGCATGTTTAGCCATGTTGGTTTGAGAACAGTTGTATGAGGTGTTAACAATC
ATAAGAACATTATGAATGTATTGTATGGTGAATTTAAGGATGAAGGAGAATGATTTTTTT
AAAGATTGATGATTCATTATTGAAGAGTACAAAAGAATGAATTGATTTACGGAAGCACTT
ATTGTAGAAAGCTTTAACAGTGATCCACATCCATGTTCGATGTCCACTGTTGTACAACAA
CGTATTAGGAATGTTTACACTGCAAAGAATTTATATGTAGATGTTTGGGGTTTTAGGTAG
TTGTTTGTATAAATATATAAAATAAGCATTTAAATAATCAGTTCATTACTTGGATGAAAC
GTAACCAAAATAGAAATTGTGGATGCTCTTGTGAGATTTACCTTGGCAATGTGTTATTTG
TTTCCAATGTAGTCAAATTTAGAAAATTTAACATAAATCACTAGAGAATGAAGATAGAAG
CTTCTGAACTTACGTTGATATAAAAAGTAAATAAATTTGGTTTTGCCATTTGTTAGTTTA
ATAAGTATAATAAATCTGTATCACGAGTGTAACTTAAATTTCTGCTTTAGTTTATATTTT
AGTAGCTGAACTAAAATACGATAGGTACGAATTATGTCAACGTCATACTGGAAATTGTGG
AACAGAGTTTTCTTGCTGACATAGGAGGTGTAGGAGAATTGAGTGCCTAATGGGATTTAG
ATATTACTAAGATAGAACTTGGACGAATTGATATTGATACAACAAGGATTTGTCTATATT
TCAGTCAAAACATGTTGAATGATTGAGGGACAGAATTATGTAATCGTTAGAGTAGATTAT
AAGACGGATTTTTAGATGTGTTTTGCAATGAAGAAAATTGTCCTAGAATTGGAAAGGCAT
AAGGCGGATTCGGTAACGGAGCATGTTTAAATAATAGATTTTATGCTGAAATGTGTAGAT
CGTTTGTTTCGTGTAGTTCAACAAAAGGAATATTTAAGAATTATGTACCAGTTTCCAAAA
AAAAAAAAAAGTTTAAGCAAAGCTAACTTTTGTTACTATGGCACGATTAGTCACGTTTCT
TGTCACAACAGGATACATTCAGAACAAACAAAATGTTTTGCAACACTTTTGATAGAAACT
TGTTTGATTGAACGGTAAAGTGCTGATATGCAACATAAGAGGCACGATTGACTAAGATGC
TATTTCCATATATAGATATAAACAACATGAATAAATGAGGATGTAATATTCAAGATACTT
GAAAAAAAAAACGAAGAGAGAATGGATTGGAGCAAAATTGAGTATTTGGAATATTTGCAG
AGTAATTAAAAACTAAATTAAAAAGGAGGATTTATACCTGATAGTTTTTCATATGAATAT
GCAACGCTAGTATGTAACTCGATAAACTGCTAGTTTTCAGACATGTGAGAAGGAACTTTC
AACCTAATGAATAAGAGTCTATTTCATCTAGTCTTGCTTTGGAAAATATCGATTTAGAGA
AGAGTTTACTTTGAACGGTACCAATGAGCAATTCAACAAACTACGCTCGAATGTATGGTT
TCTGCGAATATTAGTAAGTGTGGTTGTATTGGTGGGATAAACTCAAAACCTTATGGTGCG
CTTGTATGAGTACAAGAAACTTAATTAAGCTCTAAAGTCATATCTTTCAAATAAAACCAA
GGGGGGATTGTAGGGTCCGACCCTCCGAGTGTGCTGCCCCTTGGCACAAGTTGTGTGAGA
GAAGTTGTGTGGGAGAGGGAAAGGACGCGAGAGAGTTAGTCTCATGCGGACAGTGTGAAG
GAGTGCACGCAGCGACGAGCTGCGGCACGACGCGAGTGGTTCCGGGAGAACCGGATTAGT
GTTCCGGGGCGACCAGCGTACGGACTTCGGTCAGTGGGCGGACGGGTGGACGATCGGCGG
CTTTTACGAGCTGCGTCCGTTACGCGAGGACCCCACAACGACATCTCTCAAATCATTTAC
>cqUNK_22
GTGCGATACAAAAAAGGGGATCAAGTCTCCCCACTCTCCCCTATGGAGTATGTGGTGACC
ACGTGTATCTATACAAGAAGTGTGACCGATAAGCTTGAGGCTTCCAACCTAACTGAGCGC
GACGCGATTGTTCATTATGAACACGAGTCCACTGCACTGGTGATGATTCCGCACATACAG
TTGCGCATTCAATGTAATTATTATATGCTTACCAATAAAGGCATCCACCACATCTCCCTT
TCTTTAATATATTTATTTAATTTTTTTTAGTTGTTATTCAACTTTACTGTAGCAATTTAT
TAATGTGTTAACGAACAACCAATTTTACTGTGTTCTTGTAAATCTTTCTTTTCCAAGGCG
GAAATTGTCAAGATCCAGTAAACTTAGTTTCTCTATTTCACTTTAAGCAACTACTTTAAA
TTTTATTCATGTTACAAACAGTTTGGTCATGGTACTTGTTTTAGCCAATCTACAAATATA
ATTTTGTTAAACTTTTCCTTCACATCTTCCCTCTCTTTCCCGCTTTTTAAATTTTTCAAA
CTTAGATAGACAAAAAAAATCATATTTAAAAGATTTCCCGATTACCAAATGCGCTAATCG
GTTACCTAATGAGCGATTCTACATTTGAGAAGTGACTGATCCTGTCCTTATGTATGCTAT
TGGCCTGTGACTATTATTAGGATGCGTGATGAGTTCCCCCTCGTTAGCTGAAGACATTAA
ACTCAAGGTAATCCAACCGTTTTTCACTATTAAATATGTTTATTAGAATGGCAATTTGAC
TTTCAATAACTCGATGTCGGTTTTCATCGCCGTTTTCACTACTGAACTGAATACTAATGA
AACAGTCGAACACAAAACACCTAGAGGAAATGAAATGGAACCATGGCAACATCGGGATCG
TTAGTCGAAACCGCGATTGCCGTTTTGGGCTGTCATATTTTTCATCCCAATTAGCGTTTT
GAAAATATCAAAACTTTCAGTTCTCCATGAACACAACTATCGTACGAAAATTCTTTTCTC
GAATATCACTGTTCTTTTTCCGTTCTGATAATCTTCGCGCCAATCACGTTTTATTTCACA
CACTCGTTTGACATTTCCTTTTTCTCACTCATTTCCCTTCTACAGTTTTAAACCACAGGC
GTAATGCGTTGTCGGTTCCAAATCACTCTCTTACAGACTTTCAAGGTGATTTCCTGAGAG
AATGAAAAACTCGGGAGTGAATGCGCGTGGTCGAGGAAATGTGGAGTAGTAATACAAGAG
AACATTCTTGCGGAAATCACGAAACAAAGAAAAAAAACTAACTTAATCCACCTATGTGGT
TGGAGCCTTCCTCACAGCAATGGCTGTACACAAGTTTCATCTATTTTTTTATATCCGGCT
TCCAAAAAGTACATCGATATCACTTAAGTGGCCATGTCTCGAGACAGGGTTGCCAGATCA
TCAATGTTTTAGACTCGTTGAAAAGGTCTTTTGATAACCTAACCAACGTGTGGTCGTATA
GTGGAGCCGGACATAGTTTACATACATTTAAGTGAGATCCGGCTTCAAAAAAGTACATCA
ATATCACTTAAGTGGCCATATCTCGAGACAGGGTTGCCAGATCTTCAATGTTTTGGACTC
GTTGGAAAGGTCTTTTGATAACCTAACCAACAATGGGTCGGATAGTGGATCCGTACATAG
TTTACATACATTGAAGTGAGATCCGGCTTCAAAAAAGTACATCAATATCACTTAAGTGGC
CATATCTCGAAACAGGGCTGCCAGATCTTCAATGTTTTAGACTCGTTGGAAAGGTCTTTT
GATAACCTAACCAACAATGGGTCGGATGGTGGATCCGGACATAGTTTACATACATTTAAG
TGAGATCCGGCTTCAAAAAAGTACATCAATATCACTTAAGGGGCCATATCTCGAGACAGG
GTTGCCAGATCTTCAATGTTTTAGACTCGTTGGAAAGGTCTTTTGATAACCTAACCAACA
ATGGGTCGGATGATGGACCCGGACATAGTTTACATACATTTAAGTGAGATCCGGCTTCAA
AAAAGTACATCAATATCACTTAAGTGGCCATATCTCGAGACAGGGTTGCCAGATCTTCAA
TGTTTTGGACTCGTTGGAAAGGTTTTTTGATAATCTAACCAACGATGGGTCGGATGGTGG
ATCCGGACATAGTTTACATACATTTAAGTGAGATCCGGCTTCAAAAAAGTACATCAATAT
CACTTAAGGGGCCATATCTCGAGACAGGGTTGCCAGATCTTCAATGTTTTGCATTCGTTG
GAAAGGTCTTTTGATAACCTAACCAACAATGGGTCAGATAGTGGATTCGTACATAGTTTA
CATACATTTAAGTGAGATCCGGCTTCAAAAAAGTACATCAATATCACTTAAGGGGCCATA
TCTCGAGACAGGGTTGCCAGATATTCAATGTTTTGGACTCGTTGAAAAGGTCTTTTGATA
ATCTAACCAACGATTGGTCGGATAGTGGATCCGGACATAGTTTACATACATTTAAGTGAG
ATCCGGCTTTAAAAAAGTACATCAATATCACTTAAGAGGCCATATCTCGAGACATGGTTG
CCAGATCTTCAATGTTTTGGACTCGTTGGAAAGGTCTTTTGATAACCTAACCAACGATGG
GTCGGATGATGGACCCGGACATAGTTTACATACATTTAAGTGAGATCCGGCTTCAAAAAA
GTACATCAATATCACTTAAGTGGCCATATCTCGAGACAGGGTTGCCAGATCTTCAATGTT
TTAGACTCGTTGAAAGTTCTTTTGATAACCTAACCAACGATGGGTCGGATGATGGACCCG
GACATAGTTTACATACATTTAGGTGAGATCCGGCTTCAAAAAAGTACATCAATATCACTT
AAGGGGCCATATCTCGAGACAGGGTTGCCAGATCTTCAATGTTTTGCATTCGTTGGAAAG
GTCTTTTGATAACCTAACCAACAATGGGTCAGATAGTGGATTCGTACATAGTTTACATAC
ATTTAAGTGAGATCCGGCTTCAAAAAAGTACATCAATATCACTTAAGGGGCCATATCTCG
AGACAGGGTTGCCAGATCTTCAATGTTTTGGACTCGTTGAAAAGGTCTTTTGATAATCTA
ACCAACAATAGGTCGGATAGTGGATCCGGACATAGTTTACATACATTTAAGTGAGATCCG
GCTTTAAAAAAGTACATCAATATCACTTAAGAGGCCATATCTCGAGACAGGGTTGCCAGA
TCTTCAATGTTTTGGACTCGTTGGAAAGGTCTTTTGATAACCTAACCAACTATGGGTCGG
ATGATGGACCCGGACATAGTTTACATGCATTTAAGTGAGATCCGGCTTCAAAAAAGTACA
TCAATATCACTTAAGTGGCCATATCTCGAGACAGGGTTGCCAGATCTTCAATGTTTTCGA
CTCATTGGAAAGTTTTTTTGATAATCTAACCAACGATGGGTCGGATAATGGACCCGGACG
TAGTTTACATACATTTAAGTGAGATCCGGCTTCAAAAAAGTACATCAATATCACTTAAGT
GGCCATATCTCGAGACAGGGTTGCCAGATCTTCAATGTTTTGGACTCGTTGGAAAGGTCT
TTTGATAACCTAACCAACGATGGGTCGGATGATGGACCCGGACATAGTTTACATACAGTT
AAGTGAGATCCAAATATATGTGAAAACACATTTTTATACATAACTTTTGAACTACTTATC
GAAACTTCAATCTGTATAAAACTCGATCTATGGGACCCTAAGCCAAGTCGAATGCAACAA
GTTCGGGTCAAATCGGTTCAGCCAGTGCCGAGAAACATGAGCTAGTTTGTTGGTCACATA
CATACATACACACACACATACACACACACATACACACACACATACACACAGACATTTGTT
CAGTTTTCGATTCTGAGTCGATATGTATACATGAAGGTGGGTCTATGGCGTTTTTATACG
AAGTTCATTTTTAGAGCAGGATTATAGCCTTACCTCAGTGAGGAAGGCAAAAGATCTAGC
AAACCATATTGACGGTCGCTACACTCTCTGATATTTTGGTGCAGAAATGATCATATGATA
CCCCATTTCTATCACTCATTTTCATTACTGATTACTATCAATTCCACAAACCTGTTGTGA
TAATAAACCACTACCAGGATGAGCGCACCGATGAACACTGGTCCCAGGAAGTTAAATGGT
GAATACGACCAAGATTATACTGGAATGATTCTCACTTCAAACTCAGGTCGACTAAATACC
TGAACTAGACGACACACTATTCCTACGCTAACACATTCTCATTACATGTTACATCGTCAA
CAAAACGATAAACACCAAAGCTTGAGGAAACGTAATAGAATGCTTTCTAAATATATATAG
AAATATCGGGCTAACAGTTTAAATTCAATGATTAAGTCACTCGGCACAAACCCCAATCGG
TAAAATTTGGTGATGTTTCCGCTATCCTTTTCAAGCTCTACCCAAGTAAACGCCTGGCTT
ATATCAAACTATACACATAATCTTTTTTTTTCTAATAATCTGCTGAACCACATTAAATTG
GTAGTACTGTTTGTTACTCACCCTCATAGATGACTCTTTCGCTAATCTGTTATTTACCAA
GCAGTGCCTTTTAGTATCTTTCGATCCTGTATTTACGATCCCGTCTGTTCTGGCTTTCAA
ACGCTGTCAATAATGTTCGTCATATGAATAATTTCGAGCTACCTCTCGATGCAATGTTAA
AACCTTAAGCTTTGTAATTTCATCATAAAGCCAAAATATAAAATGTGCAGTTTTCCTGCA
CAACATCGGGACACGTAACCAATTCGTATTAATCTTCGTCTTAACGTGAATACTTCCGAA
TACTTTTTCGTTCAAAGATATAAACACATGCTGATTCCTTTTGGTAACGATTATCCCATT
CTTTGCAATGTTATGGAAATCGTCAATAATCAATGATTGCCAACTAGGACGTCAATGATT
GTACAACAAAATTATATAAATTTTGAAACACATTTGATTTAGACCAAAAATTCATTCAGT
GGCTTCAAGAAGGCAACAACCAACACATGCTGATTCATTTTGGTGCAGAAATTCGTAAAA
TTGAATTCAATACAGAGCATTTTAGAGTGATGATCAATTTTCTTCCAAAATGATCAACGG
TTCACCTTAATTCAAATTGACCTGTTTCATACCGTCAAATGCAATATTTCCACTCACCCT
GGTAACAATCAAATGTTTAACTCCATTGCATACAAGAACCCATAATGACCAAACGTTTGC
AATTCTGATCGATGATCGGACATCTTCGCGAAGAGCCACTACAACGACTACACCCTCCTT
AATCAACATTATACTGCCTACGGTCCTCGATGTTGGCAAATCTTTACTACTTCCGTCACA
GTTAGAAAATCATTTCAGCCCAGAACATTTTTTTTCCTCTACATCCACCAGATGCGTCTC
TTTTTTGCCTTCCTCACTGAGGTAAGGCTATAATCCTGCTCTAAAAATGAACTTCGTATA
AAAACGTCGTAGACCCACATTTATGTATACATATCGACTCAGAATCGAAAACTGAACAAA
TGTCTGTGTGTATGTGTGTGTGTATGTGTGTGTGTATGTATGTATGTGACCAACAAACTA
GCTCATGTTTCTCGGCACTGGCTGAACCGATTTGACCCGAACTTGTTGCATTCGACTTGG
TTAAGGGTCCCATAGATCGAGTTTTATACAGATTGAAGTTTCGATAAGTAGTTCAAAAGT
TATGTATAAAAATGTGTTTTCACATATATTTGGATCTCACTTAACTGTATGTAAGCTATG
TCCGGGTCCACTATCCGATCCATCGTTGGTTAGGTTATCAAAAGACCTTTCCAACGAGTA
CAAAACATTGAAGATCTGGCAACCCTGTCTCGAGATATGGCCACTTAAGTGATATTGATA
TACTTTTTTGAAGTCGGATCTCACTTAAATCTATGTAAACTATGTCCGGGTCCATCATCC
GACCCATCGTTGGTTAGATTATCAAAAGACCTTTCCAACGAGTCCAAAACATTGAAGATC
TGGCAACCCTGTCTCGAGATATGGCCACTTAAGTGATATTGATGTACTTTTTTGAAGCCG
GATCTCACTTAAATGTATGTAAACTATGTCCGGCTCCACTATCCGACCCAACGTTGATTA
GGTTATCAAAATTCCTTTCCAACGAGTCCAAAACATTGAAGATCTGGCAACCCTGTCTCG
AGATATGGCCTCTTAAATGATATTGATGTACTTTTTTGAAGTCGGATCTCACTTAAATGT
ATGTAAACTATGTCCGGATCCACTATCCGACCTATTGTTGGTTAGGTTATCAAAAGACTT
TTAAAACGAGTCCAAAACATTGAAGATCTGGCTACACTGTCTCGAGATATGGCCACTTAA
GTGATATTGATGTACTTTTTTGAAGCCGGATCTCACTTAAATGTATGTAAACTATGTCCG
GCTCCACTATCCGACCCAACGTTGATTAGGTTATCAAAAGACCTTTCCAACGAGTCCAAA
ACATTGAAGATCTGGCAACCCTGTCTCGAGATATGGCCTCTTAAATGATATTGATGTACT
TTTTTGAAGTCGGATCTCACTTAAATGTATGTAAACTATGTCCGGGTCCACTATCCGACC
CATCGTTGGTTAGGTTATCAAAAGACCTTTCTAACGAGTCCAAGACATTGAAGATCTGGC
AACCCTGTCTCGAGATATGGCCACTTAAGTGATATTGAAGTACTTTTTGGAAGCCGGATT
TAAAAAATAGATGAAACTTGTGTACAGCCATTGTTATTAGGAAGGCTCCAACCACATAGG
TGGATTAAGATAGTTTTTTGTGTAACAGCAGAGCCACCAACATGTTTATTCTTTATGTGA
CAACCGGAAAAATCAGTCTTCCGTATCTATCAGATCAGAAATATATATTTACTTTCTACA
ACCAGAAATATGTTTCTTTTCGTATCAACCAGGAAATTTATTATGTTTTTTTTTTAATCA
ACAAAAATTCTTCATTTTTTTTTGAGCATGAGTATGAGTATGAGAACAACAAGAATTCTT
TTTTTTTTGCAACAATAAACTACAAAACAACGTCTGTAACAACCAGACATTTTCATCTTT
CCTTAACAACCAGAAAATACATTTTTTCTGTAACAACCGGAAATGTCCATCTTTCCGTAA
CAACCAGAAGCTTCATTTTTCTGTATCAACCGGAATTTTAATATTTTCCGTAACAACCAG
AAATTCCATCTTCCTGTAACGACCGGAAATGCCAAATTCTCCGTAACTACCAGAAACTTC
ATTTTCTGTAACAACCGGAAATTTAATATTTTCCGTAACAACCAGAAATTCCACCTTCCT
GTAACGACCGGAAATGCCAAATTCTCCGTAACTACCAGAAACTTCATTTTCTGTAACAAC
CGGAAATTTCATATTTTCCGTAACAACCAGAAATTCCATCTTCCTGTAACAACCGGAAAT
GTCCATTTTTCTGTGACTACCGGAAATTCCACTTTTCCGTATCAACCAGAAATTTCATTT
TTCTGTTACATCTAGAACATTATTTTTTTCGTATCAACCAGATTTTTTTTTACTTTCTGT
CTTTCCATAACTACCAGAACATTCATCTTTCTGTTACAATCAGAAATTTTACTCTTTTTG
AAATAATTATCAGATTCCACTTTTCCGTATCAACCAGAAATTTCAATTTCTGTTACATCC
GGAACTCATTTTTTTCTCGTATCAACCAATTTTTTCCTATCGTTCCGCAACTACCAGAAC
ATTCATATCTCTGTTACAACCAGAAATTTTACTCTTTTTGAAACAATTATCAAATATTAA
TCTTTATCTTTCAAATGGAAACTTCATTATTTCTGTTACTTTCATATTTTGTTTATTCGG
GCGTCTTTAAAATACCAAAAATAAGAATGCACAACCAAGGGGTTCATTCCTGATGCATTT
ATAACTCATGATATTATTTTTCCCCAAACTGTAACTTTAACCTTCTACCACAACCGAAAA
TTAGCTAATTTCCGTACCGTATCCATAACTTATTTTTCCATTACGACTAGAAATTTAAAT
ACTTCTGTAATAAATTGATGACAACAAATAAATCTCTTCTTTTTACCAATCATGATTAGA
TAATCACTCAGAAACATCATGCCAAAACTGTTGCACGTAACAGAAAATACGCACCTTATA
TGTACAGTTAGAACCTCTTTTTGCTCCATGTGCATAATTACCATCACCGCACATTTCTTT
ATGCTTTTGTGCGCTAATCGTAATCCTCTTCCAAGGTCATTTCCCTGCAGCCTCGGATGA
TGCACACCTTTCTTTACTCCTTTGCGCACACACTTTCCAAGGTCACGTTCGGTCAATTTC
GATCCCCGCTGCACCATTTTTCTACCACAATTTTTTACTAAATGTAATCTTTTCTGCAAT
AACATACTTTTTTTTTTTAAATTATTCCTCACATGGCATCACAAACATTAACACAACATA
ATTTAAAACACTTTTTCCACGATATTTTTTTAACACAGTCGTTGAGAGCACGTTCTTTCA
TTAACCATCTCATATTTTAAATTTAATTAATTGTCCATAATTATTATTTCAAAAGGCAAT
CTATGTTTTATTCGAATTTTCGCTTCATCCTCGTCGCCATTGTGTGGTGACCACGTGTAT
CTATACAAGAAGTGTGACCGATAAGCTTGAGGCTTCCAACCTAACTGAGCGCGACGCGAT
TGTTCATTATGAACACGAGTCCACTGCACTGGTGATGATTCCGCACATACAGTTGCGCAT
TCAATGTAATTATTATATGCTTACCAATAAAGGCATCCACCACAGAGTACAACCCAGGAA
>cqUNK_23
ACTCTATTCGCCACCTACATTCGAGTAGGAGAACTTTGGTGCAAGGTTACTGTGGGAAAC
TTGGGCTGGTGCCGTGGAGAGAATACCCGACACGTCTGGTTCGTCCGGAGATAGTTACTG
GAAGGGGCACAGTTTGTTGACATCGACTGGCAGCTGACCGCTGACAGGATATATGCGTTA
CGGGTGGGCGTAACGCTTAGCACAAGGGGCGTACATGCGGGGGTTATTATTCGGGTCCAC
ACATCTTCCCTCCTCTCCTAAAAAAAAGTTACTAGCGCAACTCACAAAAGCAATCAAACT
AAATCATTCATGCTGTGTTGCGTATCAGAAACAGTAGAGATATTGTTTACCTCACAATTT
TTTTATCCTATCTTCTTTTGATAGGTTTACCATGTAGTTAAAACATTAACTATATTTCAA
ACAAGTAATTATTTCGTCATTCTGATAAAAGGTTCCTGCATGACCTTGATTCAACTTGCT
TCGGACTTCGACTTTTTGTCTTCAGACATTCGGTTCGGAATGCGACAACGCAGCTGAAGC
ACTAAAGCACACACTCGCTTCGAATTGCTGTTTTCAATTGGTTCCGTAGTCTCTGTCTTG
ATGTCTTGTCCTGCTTCGCCAATTAAGATCAGTTCTCTATTTTTAAAGACGATCAGATCA
TAGAGACGATACCCCAAGGATCATTGACGGCACGGTGTCTTTTCTTAAGGCTGGTATGCA
GATCGGAAGGAAAGGGGTAAAGAAACAGCTTCACGAACAGCAGAACAAAGGAGAAGGAGA
GATTTCTTGGGGCTTTTCTTCACCCTCTCTGGCTTGCTTTCGCTGCCGCTGCTGCCCATT
TGATTTTTTTCTTGACCGATTCCTTCCGAAGTGCATACACCGCTTTAGGGAATGGTAGTC
GGGTTTGCTTATCCTTAGCGCACCCCACGCAGTTGTCAACATCAGCGTCCTTGAACTGCA
CTCCAGAGGCAGATCTTCGGCTGACTTCGGCCTTTCACAAATCGTTGTTGTCTTCTGGTT
GCGGCCTTTTCAGTGAGTTCACAAGCCAGAATGACCTATTTAGTGAGAGCTCACAAGCCG
TTGTTGTCTTCTCGTTGCAGCCTTTTCAGTGAGTTCACAAGCCAGGATGGCCTATTCAGT
GAGAGCTCACAAGTCGTTGTTGTCTTCTCGTTGCGACCTTTTCAGTGAGTTCACAAGCCA
GAATGGCCTATTCAGTGAGAGCTCACAAGCCGTTGTTGTCTTCTCGTTGCGACCTTTTCA
GTGAGTTCACAAGCCAGAATAGCCTATTCAGTGAGAGCTCACAAGCCGTTGTTGTCTTCT
CGTTGCGACCTTTTCAGTGAGTTCACAAGCCAGGATGGCCTATTCAGTGAGAGCTCACAA
GCCGTTGTTGTCTTCTCGTTGCGACCTTTTCAGTGAGTTCACAAGCCAGAATGGCCTATT
CAGTGAGAGCTCACAAGCCGTTGTTGTCTTCTCGTTGCGACCTTTTCAGTGAGTTCACAA
GCCAGAATGGCCTATTCAGTGAGAGCTCACAAGCCGTTGTTGTCTTCTCGTTGCGACCTT
TTCAGTGAGTTCACAAGCCAGGATGGCCTATTCAGTGAGAGCTCACAAGCCGTTGTTGTC
TTCTCGTTGCGACTAGGGACCTGATGCTTCACAGTAAATGTTCTTTCACAAATCACTTCA
CTTTTTCCCACGACATGCCGGGGATTCTCCACTATCGCTAAACTATATTCACCGTAAATT
TTACGGTGTCCTGTCACGGTCGCCATTGTGGGAAACTTGGGCTGGTGCCGTGGAGAGAAT
CCCCGACACGTCTGGTTCGTCCGGAGATAGTTACTGGAAGGGGCACAGTTTGTTGACATC
GACTGGCAGCTGACCGCTGACAGGATATATGCGTTACGGGTGGGCGTAACGCTTAGCACA
AGGGGCGTACATGCGGGGGTTATTATTCGGGTCCACACAGTTACGTTTACGGTTATGCGC
>cqUNK_24
GTACGATCAGTAAACATAAATGGTGAGATTTAAAAGGTACAATTTATGAATGTAGAATCT
TCACTCCGTTCTAAACGTCCGCTCCATGCCACAATCCAATCTCAACTGCCAATTGACATC
TACTCTCTCGCTCCTCTTCGTTCGTTCGTTTGACAGATCTCTTCGCCTACACGCTGAACT
TGCTTTACTCATTTTATGTGTTGGTTTTACACTTGGAATAACTCATAACTCTACATCTCT
CTCCTTGTCCGACGAAAATAAACGTGAAAAAAAATACTCCCTCTGATTCAACATTTATTA
ACAAAGTCTTACAACCACATATTTGTTGAGTAAAAAAAATACTTATCTAACTTAATTTCC
ACAACTTTTAACACTTTAAATAACTAAAGATTGTTTAGTTCCAAAATAACCAAAATACTC
ACAATACTCAAAATACCAAAATACTCATGAAGAATCCTAACGGCAACTTTCAATTCAAAT
CGAATGCTATAATTCGACGGTAACATTTCAAAAGGCATCATGTACATTTTGACAATTTCT
GGGTTATTGCATATTCTAAAAGTACTCCTAATAAGCTACCTCTCCACCAAAAATGAGCAA
AAGTTACTTCAGTCAAGTCTGTTTAATCATGATTTTAAATAAAGTAACATAAACAAAATC
TCTGCCATCAGCAGTCCCTGTTTATATAGCCCTGTCAACCTGTCAAACAAAAGACTACAT
AAACCTCGTGACGAAAAAAAAGCGTCATGAAAAAAGCGCCATGTACATTCGGCGAAGAAA
AACGAGTCATAACAAAGCGCTCCCGCCAATGCCAGCAGGGTGATATAGACGTTGGTGATT
TCAAAAGGAGTTATGTTTGTTTTTCTTAAATAAAATGACGAAAATAATGTTTTATTGAAT
TTGAATGATCAAGTATCAATGAAAGCAACGCTTTTCATCGTTTGTTATTATTAGAACATC
TTATTTTGCTTTTATATTAAAATGGGAATTGAAAATGGATGCTAAACATTCAAATGCGTT
TTTCTCAAAACGCATGGTTTGTACATGATGCTTTTTGAAATGTTGGCGTCGAATTATCAA
AACTACTGCCCCTCATCTTAACCAAACTCTCTCACTCATTTTCAATTTGAAGCAACTCCA
ATACAGACCGAGCCACGTAGTCAAGTGGTAATGCTTCCGCCTAGTAAGCGGTAGATCGGG
GTTCAAATCCCGGCTCGGACCAATCTTGTCCCTTCTGGATTTTTGCTTAGTAAAGTGAAG
GTAGTGTATCATTACAAACTGGACCTTATCATGACACCTTAGGAAGACAACCTATGGAAT
GTTAACATTATCCTTTACATGATAACATTAAGTTAATTTATAAACTGTCACTGAATCCGC
TTTGTAAATGCCGGCCCCGATACTCTTCACGGGTGTTCCCCTCAGGAGCAGGGAAAGATT
CACTTACAACTCCAATACATTCTTGACAGGCATCAACCTGAACTAAATTTGCTTATTGAA
CATCTCTTCCAAAATGCGTCTGTTGAAAGATTTTGTCACGAGTCAGAAACATAGTGAACC
GTCGCGCTTCCGAAAAACAAAATAAGGCAGTTCAACATTCTATCCGTCTTGCATAAATAC
AAGACGTTACATAAGTGCAATATAATATCCCTTAACCAAGCCAAAGAAACTTCTTTATCA
AGACTACCTACTCTCAAATGAGGAAATATCTCAGGAAATAACTGCATCACAGCTGAACCA
TGTACTTCTATAATCTTGTGCCTGCATTGTTGATTGAATCTCTAAATCACAATACATCTG
ATTCTTCTGCATTTGACTAAAATGCTATTATATTCATTCATCGGTAATCCAATCCAAGGT
TTAGTATTTTAGGCACCACCAGCCAACGCTAGTTTCTACTCTTCTTACATCTCATATCTT
TTCTCTCTTCCATGAGAAGCAAAATAACCAATAAAAGAGTACAACGAAAGCGCAAACAGC
TATTACAAGATAGCATATGCATATGCGCGCAGAACAACAACACAAGCCTCCTGGTTTAAT
CAACACCCTTTTCGTCCTTCCATTTTCTGACATTTCAAGCTGTCTACTCCTACTCACGAG
TCAACTCGCCTTTTAAGACCTACTCCCTAAATACAGAGGCTCTTATCAATCATTCCTTTC
ACTGACCGCATTCACCAACGCTCAATCTACATAATACCTGATGGGAACTTCTTCTGAGAT
ACAATCAAAACTTCTCCACTTCACCTTCACATGCTGTCAACTGTCTTCTTCATGGTTTAT
CGAACTTACCGGATGCGCAGTTCTATGCTGACACATCATAGCATATAGGTGTTGGACGCT
CCTTTCCCCTTCACGGGACAAGACAAAAATTAACATAAACCGTCCTCAGCCATTCCTCTA
GAAGCCCCGCTCTTCAACTAAATTTGTCAATAACTGACACATTCATCCTCGACGGGCCGT
ATCCAAACTTTGTTTCACTACAAAGTCCTCCGTCTGTCAACGCAAGTTTCACTTGAAGCA
ACTTCAAAAACATGCCTGAATGGGTTTAGGAAACACCGTCAATTTATCGAAACCTTCCGC
GTCCTTTGTCTCACTGACAATCTACAAATTTCACGACCACCACACAAAAGTCATTCATAC
ATTCTATATGAACTCACATACAAACAAATAAGGTCTGCCTTTAGTTACAAACTAAACCGA
AGTCAACCGCAATCCAACCCGAACTCTTTCACAATCTTGCTAATCAGGTTGACTCCATCA
AGTCAGCACAATCTGCTTAATCACTTATTCAACCTCTCTTGGCGCAACTATCAGAGCCAC
CAACAACAAAATAAGTATGCTGCATCACGCACACATTCAGCCAAGTTCGTTAATAAAAGG
CAAAGAACAGCCAGTAGTTAAACGGAATAGAAACTCGCGCTGAGAACAAATCATCCTGGA
AACCAAATCAAAAGCTTCTCTGAGTAGCTTCACCTTGTGCCCCGCTTTAACGTCAGCAAT
GTTTTCCATGTTTCAAGTCAGAACAATTCAATCACATGTCATACCACCTCAAATGTCAAG
CTGTCAAACCTCTCGCACTGTTTGCGAAAGTCAACCCAAGCATTTCCTCCTCCGGACGAA
ATACACTCCTTATTCGATATGCGGCCATCGATCACACCATCTTTAAATTCATTCACATAT
CAATAGTTGGGAATCCCAACCAGAGACCTAATCAGCGGATACTTTCTTCAGCCTCTCCAC
GTGCAACTTTCAAAGCTGCAAACAATTCATCAACATATGTACTGCATCTTTTCCACTGTC
TGTCCCTTCGGCCTTCAACCGATCTCGCTCCTGTCTGGCTAAAATGACCGGACCACTCCT
TCTTTGACTTGGCGCTTCGGGCTTCAACCAGTCCCGCTCTTTTGTTTTCAGTGGCGCTTC
GGGCTTCATCCGGTTCCGCTCTTTTGTTTATGTGGCGCTTCGGGCTTCAACCGGTCCCGC
TCTTTTGTTTATGTGGCGCTTCGGGCTTCAACCGGTCCCGCTCTTTTGTTTATGTGGCGC
TTCGGGCTTCAACCGGTCCCGCTCTTTTATTTATGTGGCGCTTCGGGCTTCAACCGGTCC
CGCTCTTTTGCTTATGTGGCGCTTCGGGCTTCAACCGGTCCCGCTCTTTTGTTTATGTGG
CGCTTCGGGCTTCAACCGGTCCCGCTCTTTTGTTTACTCTCAAACAGCAAAATAAACATC
AACAAAACAAATCAATCGGCCTCGACACTCTTATCCTTTTGCGCCTTTACCATGTTTTCC
TCCTCACCAGGATCAAAACATGTCCTAGGTCATCCACTAACTTACCAATCGCAAAAGCAA
AAAAAAAATCACCAGAACAAACTAATTGATCGTACCGGCTGCGCCAATTGTAGAATCTTC
ACTCCGTTCTAAACGTCCGCTCCATGCCACAATCCAATCTCAACTGCCAATTGACATCTA
CTCTCTCGCTCCTCTTCGTTCGTTCGTTTGACAGATCTCTTCGCCTACACGCTGAACTTG
CTTTACTCATTTTATGTGTTGGTTTTACACTTGGAATAACTCATAACTCTACAATGAAAA
>cqUNK_25
ACGACCCGATGATCAAAGCGAGTTGGCTTAAATGGAGTTTGGGTATTGGGTGTAGAAGCG
CGGATGCGCATTGGAGCTGCCGGTCTATCCTCCCGTCCACCCGCTTACCGACAATGTAAG
AAGGCCGCTTCCGGCCCGTAATGTTCCGGAGGTTTCGGATAACCTCCAGAATCACGTCCT
GCGCCATCCACTCACTCACACTATCTGTCTCATCCACCCTTCCTCCCTGCCAAAGTACTC
GATGTCTAGAGGTATCCATCATTTGGCATTACGATGGTGTGTGTAATAGTATTTACAAAT
AGCACGACTCGAGGCACGACTCTACATCTCCCCCTTACTTTATTAGACCTGAAACGTGGT
TAGAGAACCTCAAAGTTTAGGTACAATCATTTAATTGCATTGATTTAAAATACTAAATAT
TCAGTTCAATTTGTAAACCACCGATACGAATGGATTTAAGTTACACTGACTTTTGGCGAA
TCATGCAATCAGATTGTTGTCCTTAGACTTATAAATCTTTTTATGTAATATACTCCTTCC
CTGCCACCCCTTTTTTATTCACCTTAATTTAATATGTACTGTTTGTTTCATATATGACTT
TATTATAAGATGTGGAGGCCACACACTCCATGCAAAACTATATTAGAAAAAAAAATCGAA
ATCAGACTGAATCTAGTTGAAATGCTTAATTGTACTCGTTTTTTTTTAAATTAAACTCAT
CAGGATATCACCTTAATTGTTTCTTAAATAAACTTACTTTAGCTACTCAGTTTTTTTTTT
ACATCCATGATTTTCTCTTCCAAGCACAATCCATAGGAATATTTGCTTAAATCAGATTGA
CTCCTCAGATTTCAGTCCGTAAAAACTCCTCAAAAATGTATAGGCCGGAAATCATATGAT
GTAAATATTCACGAAGTACCTCGTTGTTCAGAAGTAAGCCCTCTGTCTTCAGCATTACTC
CTCAGAGCCCGGAGTTTTTGTACAGCATGAATTTAATACTTATATAAAACAACTTCTCAC
CGTTTCAAAACGATAGCTTTTAATTAACCTCGATAAAGATTTTTTCTTCTCTTCAGAGCA
TATTCTCATGCAACCTCGCATGCAGCTCATAATAGTTAATCTTATCTCACTCCTCAAAGC
TTGTAGTTACAACTCCTTTGAGTTCGTATCTTCACTATTTAGTAATTGCAAAGCCTATAT
GGTGTATTTTCAGTCAAAAATGAACCTTAAGCGTTGTCAGAATGAACGTTTATTTAAAAA
AAAACATGTATTTATTAGAACCACCATTGAAGTCAATAACCATATTTGGAAAAAAAAACT
GCATATTTAATATAACTCTACCGCTGAGCATCAAAAACTATTAAGTCACAAATAACCTTT
ACAGTACTCAGAGTTTTTAGATCAACTCCTCAGAGTTTCGCAGCACAACTCCTCAGAGTT
TGGAAGTTCAACTCCGCAGAGTTTTCAGTTCAACTCATCATAGTTTCGCAGCACAACTCC
TCAGAGTTTGGAAGTTCAACTCCGCAGAGTTTTCAGTTCAACTCATCATAGTTTCGCAGC
ACAACTCCTCAGAGTTTGGAAGTTCAACTCCGCAGAGTTTTCAGTTTAACTCCTCAGAGT
TTCGCAGCACAACTCCTCAGAGTTTGGAAGTTCAACTCCGCAGAGTTTTCAGTTTAACTC
CTCAGAGTTTCGCAGCACAACTCCTCAGAGTTTGGAAGTACAACTCCGCAGAGTTTTCAG
TTTAACTCCTCAGAGTTTGGAAGTGCATCTCCTCAGAGCTTCGAAGTAGAACTCCTCGGA
GTTATAAAGTACATTTCCTAAGATTTTGTAAGTACAACTCCTCAGAGCTTTGTAACACCA
CTTCTGAAAAAAACTCTAACTCCTCAGAGTATTGTTAAAAAAAAACAAACCTCGAATTTT
CGTGAACAATCACACATGAGATTATTTTGCAAACTCCTCAGAAAATGCACAAACTTCATT
CCATGAACTTCTAGGAGATTCATTTCACTTGAAATCATAATACTCCATGATGCTGTATTT
TCTTCGGCTACACGCTACACGAACTCGTGTCTCCAGATTTCCCACGGCTAGCCTTGAGTA
AATCTGAAACGAAACTTGAAAAAAGTGTTAATGTTCCTGAAAATATGTGATATTTTGAAG
TTGATGAAAAATATGTGATATTATGAAAACAATTATGTATATTATAATTCTTACGCAAAA
TTTAACTTGAATCATAATTTCTTAACTCCAGAAATTGCGTTGTATGTCACTCCACCAAGT
TTGTAATCAGCCAGCTCCTCAGAGTCTGATTTCCATTCAGTTTGTACTCAACTAACACTT
CAAGAAAAAGAATGTATTGATTCGAATAATTTAACTCAAAAACTTTCATCGAGTCGTAGT
GAATATTTCAGAAAACACTCCACGAATGTCTACATCAAAGTAAAACGTGAATTGAATTTG
TTCGGTAGCTTGAAGTTTACCCCATATTTGCCAGAAATTTAAGAACGTTTAAAACTGATG
TTAATTAAATTATTTACTCAGTTTGCTATTTAACAAATATTGCAAAGATTTTCTCTATTT
TCATTGAAAAAAAAAACAATCCGAATGAATCTTACCCAATATTGGGTAATTCGAAGCAAA
AGTCTGCAAATATCTCGTACAGAGAAAAATAAATCTTTTGTCGAATCTTTCGTCTGCTTC
GCTTTTAAATCCTCTTACCACTCAATCCTCGTCGCCAGATGTAGAAGCGCGGATGCGCAT
TGGAGCTGCCGGTCTATCCTCCCGTCCACCCGCTTACCGACAATGTAAGAAGGCCGCTTC
CGGCCCGTAATGTTCCGGAGGTTTCGGATAACCTCCAGAATCACGTCCTGCGCCATCCAC
TCACTCACACTATCTGTCTCATCCACCCTTCCTCCCTGCCAATGTACTCGATGTCTAGAG
GTATCCATCATTTGGCATTACGATGGTGTGTGTAATAGTATTTACAAATAGCACGACTCG
AGGCACGACTCTACATTGGGAAAGGTTTTTTTTTTGCAGTAGATTTGGAGAATTTAGTGG
>cqUNK_26
TGTTGACCATTCGCCAATCTGTAAACTGTTCCGAATATGAGGGATGGCTGTGTGGTGACG
GAACAAAACAAAACAATTTATTTTTTTCAAAATCCACCTCTCGATTTCTCGCGTACATCC
TACTCTTTTCGCGTTCGTCAAATGACTGTCGTTCTCGAGCAAGCAGCTGTCAAAATTCAA
CCATGCACGCTGAAACGCGACAACTCATTCAAAAGTTTTATGTAATTCTTATCGAACGCA
ACTCATTCTTCTAGGCATTCTACCCAAATTTGAGTAAAGAAGGTTTGACCAAACATCAGT
CGAACTTTATTTAATTATTTTGCATTTACCATTTCCTTATTATTTTCGGTTTCTTTTATT
TCACATTAGCACAACTCATTCCCTACAATCTCTCTTGCCACTACTCTTTTTAATTTCTTT
AATATGTTTTTTTTTTATCTTTTGTTTTGTTGTGTTGTAACGCTCAAATAAAATAAGACA
AAAAAAATCCACTGTTATTATTTCAAATAAGATAATTATCATAAATTGCATAAAAATTCA
TTGTTTTCCTACGTGTTTCATAGGTTTCTTTACACTTTTGCGATATTGATATTAAATTCA
CACATTTCTCCAGATTTCCTAAAAACTCAATCATAAGCACGAAGATGAGGCAATACGGTA
TCAAGCCAATTACATCTCAATTCATTGCTCTTGAAATATACTGAATTTTTTACAAAATCC
CCATTCTTGCACAACTTGTACTAATTTTACACATTTATTCAGATTCCCAAGAAACTCAAT
CATAAGCACGAATATGAGGCAATACGGTATCAAGCCAATTACATCTCAACTCATAGCTCT
TGAAATATACGGAAATTTCTACAAAATCCCCATTCTTGTACAACTTGTACTAATTTTACA
CGTTTATTCAGATTCCCAAGAAACTCAATCATAAGCACGAATATGAGGCAAAACGGGAGC
AAGCCAATTACATCTCAACTCATTGCTCTTGAAATAGCCTGAAATTTCTTCAAAAATCCT
CATTCTTGCACAACTTGTACTAAATTTACACATTTGTTCAGATTCCCAAGAAACTCAATC
ATAAGCACGAATATGAGGCAATACGGTATCAAGCCAATTACATCTCAACTCATTGCTCTT
GAAATAGACTGAAATTTCTTTAAAAATCTCCATTCTTGAACTACTTGTACTAAATTTACA
CATTTATTCAGATTCCCAAGAAACTCAATCATAAGCACGAATATGAGGCAATACGGTATC
AAGCCAATTACATCTCAACTCATTGCTCTTGAAATAGACTGAAATTCCTTTCAAAATCTC
CATTCTTGAACTACTTGTACTAAATTTACACATTTATTCAGATTCCCAAGAAACTCAATC
ATAAGCACGAATATGAGGCAATACGGTAGCAAGCCAATTACATCTCAACTCATTGCTCTT
GAAATAGACTGAAATTTCTTTTTAAAATCCCCATTCTTGAACTACTTGTACTAATTTTAC
ACATTTAATCAGATTCCCAAGAAACTCAATCATAAGCACGAATATGAGGCAAAACGGGAG
CAAGCCAATTACATCTCAACTCATTGCTCTTGAAATGAACTGAAATTTCTTCAAAATCCT
CATTCTTGCACAACTTGTACTAAATTTACACATTTATTCAGATTCCCAAGAAACTCAATC
ATAAGCACGAATATGAGGCAATACGGTAGCAAGTCAATTACATCTCAACTCATTGCTCTT
GAAATAGACTGAAATTTCTTTAAAAATCTCCATTCTTGAACTACTTGTACTAAATTTACA
CATTTATTCAGATTCCCAAGAAACTCAATCCTAAGCACGAATATGAGGCAATACGGTATC
AAGCCAATTACATCTCAACTCATTGCTCTTGAAATAGACTGAAATTCCTTTCAAAATCTC
CATTCTTGAACTACTTGTACTAAATTTACACATTTATTCAGATTCCCAAGAAACTCAATC
ATAAGCACGAATATGAGGCAATACGGTAGCAAGCCAATTACATCTCAACTCATTGCTCTT
GAAATAGACTGAAATTTCTTTTTAAAATCCCCATTCTTGAACTACTTGTACTAATTTTAC
ACATTTAATCAGATTCCCAAGAAATTCAATCATCAACACGAATCATAACCACAAATATGA
GGCCTCTTCTATTGCTTTTATTTTTTTTTTTTTACACTTCTTTACCTTTTTTTAATAACT
AATTATTTATAGAGTCATAAAACCCATGGCGCATATGTGTTTATAAAAAAATCACTTTAG
ATTTGATCTTTACTCTGTAACTTTGTTTTTTATTCAATCTCTTCTTTGATAGCCCTTTCT
TTTTTGGCTTGTTTTTCTTGAGTAAACCGCCGTTTTTTTTGGCTTGTATTTCTTGTGTCC
TTGCCCTTTCTTTTTTGGCTTGTTTTTCTTGAGTAAACCGCCGTTTCTTTTTTGGCTTGT
ATTTCTTGTGTCCTTGCCCTTTCTTTTTTGGCTAGTTTTTTTTTGAGTTAATCGCCGTTT
CTTTTTTGGCTTGTTATTTCTTGTGTCCTTGCTTTTTCGTTTTGGCTAGTTTCCCTTTGT
AAAACTGTTTTCTTCATTGAATCACTTCTTTGCCTGATTCCATCGATCTTTCTATGTTTT
TTTACTGTTTTTCTTATCACTTCTGCGCCATGGATTCATTGCCCTTGTCTTTATTTTTCT
TTTTCAAAATAATTAAGTTTTTTTTTTCACATCGGTTAGCAAAACAAACCATTAAAATTA
CAGTTATGTTCCTTCTAAGAAAAATTGATTTTTCTAGAGATATATATTGTGTGTACAAGT
TAAGTTAAAGTTTGCACCGAACATCTCAGGACTCCCTCGACTTATTTAAATTAATTCAAT
TCTTCGCGCTCCAACCGGCGCAGAACTCTTGATTTTTTTTACAGACTTTTTCTCTAATCC
ATACAGACTTGGAAAATCTTCTGGCAACCCAAACGCTTGTTTTTTTTTCTGATTCTACAA
CCAGTTGGCCATCGTTTCTCTTACCTTCTTTGGTGAAATCAAGAAAACACAAACACACAT
ATATACCATCTTCTAGATTTCCATCTGCCGTCCTTGTGATGAAATCGCCAATTCAATTAT
TTTTCCTACACTACACTGAACCTGCCGAACTGCGCCATGTGGTGACGGAACAAAACAAAA
CAATTTATTTTTTTCAAAATCCACCTCTCGATTTCTCGCGTACATCCTACTCTTTTCGCG
TTCGTCAAATGACTGTCGTTCTCGAGCAAGCAGCTGTCAAAATTCAACCATGCACGCTGA
AACGCGACAACTCATTCAAAAGTTTTATGTAGTTCTTATCGAACGCAACTCATTCTTCTA
GGCATTCTACCCAAATTTGAGTAAAGAAGGTTTGACCATACAAAAGTCGAACTTTATTTA
ATTATTTTGCATTTACCTTTTCCTTATTATTTTCGGTTTCTTTTATTTCACATTAGCACA
ACTCATTCCCTACAGGCTGTACTTGGTTAGGAAATTCATCAAAAACAACACCAAGTCTGT
>cqUNK_27
GAAGAAGGAAGAGTTGTTCTATCAGTCTTCGTGGATCTGAAGCGGGCCTTTGTGAGGTAC
TAGATTACCATAATGAGATAGACCCTTTGTAATGTCTGTCGCTGTAATGATTGGGGCTGA
ACATAGGGCTGAACACACTGCGCACAACGCTTGGTCTAGCTGTCAGCACAGTAAACAACC
GAGCAGCGGCAAGTCCATTTCCGCAGTCGCAGCGTGCGGATGCAACTCCCGTGTTGGGGA
TTCTCTCTGGTGGCTGGCCAAATCCCACATTGGCGATCCTGCCAGGATTATCTCCGGGAC
CCCGGCGATAAGGTACGGAACCTGCTTCAACCTACGGAGAATCCCCAACACGCGGAATAG
TGAGTGTAATTCGGTTTTTATTATTTTTGCATAGGTGAGGAAACGGAGAGTTTTCTGTTG
TCGTCTTGGTGGTGGTAAGTTTCTGGGTGTTGTGTTCTGGTGGTGTTGGTGTTCTGCATC
GACGAAAAGTTTGGAGCGGACTGGGAAAAGACGAGGGAGGCAGGTCCACAATGGATATTT
CTTATCGAATATTCCAAAAAGGCACAGCTAACCCTGGATGGCTCACGATATTTTTTTTTA
ATAAAATATCTGGTTAACCCTTGACGATCCAGCAGGTTGAAATCGATCATTTTTTGAAGA
TCTTGTTTGAATTTGCGAAGCACGAGATTAAAATTTTGTTTTTATTTTCTAAACATGGGC
TGGCAAGAAAGGGGGATCTGGGTAAGGTCATGTGCTGAATAAAAATGGTGAAATGACAGA
GTAATTTAAAGGTAAATGTGTTTTTCCGTGAAGGGACCCCCGCAGGGGGTTAGCAAGTAC
TGTCAGTGCCATTCGTTGAGTACAACAGTGTTGTCGCTCACCACGGTGGCGTCGGCGCGT
ACTCGTCACTCGAGTGTGCACACGTGCTATCAGAGGAGAGAGGTTGGTTAGTCTAAATCA
CGATACCGAGCAAGCGTGCGGCAGGTTCGCCTATGTCCGACTACAAAACGCTTTGCTGCC
ACCGGTTTGCGAGACCTTTGCACTCACGCACGGTCGACTAGCACTCCTACCATTCTCCTT
CGATCACATGTGAAAGGTCCGAAGGATTGTAGCGTGGAATGTTCGTTTACGAATCGATCT
GGGACGGCCATTAGGAAATGTCTGTTTACGAATCAGACAGGCAGCGGATCAGAATGGCTG
CTAGAAATGTTCGTTTGCGAGTCGAACTAGGACGGCCTCTAGGAAATGTCTGTTTACGAA
TCAGACGGAAATGTTCGTTAACGTATCGAACTGAGACGGCCACTAGGATATGTATGTTTA
CGAATCAGACGGAAATGTTCGTTAACGTATCGAACTGGGACGGCCACTAGGAAATGTCTG
TTTACGAATCAGACTGGCAGCGGATCAGAATGGCTGCATGGAAATGTTCGTTTGCGAGTC
GAACTAGGACGGCCACTAGGAAATGTCTGTTTACGAATCAGACGGAAATGTTCGTTAACG
AATCGAACTGGGACGGCCACTAGGATATGTATGTTTACGAATCAGACGGAAATGTTCGTT
AACGAATCGAACTGGGACGGCCACTATGAAATGTCTGTTTACGAATCAGACGGAAATGTT
CGTTAACGTATCGAACTGGGACGGCCACTAGGAAATGTCTGTTTACGAATCAGACTGGCA
GCGGATCAGAATGGCTGCATGGAAATGTTCGTTTGCGAGTCGAACTAGGACGGCCACTAG
GAAATGTCTGTTTACGAATCAGACGGAAATGTTCGTTAACGAATCGAACTGGGACGGCCA
CTAGAAAATGTCTGTTTACGAATCAGACGGGCAGCGGATCAGAATGGCTACATGGAAATG
TTCGTTTGCGAGTCGAACTAGGACGGCCACTAGGAAATGTCTGTTTACGAATCAGACGGA
AATGTTCGTTAACGAATCGAACTGGGACGGCCACTAGGAAATGTATGTTTACGAATCAGA
CAAAAATGTTCGTTAACGAATCGAACTGGGACGGCCACTAGAAAATGTCTGTTTACGAAT
CAGACGGGCAGCGGATCAGAATGGCTACATGGAAATGTTCGTTTGCGAATCGAACTGGGA
CGGCCACTAGAAAATGTCTGTTTACGAATCAGACGGGCAGCGGATCAGGATGGCTGCATG
GAAATGTTCGTTTGCGAGTCGAACTAGGACGGCCACTAGGAAATGTCTGTTTACGAATCA
GACGGAAATGTTCGTTAACGAATCGAACTGGGACGGCCACTAGGAAATGTCTGTTTACAA
ATCAGACGGAAATGTTCGTTAACGAATTGAACTGGAACGGACACTAAGAAATGCCTGTTT
ACGAATCAGACGGAAATGTTTGATGACGAATCGAACTGGGACGGTCACTAGAATATGTCT
GTTTAAGAATCGAACTGATTGTGGAATGGAGAGGTTGCAAGGAAGTGTTCGTTTACGAAT
CAAACTGGGAAGGCCACTTGTAAATGTTCGTTTATGAGACAAACTGGGAAGACAGCTAAG
AAATGTGTGTTTACGAATCAGGCTGGTTGCGGGCCGGAACTGCCGCTATGAGAATGTTTG
AACCGAACTGTTAAATGCCAAGTTACGTTACGAGTTTGACTGATTGTGTAGTTAAAGTTT
ATGTTGGCAAATTCAATGCTCGTTTACAAATCGATCGGGAAGGTCACTTGAAAATGTCTG
TTTGCGAATAGGACCGGAAAATTGCGTTGTGTCCAATTTGTAGAAAAGAATACGAAATTT
CAGGGTTTTTTAAAAGCCTTGGGTGGAAAATTACTGTATTAACTAGTTGCAGGACAACAT
GAATGAGGTGAATACGACGTGAACTCCCGCAAGTAGGTACCGACATAAAAGCCGTTACGT
GATAGCTGTCGGAACTGTGTCAGCATGGTTCTTACTAACCACGAAAAAAATATTGCGTGC
TCGGCGGTGGGTTGAATACGTCAGGTTGGACAAAGGTTCTGGTGATATGTCCGCAAAAAA
ACACAGCACAGGCTGTGCAAAGTCTTCGAGTTTGTCACCAGCGTTGCTACAGTTAGCTGT
TTTGGTTTGAGTCCGAATAAAAGAATTGAGAAGTGATGAATGGCTTGAGAGAACGGTGTC
CTAGTGCCAAGGTGACTTATTATACCTCGTAGGGTGCATTTGGTATAAGTTCTCGAGCCT
TCCGGAATTCGCACTGTTACACATTTGTATGGTCATTTGTAAGATAGGTTTTTTTTTAAA
CAAAATCACAGGATAAAAGAAAGTATTATCGTGGGCGTCAATAGTTAGAGTCCAGGCGCG
CTGATATTACCGCAGAAAAATGGCCGCATGACAGCCGCAGAACAAATTTTCGGCTGTTGT
CAAAAGTTGCCTTGAGTTTTCAGCTCGCTTTTTGGAAAATATTGAAAACAAATCAACTTG
TCAGCCAAATCAGCGCGGAATTTCAGTTCAACTTGCCGATTTTTACACCGCGGTAGTTCG
GCGTCTTTAACCTCCTGTCACTCACAGAGAAGGAGAAATGCAATAAGCAATACAATAACA
TTAGTAATAGTAATGTTATTTGGTAACGATATCTGTTAGTTAGACCTTATATCAGGGACA
CTGTTTTGAGTGTTAAGTTGGGAGATAAAAAGAAAAGATAGAAAGATGATAGATAGGTGT
GTCATGGATTTTAAAAGAATGCTAAATTCTTATGTTAAATTCTTTCGATAGGGTTCTTAA
AGTTTGTTTACGGGTTGAGCTGTACTTGATTCTCGAGAATGCTAGTTTAAACTTGACGTT
GGTTCCTTCTACTTTTTTTCATCTAATACATTAGTAAATCTCCTAAGTGGTAGTTTTAAG
AGAGGAAGGAGGATGTGAGGTACTAGATTACCATAATGAGATAGACCCTTTGTAATGTCT
GTCGCTGTAATGATTGGGGCTGAACATAGGGCTGAACACACTGCGCACAACGCTTGGTCT
AGCTGTCAGCACAGTAAACAACCGAGCAGCGGCAAGTCCATTTCCGCAGTCGCAGCGTGC
GGATGCAACTCCCGTGTTGGGGATTCTCTCTGGTGGCTGGCCAAATCCCACAGCCTTCGA
>cqUNK_28
GTGACCTACCACCGGGGGTTGAGTGTATACCCTTTTGAAGGGTTTCACCCTGTGTGGGCC
CGCATAGCGCCCCCCTGTCTATGGATCTCAATATGTGTGCAGGGACATCAACCCCCTGCC
TCCGCACGTCAACACACACAGCTGTCAGCGCACGGCAGCACAGCCAGTCCCTCGGCAGCG
GTCGAACAGTCTGGTGGCGTCTCGGCCACACTGGAGATCCCGACACGTGGGAATCACAGT
CTCCACAATGGCGAATCCTGCCAGGAGAAAAATTTCTTTTCTGGTGTAATCTTGTGTTTT
TTTTTCTCGACATCCCCTCAGCGCGGTTGCAGGTGAGTTAAAAAGAAGGCGGTGACGCAT
TCTTGTGGTGTGAAAAGTTCTGTTGTTAGAATGTGGTCAAGAAGAAGGGAAAGTGACGAG
GAGACAGAAGTCAAAAAAATTGAACTGCGTGAGAGGGAGAAAGAAATGACAGGTCGGCAG
GGGTATCAGATTTTCAATATCTGTACTTTTTGTGGTTTGTCTGCAAACAAAATCATTTGT
TCTCAATAATATTCTTTTGTTTTTGAGAATGTTAGGTTTTTGTTTCGCACGATTTTTAAG
GGAGTTATGAACAAAATGTTTCTTCTTTTTTTGTAATTAAAGCACCTGGTTGCTGAATAC
AGAAGAAAATTACAAAAATTAAATGGGTGTGAAAGGACATAAAGAAGTGGTCGAAGGAAC
TGTTTGACGTTGTGAAAGAGGAGATGGCTTGTAGATATTCACTGGAAAGTTTGAGGTGAA
GGCAAGGGTGAAGGGGCTTGTGAATGTCCACTTATGCCTGGCGTAAATATGGCTTGTGGA
TGTTCACTGAAAGGCTTGTAGAATTGGAGGCTTGTGAATATCTTCAGTAAGGCCTGTGGG
GGAAGGGTTCGTGAATGTTTACGTAACAACTTGCGAGAAGACAACAACGGCTTGTGAGCT
CTCACTGAAAGGCCCTTCCGGCTTGTGAACTCGCTGAATAGGCCGCAACAATTTAACAAC
GGCTTCTGAGCTCTCACTGAAAGGCCCTTCTGGCTTGTGAACTCACTGAATAGGCCGCAA
CGATTCAACAATGGCTTGTGAGCTCTCACTGAAAGGCCCTTCCGGCTTGTGAACTCGCTG
AATAGGCCGCAACGATTCAACAACGGCTTGTGAGCTCTCACTGAAAGGCCCTTCCGGCTT
GTGAACTCGCTGAATAGGCCGCAACGATTCAACAACGGCTTGTGAGCTCTCACTGAAAGG
CCCTTCCGGCTTGTGAACTCGCTGAATAGGCCGCAACGATTCAACAACGGCTTGTGAGCT
CTCACTGAAAGGCCCTTCCGGCTTGTGAACTCGCTGAATAGGCCGCGACGATTCAACAAC
GGCTTGTGAGCTCTCACTGAAAGGCCCTTCCGGCTTGTGAACTCGCTGAATAGGCCGCAA
CGATTCAACAACGGCTTGTGAGCTCTCACTGAAAGGCCCTTCTGGCTTGTGAACTCACTG
AATAGGCCGCAACGATTCAACAACGGCTTGTGAGCTCTCACTGAAAGGCCCTTCCGGCTT
GTGAACTCGCTGAATAGGCCGCAACGATTCAACAACGGCTTGTGAGCTCTCACTGAAAGG
CCCTTCCGGCTTGTGAACTCGCTGAATAGGCCGCAACGATTCAACAACGGCTTGTGAGCT
CTCACTGAAAGGCCCTCCCGGCTTGTGAACTCACTGAATAGGCCGCAACGATTCAACAAC
GGCTTGTGAGCTCTCACTGAAAGGCCCTTCCGGCTTGTGAACTCGCTGAATAGGCCGCAA
CGACTGGTGAACACTCACTGAAAGGCCTGTCTGGCTTGTGAGCACAACGGAAGACATCAA
CGGCTTGTGATCTCTCACTGAAAGGCCCTTCTGGCTTGTGAAATAACTAAAGGGCGCAAC
GACTGGTGAACACACACTGAAAGGGAATGCCTGGTAAAGGCAAGAAAAAAATTAAAATGA
AAAGAGTGGAGAGATACATTCATAAAAATGTGTATGGCACCATAGCGAACAAGTGAAAAA
AATGAGAGAAGAAAGAAATGGTTTTGTAAAAATGTGTTAGGAAATACATCAGAAGAAAGG
ATAATCGATAAAAATCTAAAAGCATAAGCATAAGCATAAGCATAGGTGCCCACCCGCAGT
TGCTACTCCGTTATTGACCAGGACCTCCAGAAGTTACATCCACGAGCCGTGGAAGATAAG
TGGGTGCTATCTTTCCTCGCTTCGCAACTTCTCAAAGGCCCCTATCATGCTGATCAATAC
CGGCGCCGGCCACGACCAGTGGTAGGGTCACGGGGAAGTGGATGGGAATGTTAGTCCGAT
ACTTGAGTGATAGAGACCGCCCAATCGACTGCTTCTCCGACAAAGTATCACATGAGTTTT
GAGGGGGTTAGTAGATGGGTATGAGGTCAGGATTCACGAGTGGCAGTGATGTGACCATGA
GCATTTTGTTTATCGGTTGAAATTTTAAATCTTAGGCAGCCGGCTGCGGAAAGATAAATA
ATTGATTATTTAAAAAGTTTGTTTTAATCGAACGCGTGCCAACCGAGCGGTAGTGCTATG
GGCTGGACTTATCAGTATATTTTTACTGTTGGTACAATTAAGATAACGCGAGCAAATGTC
AAAAATAGTAGATGAGTTAATACTAAAGATGCCAGTTGGAATAAATTATTACGATCAACG
AATATAAACGAAAAGAAAACAGGACACCACGTAACCGATTGTAATGAAATTAAAACAATA
ACTTAAACGAACTTAACCGGCGGCGTGCCTTCCTATCAACGATGATAAAAGAAGGACTTA
TAAATTTAAAATATAAAAAGACTCCAAAAAACACGTTGCATAGTAACCGCGAAGTCCCGC
TACTCACAATCGAATCCGAAAGATAGCTATCTAGAATTTTAAATATAGTATTAATTCGAC
CGCGATCCTCCAGAAATTCTTCGTCGGCGTGCCTTCCGATCAACGGTGATGTAAGAAGGG
CTTTATTCATTAAAATGATTTTATATCATAAGCCTTAAAACATATTCGTCGGCGTGCCTT
CCGATCATCGATGATATAGAAAGGACTTAATCCAGCAATACGACTTGCTTGTCTCGAAAA
AAAAAAGAATTCGGATCGTTTCTATCGAAAACTATGTAAAGAGAACAAAAATAAACTCAT
TGGCCAACGAACGCGCGAACTAAAAATAAAGAAAAAAAGAAGAAGAAGACCAATCACCCC
ATGCACACAAACAGCGACACAAAAGAGATGAAAACAACACGAATCAGAAGAAATCCAATC
ACCCCATGTACACAAAAAGCGACACAAAAGAGATGGAAAATAACACGAAAAAAAACAGGA
CTGCGCGTCCACACAGGCACCGCACTACTCCACTTATGATGCCATTATTTAATTATAATA
ACCACTCACCCAAGGACACCAAGTAATGAAATTAAAACAATAAATAAAAGGAACTAAACC
GGCGGCGTGCCTTCTGATCAACGATGATAAAAGGAGGACTTATGGAAAATAACATATCAA
ATAAAAGGCTCCGAAAAACACGTTGCAGAGTAACCGCGAGTTCCCGCTACTCACAATCGA
ATAAAAATTCAAAACACGCACTAATGGTCTATCCTAAATATCAGGGTGTCTTTCGATAAA
CGATTTTATAGAAATGAGTTTTTCACCTTAAAAATTTAACACCTTATTTGAAAAATAATT
GCACAATTTAACCCGAAGCACAAAAACACCTATAACTGAAAAAATGACGCTCGAAACACG
AATAATCCTGCAAGGCGTGTGCGCATATTCCAATTACGCGGATGTAGACATGCATTAAAC
ATAAACTCAGTCACACTCTCAAACACACAGGAGCCATCACCGATGCTTGAAATATTAAAT
TCAAGGTTGCTTGTGAATCGTGGACTTCACTAAAAATTCACTAACATAGGTAATATTTTT
ATGATCAAAACTGAAATATTGAAAAAAAACTCAACATCGCTTGTGTTGAAAATCGTCCTG
AAGTTTGAATAACAACTTATTTTACAAAATTTGAATAACAACTTATTTTACAAAATTTCA
ACTATTGGTTTAAAATCGGGGACTTAGTACCAAATTTAAGATCACTATATTTCCAAACAA
ACATTTGTCGTTTAAAATTTCCTAAAAAACAAATAAAATAAAATAATATCAGCGATAACA
ACACCCCACTTCAAATTGGGTTGAGTTTCCACTAATCTAAGAAAATGGATAGTTCCAAAC
AAGCGTGATAAATGCATTAACTCACCCCTCAGTGAGTGCTTAGACTAAAAGACACTCATG
AGCTCTGCAGCTCTCACGTACAAGTGGCGCTCACAAACATCTCTCATTCATCCAGCTCTA
CACAAACACACACATATTTGAAAAGTCAACATGAAACGCGCTCACCGGGTTCTGGAGAGA
ATAATCGTTGGTTCTTATCTGCCACCGCAGCATCGAATCGGATGCATCAATATCGACTGA
GCCGACGACGTCAGTCAATCCTCTATCGCCTGGATTTCAGGTTCACACCTGTCGTTGCAC
CCCTTACAAGGCTCGCGGATTCAACTGTGTGCAGCTTCCACACAACATCACCTCTATGCA
ATTAAATAAATAATAACAATCAATAATCGATAAAAATCTAAAAAAATAATAATTCGCGAG
CAGCGTCTTCCTCTTTCATTGGACGGTCGTCGAGGCTTGTGCATCGTGGTGGCTACAAGG
GTGTCGGCAACAAACTTGCGTCTCCATAATGATTTAAAGATTATATCCTTGTCCTGGTAG
CAGACTTAGCCGAATCGTTACGCTGTCCGCTTTGTAAGCGGATGATCATGGGTTCGATTC
CCATCTGCTCCAACCTTCCATCGGATTGGGAAGTAAAACGTCGGTCCCGGCCTCGGTTGT
TGTTAGGCCGTTAAGTCATTCCAGGTGTGGGAGTCATCTTCCTGCTATAAAGACAAACAA
CACACCAAACCAAGCCTGCTCCGGTGGCATCGCTGGCGGCGGTTGGACTCGCAATCCCAA
AGGTCGTCAGTTCGAACCCTGGGGGTGGAAGGTTCCTTGGAGCAGAAAGAGGTTTGGGTG
CCCTCCCCATTCAAGCCTTCGGACTCCTAGGTTCGAGCAGAAACTTGCAATAAAGACCAC
AGAAGACCTGGGGGTCGTGAATGTGGTGGTTTGTATTTGATCCTTATCCTGATTCTAAAG
CTTAAAGGAGAGAGCATGTCAGTTTTTTAGCAAGTAGGTCCCCTCAAATGAGAAGCACCA
GCGTTGCTGTATTTTTTTTTTCTAGAGAAGGGGGAAGATGTGTGGGCCCGCATAGCGCCC
CCCTGTCTATGGATCTCAATATGTGTGCAGGGACATCAACCCCCTGCCTCCGCACGTCAA
CACACACAGCTGTCAGCGCACGGCAGCACAGCCAGTCCCTCGGCAGCGGTCGAACAGTCT
GGTGGCGTCTCGGCCACACTGGAGATCCCGACACGTGGGAATCACAGTCTCCACACACCC
>cqUNK_29
TTTAACACTGGAACGCCCAACGCATGTCCAACTTACACGGACGCCCAAGCTGTGAGTATT
ATGCCAACCTTGATGTATAGGACCCTAGTGTGCCGCTGTAAATAGAGCCCAAATGACAGT
TCGGCAGATGGACCGACGGCCAGCCAGCAAGCACATTCTCTCTGCAACGGCGGCTGCAGT
CCCTCCGGTGTTGGGGATTCTTCCCGGAGTATAACCGGTTCTCACATTTGGCGATCCTGC
CGGTTGATCACCGGTTCTTCGGTGGTACTCTGGGACCTGTTGGAGACTCCAGGAGAATCC
CCAACACCCGGAGATTTCAAAGTGTTGTGGCGTTTAGTGGTTTTCGCGTCGGAGTGAACT
GCGTCTTTGTCGTTTTGGGATTGGTAAGTGTGTTTGTTGTTCTCGAGTGGAAGGGAACCG
GAGAGGAGAAGGTTTGCGCATCTTCGACAATGCCATGGAGGTGTTGCAGTTTGCGAACAA
GACCGAGTTAACCCTCAAATACCATTGGTTGGGATGCTGGATTTGAGTTGGCAGCTACTA
ACCTTCAGCTGCCCATGTAAATTTAATTGATCGATGAGCCAAGTTTTGTAGAAGTTTTTA
AAAGCGCAAATGTGGTAAAGCTCGACCAGGGTGGGAGTGATGGTGATGGTGAATATTGGA
AAAGGGGAGGAGACAGCGAGAGCGTAATGCTAGGTGTAATGAATTGTTCTGTGAGCACGC
ACTAACAGTGTCACCCGTTGAGTGCACCAGCGTCGTAGCCTAGCTTCTGCGCGTACTCGT
CACTCGGGTGTGCACACGCGCAAACAGGGGAGAGAGTGAGAATCTGGTCAGTCTAAATCG
CGATACCGAGCGAGCGTGCTGCAGGTTCGCCTATGTCCGACTACAAACACGCTTCGTTGC
CACCGGTTCGCGTGGTCCGTGTACACGGTGCGACTAATCATCCCGTTCAAACTCAAACTC
AAACAAACATTCACGAATTGCAAGGTTGGAGGTGAGACGGCACCTTTGAGCCGTCGGGAA
AGAAAAGTCCCATGGAAATTTGTACGCATTTACGAATTGCGAGATTGGAGGTGAGACGGC
ACCTTTGAGCCGTCGGGAAGGAAATCCCAATGAAAGTTTCAACGCATTTACGAATTGCGA
GATTGGAGGTGAGACGGCACCTTTGAGCCGTCGGGAAGGAAATCCCAATGAAAGTTTCAA
CGCATTTACGAATTGTGAGATTGGAGGTGAGACGGCACCTTTGAGCCGTCGGGAAAGAAA
AGTCCCATGGAAATTTGTACGCATTTACGAATTGCGAGATTGGAGGTGAGACGGTACCTT
TGAGCCGTCGGGAAAGAAAAGTCCCATGGAAATTTGTACGCATTTACGAATTGCGAGATT
GGAGGTGAGACGGCACCTTTGAGCCGTCGGGAAAGGAAAGTCCCATGGAAATTTGTACGC
ATTTACGAATTGCGAGATTGGAGGTGAGACGGCACCTTTGAGCCGTCGGGAAGGAAATCC
CAATGAAAGTTTCAACGCATTTACGAATTGCGAGATTGGAGGTGAGACGGCACCTTTGAG
CCGTCGGGAAAGAAAAGTCCCATGGAAATTTGTACGCATTTACGAATTGCGAGATTGGAG
GTGAGACGGTACCTTTGAGCCGTCGGGAAGGAAATCCCAATGAAAGTTTCAACGCATTTA
CGAATTGCGAGATTGGAGGTGAGACGGCACCTTTGAGCCGTCGGGAAGGAAATCCCAATG
AAAGTTTCAACGCATTTACGAATTGCGAGATTGTAGGTGAGACGACACCTTTGAGCCGCC
GGGAAAGAAAAACTGAAGAATGTCTGTTTACGAATCGAACTGGAAAGGCTTCTAGAAAAT
GTCTATTCACGAATCAGATTGGCTGCGGACTGGGACGGTCACTTGGAAATGTCTGTTAAC
AAATCATACTGGTTATGGACAGGAACGCTAGAAATTGTACATTTACGGAAAGAACTAGAA
TGCTCACTCATCGCATTTACGGATTTCTAGGAAAGATTCACTGGAACAAAACGCGATGGG
ACGCCTATAGGAAACACACCACATTTAAGAATTGCGCTACACGGCAAGCTGAGAAAGTAG
ATACAAAATGGAACAAGTAATAGTTGAACCGAAAACGTGATAGGACGCCTGCTGAACTGT
AACTTCGAAGTTTATCGAAGCCGGCATTTACAAAGCGGATTCAATGGCAATTTTTATTCA
ATGAATGTTTTAGTGTCAATTATAACATTCCAGTTTAGGTGATCTGAGTCGGGATTCAAT
TCCCAATAAACCAATTACTCGGTCTTAACGTGGGAGAGATACCCACAATCATGGTACTCG
GTCTAAACGTGGGAGAGATACCTACATACATGGAAGAGATAAGTTTTGTTTAGAACGGAT
GCAGGATTGGTTATCATTGGGAATCAAACGGATTGATCGCGTAGAGAGATGCACGTGACG
AACAGGACTACTTGTACAAGGTGGGGTGATTTCATATAATTCATCAAAAGTTCGGTTGTA
TAAGAAATGTTTCCTTGACAAAGGTAAAGTAATGTGATTCAATTTCGATAGATACAAGTA
ATTTCTTAAAAATGTCGATAAATTTATACGAAGTTTTATCTGGTACGATCGCTTCAAGAA
ATAGAAAACATGTTTTCTAATAGTATTCAAAGAGAAGAAATCAAAACTACAGATAGAAAA
ATTGGAATAAGGCGATAAAATTATTTGCCTTTACATGGTTTCCATTTTTTAGGCAAATAA
CAGATTCGATATAAAGGAAAAGTCATAACCCTTGAACAGTCGCGTACGTATGCTTTGTAA
GGACACTTGTAACACTTAAGATTTTTCTCGATAGAGAGAGTGGTTAGACAATCTTGGTTA
AGCCTGGCGGAGGTAGCAGCATAAAACGATTGTCCTTTTATGCTTCTATTAAAAAATGTT
CCCAGGCGTCTTTGTACATTGTTGTGATACGCAGTCTAAGTATCAACATAACTTTTTTTT
AGGAGTCATGATGACTTTTTTATTTTGTTATAATATTGAAACAAATTGGAGAAAATTACG
TTAGTGATTTGTTATTTTTCAACTTTTATCCCGGAGAAGAGGGAAGATGTGAGTATTATG
CCAACCTTGATGTATAGGACCCTAGTGTGCCGCTGTAAATAGAGCCCAAATGACAGTTCG
GCAGATGGACCGACGGCCAGCCAGCAAGCACATTCTCTCTGCAACGGCGGCTGCAGTCCC
TCCGGTGTTGGGGATTCTTCCCGGAGTATAACCGGTTCTCACACAAGCCTCCCAAAAAAG
>cqUNK_31
ACTCGTCGCGTTTATGTACGACTCGTGCTGAAAAAATCTACTGTTTGGACTGTCGTGAAT
TCAGCGTCTCTGAATCACGAAAATAAATTCAAATAAAAACGCTTGTAAAAACGCCACCTT
GGGCAGCTCAAAAATGACATCCGTTCTCTTCGAATTATTTCAACGAACTGATGAACCACA
GCTGGAAACAGCGCAACCAAAGCCGAACGTTCAATCTTCAATCTTCTATCTCTTTCATTC
TCCCCCAAAATGAAATGTCAAACCCACTCAAGCGCCACAGTGTTGTCAGAATCACGTTAG
ACAATTAAAATGTCTGTACACTCAACATAAAATACCTTCTACAGTATTATTACAAATTAC
CTAAAAGTCCGTTTGAAGTTTATGTTACCAAATTATTATCAAATCAACTGTATTCTCCAC
AATATCCCTTTCCTCTACTCTTTCAACCTAACTACCTTGTTCAAACCCCTCGTCGTCTAA
TCAAATCTTAAAAATAAAAAAAAAACTCTTATTGCCTTGACCTACAATGTATATCCGTTG
TTCCTCTATTCTGTTCGATTTCACCTAGAAATTCAATCTCAAGCTCGAATCCAAGCGTGT
AGATATCAAGCCTACCGTTTTTCAAATTATTGCTTCAAAATTAGCATAAAATTCTAAAAC
TCAGACCTCTACTAACGCTTTTCTACATCATCCAAATATCGAACATCAAATGAGCCTATG
TATATATATTTTTTTTAATTCAATTTCAACCTCAAATCAGGACGAGTCTACCGTATCACC
AACCATCGCTTCAAAAAAAGGCTGAAATTCTAAAACTTATCAGAACGAATTTCTACTAAC
ACTATTATGCATGCATTAGATCTCCGCTATCGATTGAAAGAATTCAATCAAAAGCTCAAA
TGTAAGGCGTGTAGGTCTTGAATCTATCGTTTTTTTTTTAGATTCTTGAAACAATACTGA
ATGAAACTGTTAATCCCTTTTCCAATCTCTCTTCTCACAAGATATTTCCTAACAATTCAA
TCAAAAGCTCAAATGTAAGGCGTGTAGGTCTTGAGTCTACCGTTTCTTAGATTCTTGCAA
CAATACTGACTGAAATTCTTAAACCCTTTTTCGATCTCTCTTCCCTTCTCGATCGTCTCA
CTCGACGTAATCTTTGTTCGATATTTCCCAAGAATTCAATCAAAAGCTCAAATGTAAGGC
GTGTAGGTCTTGAGTCTACCGTTTCTTAGATTCTTGCAACAATACTGACTGAAATTCTTA
AACCCTTTTTCGATCTCTCTTCCCTTCTCAATCGTCTCGCTTGACGTAATCTTTGTTCGA
TATTTCCCAAGAATTCAATCAAAAGCTCAAATGTAAGGCGTGTAGGTCTTGAGTCTACCG
TTTCTTAGATTCTTGCAACAATACTGACTGAAACTCTTAAACCTTTTTTTGATCTCTCTT
CTCTTCCCGATCGTCTCGCTAGACGTAATCTTTGTTCGATGTTTTCCCAAGAATTCAATC
AAAAGCTCAAATGTAAGGCGTGTAGGTCTTGAGTCTACCGTTTCTTAGATTCTTGCATCA
ATACTGACTGAAACTCTTCAACCCTTAAACCTCTTGCTCTATTTATTTAACTTTTCCTAG
AAGACCTCCTGCTTTTTTTTTGTAGGGAGACCTCTCGCTCCACTTTTCTTCTTTTTTTTT
TTTAGGGAGACCACTCGCTCCATTTTTCTTTTCTTTTATTGGTTAGGAGACCTCTCGCTC
CACTTTTTTTTTTAAGGAGACCTCTCGCTCCACTTTTTTTTTAAGGAGACCTCTCGCTCC
ATTTTTTTTTTACATTTCCTGGGAGACCTCTCGCTCTATTTTTCTTCTTTCTTTTTTTTT
TTTAGGGTGACTTCTCGCTCCATTTTTCTTTTTTTTTTTTATTGGTTAGGAGACCTCTCG
CTCCACTTATTTTTTTTTAAGGAGACCTCTCGCTCCATTTTTTTTTACATTTCCTGGGAG
ACCTCTCGCTCCATTTTTTTTTTATAGGGAAACCTCTCGCTCCATTTTTCATCTTTTTTT
TTTTTTAAATAGGAGATATATATTTTTTTTGTTTGGGTAACTATCGCTTCATTTTTTCCA
TTCACAACTTGGGAGGCATCTCTTGCAACTCCCTCGTCTTTTCCTGAGCCAGGTCAAATC
GTTCACATCACTAAAATCACTGATTCTATTTTAGATCACCGAACCCAACTACAAGTCTGA
ACGCAATTCCACGTGATTCCGTGACCTCCACTTTTCCGTCAATCCCCAATTCTTACGCCC
TTTATCGCACCAACACCAATGCAAATCTTTAAGCATTTCCTTGCAGTCCCGACCGCCATC
TTACCTTCCTCTGAGCATTCCCATAGCAGCACTCAGCCTTGTCAATTTTCACAAAATTAC
ACTTTCACTTTCACCATACCACTCTGTCGTGATCGGGGACTTTCTTTTATAATAAAAACA
CAGATATTTTGCAATTAACAAACAACACGTCTTATTCCACAGAAATTAACCACAAAACTG
ATTTGACAATCTTCATTCTCTCTTTCGCCGGCCGCGCGCATCTCGTTGTTTTCTCGCTCG
TTGTTCTCTCTCGCAGCTCGCTAGCGCGCTCTCGCACTCAATCTACAATTAGCTAAAAAG
GCAATATTCATGAAGGTGCGCACTTTTTGTTGCGCTCTTAACTCTTATTTATGAATTATA
TCAATCTTATAATAAATACTCATTTAATAATTTATTACATATTCAATCCTGCAACCCATA
ATCCCTACACACTCAAACTCAAATAACTACCAAACCGCGCCATTGTCGTGAATTCAGCGT
CTCTGAATCACGAAAATAAATTCAAATAAAAACGCTTGTAAAAACGCCACCTTGGGCAGC
TCAAAAATGACATCCGTTCTCTTCGAATTATTTCAACGAACTGATGAACCACAGCTGGAA
ACAGCGCAACCAAAGCCGAACGTTCAATCTTCAATCTTCTATCTCTTTCATTCTCCCCCA
AAATGAAATGTCAAACCCACTCAAGCGCCACAGTGTTGTCAGAATCACGTTAGACAATTA
AAATGTCTGTACACTCAACATAAAATACCTTCTACAGTATTATTACAAATTACCTAAAAG
TCCGTTTGAAGTTTATGTTACCAAATTATTATCAAATCAACTGTATTCTCCACATGGACT
>cqUNK_32
TTTCCCTCGGTTTCTGACTGAAGCCTGGAGGTGTTGAATTCTCTGCAACTTGTAGGGTTT
TCGTCCTTCAAAATAATGTAAACAATATAAATATATTGACCGGGTAATAATAACCCGAAA
CAGACTATCCCTTACTGAAGCGTGTACTTGGTTTTTGACAGCGCATGAAAAGAGGCGCGT
GTTTTATGTTTACGCTGTGAACAGGGGAGAGTGAACGATTGGCGCGGAAGTGTGAGTGTG
ATTGAATTGTGCAGGAACCGGTTGGCGGAATCCGGAGCAGGACACGACGGAAGCGGACAT
GAGGTCAGTGGGTGGTTGGGAGGTTAATGATCGGCAGCGATGGTGCTGCGTCCGGAACGT
CGTGTCTCAAGGAGTCCCGGTTGCGACTCTACATCTGGCGACGAGGATGGGATGGACTGT
TTTTTTTATCTGAGGGAAAAGAAGAGGACAATGGACCAGGTTCCGGGTGTCGTCAAATTA
TAAACGAGCGATTGTGTGGTAATTGTATAATTGATAATTTGATTCTGGTATTGAAGTGGT
GAAACGAGTGTGGTTTCTCGCAAGATTGTTTATGAGAAGAAAATAGTAGAAATTATTGAA
AGTGGAAGCGAAAGCGAAAGTTAAAGTAAAATGGTTGATTGTTTTCCCGGAGGGCTTGTC
GTTGTTTATGATTTGATTCTTGACAGTTTGGCTAGAGGGCCTTACTGCAGTAGAAGATGT
GCTGAGCTGGAAGGGTCAAGGATCGAATATTTTGGTCGGGCTCTGGAGATGAATTTGGCT
AGGGGGCCAAATGATAAAAAAAAACTTAGCAAAAGCTAGGGGGCTCAAAATTGAATTTGG
CTAGGGAGCCAAATGATCAAATGTTTGCAAGAGCTAGGGGGCTCTAGAGTTGAATGATTT
TGGCTTGGGGGCCAAATGATTCAAAATTTGCAAGAGCTAGGGGGCTCTGGAGTTGAATGA
TTTGGCTAGGGGGCCAAATGATTTAATGTTTGCAAGAGCTAGGGGGCTCTGGAGTTGAAT
GATTTGGCTAGGGGGCCAAATGATTTAAAGTTTGCAAGAGCTAGGGGGCTCTGGAGTTGA
ATGATTTGGCTAGGGGGCCAAATGATCAAATGTTTGCAAGAGCTAGGGGGCTCTGGAGTT
GAATGATTTGGCTAGGGGGCCAAATGATTTAAAGTTTGCAAGAGCTAGGGGGCTCTGGAG
TTGAATGATTTGGCTAGGGGACCAAATGATTTAAAGTTTGCAAGAGATAGGGGGCTCTGG
AGTCAAATGATATGGCTAGAGGGGCCAAATGATCAAAAGTTTGCAAGAGCTAAGGGGCTC
TGGATTTGAGTGATTTGGTTAGGGGCCAAATTATATAGAGTTTGCTAGAGCTAGGGGACT
CTGAAGTAGAATGATGTGCTAGGGGGGGGGGCAAATGATCATAAGTTTGCAAGAGCTAGG
GGCCTCTGGATTTGAGTGATTTGGCTAGGGCCAAACGATTGAAAGTTTGCATGAGCTAGA
GGGCTCTGGAGTTCAATGATGTGACTCTTAAATTACTCAATGTTGGCTAGCGGTTTCAAT
CTATAAAGATTTGCTAGATCCTGGGAGATCTAAATATCAGTGATTTGGCTTGGGGGCTAA
ATTTTGATATCGTGGAGAAACTAGAAGGCTCTACAGTAATATAACTATTGCAGAGATGTC
ATATGTCTTTTGATTGTCCGAGTTAAGAGGCACCTTAATTTATTTAAAAGAGCTAAATGT
TTGACAAGAGTCAAAGGAATTGAATTTGCACGAATTGATTCCCAGTACGTTGTTGTATTT
AAAAGATGTTTCCTAGTCAAATCTGAAGTATTCAAAAGTAAAAGTGATTTCTCGATAGGT
GTATAATCGAGGCAACGGACGGAGTTTGAGGACAAAATGTAACTGAAAGATTTCCGAGTC
AAATTCATTGACAGTGTTTCATATATTTCGCAGAAAAGGTTTGGTTTTGGTTTGAGAGCC
AAACAACATTCAAATTTTAATGTGCAAAGATTTGAAGACTAAACATTTGAGACTAGTGGT
CGAATGTGGTTGGAAATATGCCAAGAACAAAACGCATGCTGCGGTTTAAACGACTTTACT
TGAAAAAGGCTATGAAAATGGTTCTACTCTTTCATGTTTGGATATGTAAAATATTTTGAC
AAAGATCGTTATGGTTAAAATTCCCACCAGGAAATATTTGTGAACCATTCAAAACATAAT
TGTTTCAAGTTTTCAAAGTGCCTTTTGTTTTGTTTGGTGTTTAAAACAATAGTAAGGTTT
TTCTTCTTATCATTGTGGCGCAACATATGAAAGCAAGCCAGATGAAAGAAAAGGAAAGAG
ATGAGAGGTTGGCTAGTGTTGGACGAACAGTCCAAAGGTAGACCGAAGGTGATCCACAGG
TTGATGGGTTCGAAGTGCATAGCAGATTTGAGTTAAAGGTTTGCAGCAGAGACCACCGAA
GGTTGTTATGCAGATGATTTAGTGAGTTTTTTACATTCCTAATGTTTTGTGCCTAGTCTA
AGTCACTGATCTAAATGTTTTATTAACATTTAGATATAGCTAGGAATCAAAGTATCAAAA
TGTTTTCCAGATTCAGAATTGCTAAAATGGTAGGTAACGATGGATCACGCGATGGATTGT
AATTTTTCAATTGAAGTTGTTAAATGTTTGTCTGAACGAGTCGATTAAAAAATAAATGTT
CGGCGTAAAAAAAGAGAACTTTGAATGAATGATGTTTTCAATATTTAATTATTCAAGTGG
TTTGTGGTACTTGTTGGTTTTGTATTTTTTTCTGTGATATGTGAAAGCATAGTGTATTAG
TACACTGAATTATGTTTTGAGAAACGTAGAATTATGACAGTTAAAAATTGTATGGATCTA
AGTGTTTTCATTTTTTTTTTTTAACATTTTTAAGTTGATGGCCACTGACAGTCAGATCCC
TTAAGAGAGTAAATATGCTCACTGGGAATACTGACCGGTAGGGGATGGGTTTCGACTAGC
GGCGTGCTGTGTTTCTAATCCAGAGGTCGTGAGTTCGATTCTCGTACCGAGATGATGAAC
TTTAAATGTAAACGTAATTGAAAAAAAGTATTGTGTTGTTTTATTGATACTTATTAAACA
TTATAAAAATGATAATGTTTATAGACATGACAATTTACTGATTCAAATACTAGTATACAG
AAAGGCTGCATAAGGTTCGAAAACATTGATTGTGTTCTTGAATAAGTAAAATACTACATG
TAAAATATACAAGATTGAGAACAGTTGAAATACGAGAGTACTGATGCATTTGTTTTGAAT
GGCTAAAGTAACGTGTTTATAAAGATCGGACTTATTCAGGTTCAGATCGAAAGTCGAGAT
GAGAGGTCTTGTATAGTTGTAAATAAATTAAAGTGTTATTTGTTCTATGATGTAATTGAA
GAATTTGTGAACTTCAATAACCGTTCAAAAGTTAGTTATCATCTCAGTTTTATAAAATAA
TTGTTAAAAGGCTAATCACTCCTGATATTATGATGATTATGAAATCTTTTTCGATATTGC
ATTTTAGCGAAAATGATATAACCAAAGTAATCGCTGTTTTGCTCGGAACAGTAAAGTTCT
CTTCTTCGGTACGGAATGAGTTATCGACTAAATTTTCAATCTAATGGTCGTAAGTTTATG
AGTGATAACAAAAGTGATCTAGCTAGTTATTTGAACTGAAAATAATCAAACTGTATGAAT
ATGTACGATTTTGAAATTTATTCAGATAATAAATGTTGAGATTTCATATCAAAGTGATTG
ACCAGAATTTCAAAACAGAGAAAAGATGAAAACATGGCCCAAATGAGATATACATAAAAT
ATGAGTTGTTGAATTCAATGTAGTTATGAAATGATAAAGAATAAAAGAACAGCCTAAGTC
TAGTAGCAATTTTTGGTAAAAGCGCTAGTAAAATTTTAAAAATGGTTTTCAGGGTTTGTT
GTGTTGATAATAAATTAATGATTTATTATTTTTTTGTAAAATTTTTGAATTAACTCCGGG
ATCGATAAAAAAATAGATATTTTATTTTAAAGCAATTCAAATAAAGTAGGATGTTTAGCA
CATTCCATTGGTATGTTATATATGTAATATGATGACTTAAATCCATTGCAGCTTAAACAG
ATAAATCTGTGTGTCTTGTGTGACATCTTATATTGGGTTCAAAATTCTCAGAATTATTCT
CATGAAGAAATTGGAGCATTGACTAAAAAAAATCGGGATAGAACGTGATTTAATGTTTTG
ATAGCTTGAAGTGTACAGAAATCGTGAGAATGTATTTATTAATATTGCATATTGGTCATA
CGAATGGTTTGAGGTTCAGTGAAGTATACTAACTGTTTTCAAAATTATTCAAAAGGTGAA
GTGGGAGAGCGGATGAAGAACATAGCTGGTGAACTAATGAACATCACTGTTCCAAATGTG
TTGAGGAAGATTGAGTGTTACTTAAAAAAAAATATGTTTATTTTCACTTGTGTAGGAAAT
AACTGAAGACGATTTGAATTCTAATTTGTTTTGAAAATAAATAGTTGCATTCCGGCAAGT
AATTGTGGCAGTTGATAAGGACGTTGATTTGTTTTGCCTTGAATGTTGAATTATCAAACT
TGTTTACTAAGCAGTAAATAAGTTTGGGATCGCTAGATAACTGGTTGAAACGGATGTGTA
TTTTGCTGTGGTTTTGTTTAGTTTAACTCAAGTTTAACTAATGATAAATTATTGAAGCAA
GTGATGAAGAGATTAAATATTTGAAATTGTCAATGAGAGTGAATTCAAATCCAACAAATG
TTTTATTTAAAGGAAGATGGGGATGTAGGGTTTTCGTCCTTCAAAATAATGTAAACAATA
TAAATATATTGACCGGGTAATAATAACCCGAAACAGACTATCCCTTACTGAAGCGTGTAC
TTGGTTTTTGACAGCGCATGAAAAGAGGCGCGTGTTTATGTTTACGCTGTGAACAGGGGA
GAGTGAACGATTGGCGCGGAAGTGTGAGTGTGATTGAATTGTGCAGGAACCGGTTGGCGG
AATCCGGAGCAGGACACGACGGAAGCGGACATGAGGTCAGTGGGTGGTTGGGAGGTTAAT
GATCGGCAGCGATGGTGCTGCGTCCGGAACGTCGTGTCTCAAGGAGTCCCGGTTGCGACT
>cqUNK_33
GATCTGTGAGGTTGATTTTTCTCAACAACTAGCAATAATTATAGCGAGATTGTTCGGGCC
GGGGCTCGAACTTGCGCCGGACGTTGGAGGTTTTGCTTCCCACCTTCGTTGGTGGCACCT
GAAGACCTCGGAGACAGGTAACACCTCACTACCGTACACTATAGGCACTCGTACTTCGCA
CTTTCCACCGTGAAAGTGTCGTTGTTGCTTCACGATCACCTTAACGATCACACTCAGTCC
GCTGGACTTGTTTCAGCGGCACTAGAGACAGATCACTACGCGGCGAATCTTCACGATTTG
GGTTCAAATTGTCGAACGATTTCGGATCAGAAATAAACTCGATTTTAATTACTGCACGAC
TTGTGTATTGGGATTTGGCAATGTAAAGAACAAGAAGAACGCGACGTTTGTGCTTGCGAG
ATGTATTTCGTACTGTCCTGGTTCTCGTATTGATCTTCTGTCTAGGCTACTTTTTACCAA
TTCTGCTTCACACGGTAGAGATACAGATTCTCCCAACTGAGAGATATCAGCGAGGATGAT
GATACCGTGTAGTAGAGCAACTTCGGTATTTTGCATGCAGCTAATTTTTGTGTGTTTAGT
TCATAAGTAAATTCAATTAACTAACCCTAAATGTGAGTGTGTGTTTGTGTGTCTTCGAAT
GCATTCTGTGTAAATTGTGTGCTAAAACTAATTCGACCTATTTACATCTGTACAACACCT
TCATGGTCAGTTCAGATCTGACCATTCCGGCCACCTTGAAACAGCCGTGGCTATTTCAAA
ACTCTCTTCTCCTCTCTCCTTATCTTCGGCATCGTTCGGGAAGACTTCGTGTCGCCATGA
CACGATCCATTGATGAAATTCCTTCAGGGCGTGGGTGGTTCATTATTGACGAACCGACCT
GCTTGAATCACGTGGCATCATCTGAAACAACAAAGACCCGGTAGACCGAACGTTTGGGTT
AGAGTGAATGGAACGGTGCTCACCAGTTCGCATTCCTTATGCGCATCGAGCAGTTTCGGA
GTGCTCTACCGGTCTTTGGAGTTTCTGCAGCTCTTGGTGGTGGTTGACTTGACTCGCGTG
CATCATCTGGAACAGCAAAAGACCCGGTAGAACGAACGGGTGGAGATGGAGCGAATGGAA
CGGTACTCACCTGTTCACATTCCAATTTCGCATTGAGCATGTTTCGGACAGCTCGACCGA
TCTTTGAAGATTCTGCAAATTCGGCTTTCTGCAAGCCTTCTCCTGCCGTTGATACTTCTC
CTTTGTAGACGTGATGCTTGTAGAACTTCTTCTGCCTTGGCGCCGGACAGCTTTCAGCTT
CGGCCAACTTGCGGAGGTGTGGTTGATTGAAGAACGTGAGCGATTTTGACGGAACGGCAC
GGCATGTGCGCTTTGGCGATTTGTTGGTCAGCTGCATTTCGGTCTGCCGTTCGATCATCT
CGTTTCCTGCACCGTTGACGGCTGGAGATGTTTGACCGAAGCACGATCGTAGATCTGCTT
GCATGAACGAGCTGGCTAGCGGGTATCCGAAACAACAGTGGGGCTTGGTATTGTTGTCCT
TACGCATGTGGCTGAGGCGAGCTTTCTTTGCGGGTTTCGTAGATGGGACTTTTTTACGGC
GGCTTGCGTGGGTAGCAACGCGATGCGCGGCACTCTCGCGGGAGTTGCCGTGGGTGACTT
GCGGATTTTTCGACCGAGGAAGAAATGCGACGTATCTTCCGTTGTGAGTTTGAGTGGGAG
TGGAGGAACTTTGTTTGGTAGGATGGCTTGCGTTTGGTTTGGCAGTTTCGAGCTCCAAAA
TGGGTTGAGGAGCTACTAGTAAAGTTCGAGCGGTGGTGGAGAAGCAGCACAACGTGGACG
CTTCGTCGGACTTGGTGGGAATCTTGCCAGTTACTGTCCATCCGAAATGAGTTTCGACAA
GTAACGGAAGTCCGTCACCGATTGGCTTGCGTTGTCCGGTGTGAAGTTCATGGTAGAATT
CTCCACCAATCAGGATGTCGATCGCTCCTGGCCTGTGGAAGTGAGGATCAGCTAGTCGGA
CATCGGGCATGTTCCAATGAGCGATGTCTACTGCGCTTCTTGGGAGATTGACCATGGGCG
GTTTCATGATCAAGAAATCGAGGGTGGTGGAGAATTGGCTTGTTAGCGACTTGACTGTGG
TGGTGATTTGTTGGTCGATCTTCTTGGCAGATTCTCCTAGTCCAGCTACGGTGACATCCA
CGTTCTTTCTGCGAATGTTGAGCAAGTCCGCCAGGTTGTTCGAGACGAAGTTGGACATCG
ATGCCGAATCTAGAAGCGCTCTGACTAGGAGTTCTCTCCCGTGGTGATCGGTGATTAGAA
GGTTTACTGTTTCCAAAAGAACCGTATCTTGCTTCGCTACGATTGGAAGGCTGGTTTCAG
AGGAATTTCCTAATCCAAAGGTTCCAATGGTTGTAGACGGGTTGTGTTGAGGAGCTGTGG
AATTGGAAGCCACAGCTGCGTCTTGAGTGTGGTCCGGTGCACCTGGGTCGTGCAGCAGCG
TGTGGTGCTTCGCTTGGCATATTCTGCAGGAGAACTTCGATCTGCAGGCACGCGCTTGGT
GATTTTGGCGGAAGCAATTCCAGCACAGGCTTCGTTGGGTGACCAGCTCGCGACGCTGGA
TCACTGCAAGCTTAGTAAATGCTGGACATTCGTATAACAGGTGCTGCTTCGAGCATGACG
GACACTGCGGTGTGTACGTCCTTGTTTCCGATGTGGCTGCGTTTGCGATGAACTTAACTG
ATTGGGATTTCTTCTGACTAGCGCCGGCCACCTTGACATTGCCGGTTTGACGGTGCTGCA
AGTCACTTGCGAAAGACTTCAGCATGCGAACGTGGTTGTTCAGGAACTCTATCAACTCCT
CGTAGGTCACCACCTCCTTCTTGCTTGAGTCCTGTTCCCAAGCACGTAGGGTAGCGTAAT
CCAGTTTGTCGCTGAGAATAAATACGAGCGGTGTATCCCACTGGTTGATCGGCTCTCCAA
GCTTCTCCAGGGCTTTGACATGTCGCTGGAAGTCGTCAACCAACGTGTTCAAATGTTGTG
CTGATTCGCCTTCCATTGATGGCAACTCGTACAGTCTTCGGAATAGGGTTTTTCTCAGCG
AGCGTTTGTTGTCGTACTTCTTTAAGAGTTCCTCCCAGGTCGGCGCGTACTTATCTGCTT
GAATCTCAACAGTCTCGAATTGTTTTCTGGCGGGATCCTCTAACGATTGTAGCAGGTATT
GTAGCTTGTTGACTACGGGGATGTCCTCGTTGATGTGAATCATGGAAACAAAGTTGTCTC
GGAATGAAATCCATCTTGATTCGTCTCCATTGAACTTGGGTAGATCAATCTTGGGCAGCC
TGTGATGGAATGTTGACGGTCCTTGTGAATGAGTAAAGCTGGAGTTCAACGAAGTATCCG
CATGCGCTGTGTGGTGATCTGCCTTGGAGAGCAGGAAACCTTTGGCTTCACAAAAAGCAT
CCTCGAATTCGCACCGCACCGCTAGATGTGCTTTGAAGGTTTCCGGTTTGTCCAGCTGCT
CGATTTCCGACTGCACGGAAAGGAATTCCTTGTAGGTCCTGTTCAACGTCTCTAGTCGCA
CCGGTATTTGGATAACATGCTTTTCGTGATCGTATGCAGCCACAAATTTCTCAACCAACT
CTCGTGTAGCCACAAGTCGCTCTCGCTTTTGCAGCAGATCAACCAGCTTTTTATCCGCCT
TGGTTGTCATCTCCACACTCCACTCTACTCACTCACCAAACGAAACGAAACGCGAAACGA
TTGCGGCGGAAATACCACTTACCGTCGCGCGTGCGTGGTATTCTACGCGTACGCGAACGA
AAACGATCGAAAGGGACACAAATCAAAACGTGTTTCCAGCGGTGGTGAGCCCTTTTCGCG
ATCCGCGAATCCGCTAAACGCCACCACCCAAACGCAAAGTCTCGAGTTTCCTCCTAGAGA
CAGATTTTTTGTTGAAATTTATCCAACCACCAAAACTTGGCGTGCCCACTTTTGTTTGCG
TCACTGTAAGTGCATTCCTTGAGTACTTGCCCACTTTTGCTTTACTTGCCCACTTTTCGC
TCTCTGTGCCTCTCTCAGTGAATCAAGAGCACAGCGCGTAGAATTTGAGCTGCGTTTGTC
GCTAATTCGTAGAATTATGCTCTTTTGCCTTATGCTTTCACTTTGCCAAACATGCGATTT
TGTCATGCAATTCATCCACCATTTGCAACCAGCCAAATTAGTGCAAATGTGGGAACCCGT
CAACGGTAGTAGTACTAGATCGAGTGCCTCACCTTTTGTGGTCAAGTTCCATTGACTTCT
TACCAACACCGCTACAGCGCTATCCGTCCGCACTACAGGTCCCAGGTTCGACGTCGTCCT
CCGATCCGGCTCGAAGGACCAAATGTTCGGGCCGGGGCTCGAACTTGCGCCGGACGTTGG
AGGTTTTGCTTCCCACCTTCGTTGGTGGCACCTGAAGACCTCGGAGACAGGTAACACCTC
ACTACCGTACACTATAGGCACTCGTACTTCGCACTTTCCACCGTGAAAGTGTCGTTGTTG
CTTCACGATCACCTTAACGATCACACTCAGTCCGCTGGACTTGTTTCAGCGGCACTAGAG
ACAGATCACTACGCGGCGAATCTTCACGATTTGGGTTCAAATTGTCGAACGATTTCGGAT
CAGAAATAAACTCGATTTTAATTACTGCACGACTTGTGTATTGGGATTTGGCAATGTAAA
GAACAAGAAGAACGCGACGTTTGTGCTTGCGAGATGTATTTCGTACTGTCCTGGTTCTCG
TATTGATCTTCTGTCTAGGCTACTTTTTACCAATTCTGCTTCACACGGTAGAGATACAGA
TTCTCCCAACTGAGAGATATCAGCGAGGATGATGATACCGTGTAGTAGAGCAACTTCGGT
ATTTTGCATGCAGCTAATTTTTGTGTGTTTAGTTCATAAGTAAATTCAATTAACTAACCC
TAAATGTGAGTGTGTGTTTGTGTGTCTTCGAATGCATTCTGTGTAAATTGTGTGCTAAAA
CTAATTCGACCTATTTACATCTGTACAACACCTTCATGGTCAGTTCAGATCTGACCAGAG
>cqUNK_35
AGCAAACAAAGAGAAAGAGAGCGGAAAAAGTTGGTTCCAATTAATATGCTTGTAGTGAAT
GAGTGTGGCAGAGAAGAGAGAGAGAGAGAGTGAGACGAGAGAGTTCTTTCGAAATTAGAG
AGCAAGAGATATCAGGTCAAGCGAGAGAGGCGTTGAAGATGTGTGCGTGAGGAAACGAGA
AATAAAGCAGTCGTGTGTTTTGCTTGGACTTGAAACGACGTGTTGTTATTCCTGATCCGT
AATATTGTGAAATTAAATGTAAAATCGGGCTTCAGTCACGACATTGGCGCAGTAAAAGCT
CCCGCCGTGGTCTACGTATATTTTTTTCTTTTGTTTTGTGAAAATTAAGTGTTCCATCTA
GATTACGGTGGTGACTTGTGACAAATTCCGAAGAAGCTGCTTGCTGCCGAAGTGCGCCAA
GATGGCGTCGGCGTTTTCTTGCAGTGGCTAAGGAGTAAAATTGTGAAAGTCTGCAGCAGA
AAAATTGTGCTGGTTTAAGGTCGTCGGTTTAAGGGTGATGCGATATTATGTGCAGGTAAC
TTTGAAGGAGCTCTTCGAGCAGGAGCATTTCGACAGAAAATTGTGGTAACACAGACACCA
AATGTTTTGACAGAATTTTCCCGCAAAGGTAAGACGTTCAAACTCCTGGTCGATGTAGGA
CCGACCCCTGTGCACATCTTCTTCTGAAATACGCTCTATAATCGGACCGATGTCAGGCTG
ATGTTGGACAGTTAATCAATGTGAATGTTAATGCGGAATGACGATTAGACTTAATCTTGA
TGGAGTTCAGGCGCATTCAGTGCTCTGAATGAGTGATCTAAAAGTGATTATTTGTTTTGG
TTCTCTTATGTACTGCTCGGTTTATTGTGGCTTTTACTTCACTGTCAGGAATGTTTGGAG
AACCAACGTTCTGCTTGCTGGTGACTTATTTTGTTCACACATAATGTAGTTGTTTTGATA
ATGGGGCATTAAAGAATGCGATGCTGGTTAGCCATGGCTGAAGGCAGAGTTTGCGTGTGG
GGCGTGTTTTCTATGTGATGGTTGTGTCGTAAAGTGTGAACGGAACGGACTGATTCTGTG
TCAATGGCTGTCAATGTCAGTGTCACCAGCTACAAAAAAAATAAGTGTTGAGTAGGTTGA
CTAAAATATCGCATTGAGTTCTAAGAGAATCAATTCTTTAATATGAAAATGTAAGAAACA
AAGGCAAAAAAAAATATTAACACAATTAAAATGTTTCAGTGGTTAAGACAACTTGTCAGT
AGTCGTTGGACTAAACATACTTTAAAAATATGAAGCTAATAGAAAAAAAATCTGGGTTTT
TTTACTCTGTTGAAGTAGAGCATAGATGTTGAATTTTTAGGCTTGAGTCCCCAGCGAGGG
TAGAGCGGGGATGATGAATTTTGAGCTTGAATTTTCTTTGACGCTAGAGCGTTGGTGATT
AAATTTTTGAGCTTGAGTCCCCTGTGAGGGTAGAGCATAAAAGTTGAATCTTTAGGCTTG
AGTCACCTGCGAGGGTAGAGCGTGGATGATGAATTTTTGAGCTGGAGTTCCCTTTGAGGG
TAGAGCGTGAAAATTAACCTTTGAGCTTGAGTCCCCTGTGCAAGTAGAGCATAGATGTTG
AAGCTTTAGGCTGGATGATGAATTCTTGAGCTTGAGTTCCCTTTGAGGGTAGAGCGTGAA
AAATAAACCGTTGAGCGTGGATGATGAATTTGTGTGCATGAGTTCCCTTTGAGGGTAGAG
CGTGAAAATGAACCTTTGAGCTTGAAAGTAGAGCATAGATGTAGAAGCTTTAGGCTGGAT
GATGAATTTTGGAGCTTAAGTTCCCTTTTAGGGCAGAGCATGGATGATGAATTCTTCAGT
TTGAGTTCCCTTTGAGGGTAGAGCATGGTCAATAGAGGAGAAAATCGTGACGTCAGAAAT
GAACTCAAATCACTCAAAGTTCATTTTTTGAGTGACTTTAACATTTTGGCCTAGTTTGAC
AGCTACCTTGTCCCCAGTTTTTTTGTGGGAGAGAAAAGGAGGCGAATACTTTATGAAACT
CATACCTGTCAAAATTCCTAGCCTCAAAATTTTGTCGCGAGTTGCTTTTCTCCTCTATAA
ATCTTTGAGCTTAAGTCCCCTGTGAAGTTAGAGCTTTGGTGATTACATTTTGGAGCTTGA
GTCCCCTGTTGGGGTAGAGCGTGGATGATGTAACTTTGAGCTTGAGTCTCCTGTGAGTAG
ATGTTGAATCTTAGACTTAAGACCCCTGTAAAGGTAGACCGTGAATGATGAATCATTGAG
CTTGAGTCCCCTGCGAGGGGAGAGCGTGAATGATGAGCATTGAGCTTGAGTCCCCTGTGA
GGGTAGAGCGTGAATGATGAGCTTGAGTCCCCTGTGAGTGTAGAGCGTGAATTATGAGCA
TTGAGCTTGAGTCCCCTGCGAGGGTAGAGCGTGAATGATGAGCTTGAGTCCCCTGTGAGG
GTAGAGCGTGAATTATGAGCATTGAGCTTGAGTCCCCTGCGAGGGTAGAGCGTAAATGAT
GAGCTTGAGTCCCCTGCGAGGGTAGAGCGTGAATGATGAGCATTGAGCTTGAGTCCCCTG
TGAGGGTAGAGCGTGAACGATGAACATTGAGCTTGAGTCCCCTGCGAGGGTAGAGCGTGA
ATGATGAGCTTGAGTCCCCTGCGAGGGTAGAGCGTGGATTATTAAATTTTGAGCTTGAGT
CCCCTGTGAGGGTATAGCGTGAATGATGAGCTTGAGTCCCCTGTGAGGGTAGAGCGTGAA
TTATGAGCATTGAGCTTGAGTCCCCTGCGAGGGTAGAGCGTGAATGATGAGTTTGAGTCC
CCTGCGAGGGTAGAGCGTGAATGATGAGCATTGAGCTTGAGTCCCCTGCGAGGGTAGAGC
GTGAACGATGAACATTGAGCTTGAGTCCCCTGCGAGGGTAGAGCGTGAATGATGAACATT
GAGCTTGAGTCCCCTGCGAGGGGAGAGCGTGAATGATGAGCATTGAGCTTGAGTCCCCTG
TGAGGGTAGAGCGTGAATGATGAGCTTGAGTCCCCTGTGAGTGTAGAGCGTGAATTATGA
GCATTGAGCTTGAGTCCCCTGCGAGGGTAGAGCGTGAATGATGAGCTTGAGGCCCTTGCG
AGGGTAGAGCGTGGATTATAAAATTTGGTGCTTGAGTCCCCTGTGAGGGTAGAGCGTGAA
TTATGAGCATTGAGCTTGAGTCCCCTGTGAGTGTAGAGCGTGAATTATGAGCATTGAGCT
TGAGTCCCCTGTGAGTGTAGAGCGTGAACGATGAACATTGAGCTTGAGTCCCCTGCGAGG
GGAGAGCGTGAATTATGAGCATTGAGCTTGAGTCCCCTGTGAGGGTAGAGCGTGAATTAT
GAGCATTGAGCTTGAGTCCCCTGCGAGGGTAGAGCGTGAATGATGAGCTTGAGGCCCTTG
CGAGGGTAGAGCGTGGATTATAAAATTTGGTGCTTGAGTCCCCTGTGAGGGTAGAGCGTG
AATGCTGAGCTTGAGTCCCCTGCGAGGGTAGAGCGTGAATTATGAGCATTGAGCTTGAGT
CTCCTGCGAGGGTAGAGTGTGAATGATGAGCTTGAGTCCCCTGTGAGAGTAGAGCGTGAA
TGATGAGCTTGAGTCCCCTGTGAGGGTAGAGCGTGAATTATGAGCATTGAGCTTGAGTCC
CCTGTGAGTGTAGAGCGTGAACGATGAACATTGAGCTTGAGTCCCCTGCGAGGGGAGAGC
GTGAATGATGAGCATTGAGCTTGAGTCCCCTGTGAGGGTAGAGCGTGAATGATGAGCTTG
AGTCCCCTGTGAGGGTAGAGCGTGAATTATGAGCATTGAGCTTGAGTCCCCTGCGAGGGT
AGAGCGTGAATGATGAGCTTGAGCCCTTTGCGAGGGTAGAGCGTGGATTATAAAATTTGT
AGCTTGAGTCCCCTGTGAGGGTAGAGCGTGAATGCTGAGCTTGAGTCCCCTGCGAGGGTA
GAGCGTGAATTATGAGCATTGAGCTTGAGTCTCCTGCGAGGGTAGAGTGTGAATGATGAG
CTTGAGTCCCCTGTGAGAGTAGAGCGTGAATGATGAGCTTGAGTCCCCTGTGAGGGTAGA
GCGTGAATTATGGGCATTGAGCTTGAGTCCCCTGTGAGGGTAGAGCGTGAATTATGAGCA
TTGAGCTTGAGTGCCCTGTGAGGGTAGTGCGTGAATGATGAATCATTGAGCTTGTGTCCC
TTGTGAGGGTAGAGCATGGACAATAAACCTTTGAGCTTGAGTCCCCCGCGAGGGTAGAGC
GTGGATTATGAATTTTTGAGCTTGAGTCTCCTGTGAGGGTAAAGCGTGGACTATAAATTT
GTGAGCTTGAGTCCCCCGCGAGGATAGAGCGTGGATTATGAATTTTTGAGCTTGAGTCCC
CTGTGAGGTTAGAGCGTTGGTGATTACATTTTTGAGCTTGAGTCCCCTGTTGGGGTAGAG
CGTGAATGATGAGCTTGAGTACCCTGTGAGGGTAGAGCATGAATGATGAATCATTGAGCT
TGTGTCCCTTGTGAGGGTAGAGCATGGACAATAAACCTTTGAGCTTGAATCCCCCGCGAG
GGTAGAGCGTGGATTATGAATTCTTGAGCTTGAGTCTCCTGTGAGGGTAGAGCGTGGATT
ATAAATTTGTGAGCTTGAGTCCCCTGCGAGGGTAGAGCGTGAATGATGAATCATTGAGCT
TGAGTCCCCAGTGAGGTTAGAGCGTTGGTGATTACATTTTTGAGCTTGAGTCCCCTGTTG
GGGTAGAGCGTGGATGATGTAACTGTGACCTTGAGTCTCCTGTGAATAGATGTTGAATTT
TTAGGTTGAGACCCCTGTGAGGGTAGAGCGTTGCAGATTTTTTTTTTTTTAGCTTGAGTC
CCCTGTGAGTGTGGAACACAGATGTTGAATCTTGAGGCTTGAGTTCCTTGCGAGGGTAGA
GCGTGGATGATGAATTTTGAGCTTGGGTCCCCTGTGAGGGTAGAGCGTGGATGATGAATT
TTTGAGCTTTAGATCCCTTTGAGGGTAGAGCGTGGACAATAAACCTTTGAGCTTGAGTCC
CCTGTGAGGATAGAGCGTGAATCATGAGTCTTTTAGCCTGAGTCCCCTGTGAGGGTGGAG
AGTCTTGATATAACTTTAAGTTCTGAGGATAAATCGTGAATGTTAGAATTTGTACCTAAA
AATTCTTGTGGAAGAAAAGATGGATATTATACAGTGCAGCCTGTTTCTTCAATGATATAT
TAAAACGTCTGCAAACAAAGTGATGTAAGAATTTGGTTGGAAAAGTTGGTAAAGAATATC
AGAATTTCATTCTGTTCAGAAGCGATATAAAAAAAAAGCGAAATCCTAAACGATTTGAAC
GGATTTAAACTAGTCCGTAAAGATGGTAAATAAAGGAAATGGCAGATTTTCAATCTTTTA
TAAAGTAAAATAAATAAAGAAGAGACGGTAGGCTCGTACCTACACGGCTTAAATTTGAGC
TAATGAATAGATTTTACGAAAGATATAGAAAAAGATTAACATTCATTATTTTTTTTTTGA
CAAGTTGGGCAAAGAATTTTCAGATTTTCAATCTTTCGGAAGTCATCATTTAAGAATCAA
TTGGCTCATAACCTACACGACTTAAATTTTAACAGGGACGGAAAAAAACATTAATAATTT
TTTGGACAGGTTAGTAAAAGAATTTTCAGATTTTCAATCTATTGGAGGTGATGATTTAAG
AATCGATAGGCTCATAACCAACACGGATTAAATTTAAGCTCATGATTGGATTTCAGTGAA
GATATAGAAAAAAGATTAATATTAATGATTTTTGGATAAGTTGGTAACAGGGTTTTGAGA
TTTTCAATCTCTTGAAGTAATGATTTAACCCCTTCCTGCCCAGAGCAAAATCGAGATTTT
TTACGGGTTTCTTAATTTTCTACAGAATTGACCAAATTGGATGGAATTTGAATTGGAGGA
AGTGAACATCTTAAATAACACTGTGCAGGAAGAATGAGATCATTTCATTAATTATTTTTA
CGAGAAATTTTAATTTGAAGTAAAAAATAAGTGGTGCTCTGGATCAACCATGGGCGATAG
AGGGTTAGGAAAGGATAGGCTCATAACATACACGACTCAAATTTGTGATCATGATTGGTT
TACAGAAAAAAAAAACATTTTTTTATTGGATTACAGGGATAAAAAAAATACATTAATAAT
TTTTGGACAAGTTGGTAACAGATTTTTCAGATTTTAAATCTTCTGGAAGTGATGATTAAG
GATCGATTGACTCATAACCTATACGACTTAAATTTGACCTTATGATTGGATTTTAAGGAA
GATGTAGTAAAAGATGTTTGTTATGGATTGTTGGACAAGTTTATAAGAGAATTTTTATAT
TTTAATCTCTTTGATATATTTTTGAGATATGATACATTTTCTGGGATGATTGTGAGTTAT
AATTTCATATGTTTTTATTAAACAATTAATAGCACGAGAACTTTCGAGGTTGTCGTTTTT
TATTTCTTTTATTTCAGGTAATCATATTGGAGTTTGGATTGGCTTCTACGTGTCACGAAA
AAGGATACCGGAGAAGCATGTGCTGGAGCTGAATCTTGGGATGAGCAGTGTTTCCAGAAT
ACCACAGATCATCAAGCTGGGAATTAGATTGCAGTTGAATATGTATTTTTGATAAATTGC
TCAGGCTTTTTTATCAGTAAACATGAAGGCAATAGTAAAAAAAAAAAATATTTTTTAGAG
TAGGGAAGAACGAGGATGTAGTGAATGAGTGTGGCAGAGAAGAGAGAGAGAGAGAGTGAG
ACGAGAGAGTTCTTTCGAAATTAGAGAGCAAGAGATATCAGGTCAAGCGAGAGAGGCGTT
GAAGATGTGTGCGTGAGGAAACGAGAAATAAAGCAGTCGTGTGTTTTGCTTGGACTTGAA
ACGACGTGTTGTTATTCCTGATCCGTAATATTGTGAAATTAAATGTAAAATCGGGCTTCA
>cqUNK_37
ATTTTTAACCTGTGGCAAGTGTGTGGTGACACCAAAAACCACCAAACTGGTGTGATATTT
TCCTATTTATTTATATTAAACTAAACACTATTTATCATTAACACGGGAGCGTAGCTCCAT
CTTTATTGTTCGGCTTCATCTCGCAGACTGACTCCTGATCTAGCTTCACACTCACACATA
CATAGCTCTACACGCTTATCGCTAACTGTCTAACTTAGGTTAATGTTCAGGATGCCACAT
CCTCCCCTTGCCAAATTGAATGTTATAATAAGTAAACTAACAGAACAATAAAGTTGATTT
TAAACTATAATCCTTTCTGCCACTTCTCGTCTCATGTTTTGCAACGCCTGGTAAAGTGTC
CGTCCCGTAGAGCGAAGGCTATCGGCTTAGGCTGCCGATATCAACGATGCAAGTGATGCG
GATCCATTTCCCCTTATGCGTAATCATTGATCGTCTAACTATCCTGGTTTCCTCCGAGTC
AACTAAAGTAACGAAAAAAAAATGAAGAGAAAAAAAAAATCAGCAGTATACCAAGCTAAA
AACTAACAAACCATCCCCTTAAACGTCCCCCAGGTTTTTTTTTGTGGTCTCTATTGCAAG
TTTCTGCTCGAACCAAAGAGTCAAATGAATTGGGTAAGCACCCAAACCTCTTTCTACTCC
AAGGAATCTTCCACACAAGAGTTCGACTTGACGACCTTTGGATTGCGAGTCCAACCGCAC
CCAGCGATTCCACTGGAACAGGCTTGGTTTGGTGTGTTGTTTGCCTTTATAGCAGGAAGG
AAATGACTTAACAGCCTAACAACTACCATGGCCGGGACCGACGTTTTACTTCCCCATCCG
ATGGATGGTTGGAGCAGATGGGAATCGAAACCCACTACCATCCACTTATAAAGCGGACAG
CGTAACCATTTCACCACGCCTGCCGGTATACCAAGCTCTGAAACGTAAAATATAATGTGA
AAACCACGTTTATCGTGTATGTTAAATCATAAACCTCTTTTTAACATATTTAATCGTATT
ATAACATCAATTTAAATGAAAACTCTCTAAGGATTACTCTTCCAACTAAAATTCATGTTT
TCATAGGCAGACACGAGCCATGTTATTAAAATATAAACTTCAATGAACATCCTTTTCAAA
AATGTTTAAGCTGTGATATTATACAACTCCTTTCATCTATCTTTACTCCTATTTTCTTAT
TCGGAGGCTGCTTTTCCCTGTGATCAAACAACTAGATGTATTAGATGCCTACTAAATCAT
TCCTTAACTTTGAGTTTACTAACTGTTGAGAATTAGGCTATATATCAAATAAGGAAAGTA
ACTGTACACAAATAATACTGAAACAATGCAATAAATTGAATGAAAGTTGCTTAGAAATGT
AATGTTTCACGCCATTTTACCGATCCACATCTCTCATTTCTTTAATAAACATAACATTAA
TCTGTCGTTGCCATAAGGCTTGCATTACATTATTCAATAGCATTGTTAAATAAAACGAAT
TTCAGAACATTACTATCTTCCAAGTGATCAGTTACATATGTTTGAGAAGTCGATCCTATT
TCCATCCACTACTTTAACAAATTATATTACAAATCTTTGGCATAACCTTGATTGTTCTTC
GCCTATTGAGCTTTTTATCACACTGTTACAGATGGAACCATTTTTGATATAGGGGAAATA
TGCCCATTTTAATGACTCTAAGCCGTTCGACCAATTCTTATCACTTTTGCCGTTTTCCGC
TACTAAATCAACGTTTTCAGATGTATCAACAATGGAGAGTTGCTTGCTCACTTTTGTTTG
AGCTATTTATTACTTTGGAACAGTCAAAAACACATTATGAAAGCTGTAATTCATGATCAA
AGTGCTGATAGGCTGATAATAGAAATAGGCTGAGAAAGGGTATAGTTCCCCTAAACCAAA
ATCACTGGAATCTTCCTATATATTTATGAGATTGATTAGAGAGCATTCTGTGGTGACAAT
GCTTTTTCTGAGAGAGTGATTCAAAGCTTTACCTTCAACAAAAATGAGTAGCCTTACTAG
AGTTAAAATTTAACAATTCATACTTCTATTCATACCGCGGTTGCCTTTATGTATTTCTTT
TCATATACATAAGATTCCTCGATTCAGAGATAAACATACTTTGCAATGTTGACTGACGTA
CGTATGATATGTTACTTATTTACAATTTGATTGATAACAATTTTAATTTTCGTGGCTCGT
TATTTCGAAATTCGTGTCTTATACATTCTCTTCTCATATATTTTTGTATATGTGTGTTTA
ACTGTAGTTATAGATTATATTTGTTCTTTATTTTTTTTTATTAAGTCGTCAAACATACGT
AGACTACATAAATCCCTGCTTTACCTCTTAATACAATGGGACATTGTTTAGATAATATCT
TTGATAGTAGAACTGTTTTTTTTATAGTGGAACTGTTCATTGTGAAATCCATTGTGTCGC
TTAATTTGTTATGAGGTTTCATCATTCTTTTCGGGGAGTTCTGTGCAGGCAATGGTGCCC
TATCCTTCCTGTAGATTATTTTTGCGATACCTTTTCGACTTTTTTTTTATATTAACTCAT
TATATTGAAACGAGATCTTAAGTTTTTTTTCAACAACTTTCTTTTGAGTTCTTCTGTAGT
AATTTTTTTTTCTCCATGTTAGTATCTATTCTTTTGTACAGTTTTGTCCTCTACTGTGTA
ATCCTCCCCATTAAAATAACTCAACTTGACTCTTTCGGTAGCTGCAGCTAGTCTCGGGGC
AAACCCGACTCAACCTTCAGTTTTGCTGCAGTTGGCCTTGGGCTAAACCCGACTCAATCC
CTCGCAGCAGTTGGCCTTGGGCTAAACCCGACTCAACTTTTCAGGAACTCTTTTGTTGCA
GTTGGCCTTGGGCTAAACCCGACTCAACCTTCAGGAACTTTTTTGCTGCAGTTGGCCTTG
GGCTAAACCCGACTCAACTTCTTCGGACGATTGGCCTTGGGCTAAACCCGACTCACTCAG
TTTGCTGCAGTGCGTGGCTAACCCGACTCAACTTTCAGGAACTCTTTGTGCAGTGGCTTG
GGCTAAACCCGACTCAACATCAGGAACTCTTTGCTGCAGTTGGCTTGGGCTAAACCCGAC
TCAACTTTTCCGGACGATTGGCTTGGGCTAAACCCGACTCAATCTCTTGCAGCAGTTGGC
TTGGGCTAAACCCGACTCAACTTTTCAGGAACTCTTTTGTTGCAGTTGGCCTTGGGCTAA
ACCCGACTCAACCTTCAGGAACTCTTTTGCTGCAGTTGGCCTTGGGCTAAACCCGACTCA
ACTTTTCCGGACGATTGGCCTTGGGCTAAACCCGACTCAATCTCTTGCAGCAGTTGGCCT
TGGGCTAAACCCGACTCAACTTTTCAGGAACTCTTTTGTTGCAGTTGGCCTTGGGCTAAA
CTCGACTCAACCTTCAGGAACTCTTTTGCTGCAGTTGGCCTTGGGCTAAACCCGACTCAA
CTTTTCCGGACGATTGGCCTTGGGCTAAACCCGACTCAACCTTCAGGAACTTTTTTTGCT
GCAGTTGGCCTTGGGCTAAACCCGACTCAACTTTTTCGGACGATTGTCCTTGGGCTAAAC
CCGACTCAATCTCTCGCAGCAGTTGTTTTTATCTCTTTATATGCTCTAAAATCCAAAATC
TCTTTTTATGCTCTAAAATCATCAATTTCATTGAAAACCTTCTATCCATTTTCTCTTACA
AAACATTGTTTTTGCATTTTTAAAGTAGCAACGGTATTACTGTACTACCCCTGATCGCAT
AAAGTAGTGTAGTGTGTCGTTATAATTCCTTGTACTAATGTTTAATAGATTAATATAAGT
CTTAAGAATTCTCTCAACACGAAATTGCATTCAGTGAAGGTACAGGCAGTTTAATATGAA
AAAGCAATTCGTTATCCACTGCTATCAACTTTTTTATTTTTCGCATATTTGTAAATATCT
CTCAAACTATTCAACAACAAACGCAACATTGTAAATTGGTTATGATTTACAACATTTCAA
CTTTTTTTTTTTTAAACTTAAAGTACTTTAACTATCATGATATTTTTCCATTGAGGACTT
TTGGGACTTCAAGCCAGACCTTACGAAACTAAACTTTTTGTCAGTTTAAAATGTTATAGA
TACAGTATGTATTTCTAAATCCAATGAATATACACAAACCCTCATGTCTCTTTTTACCTC
AGGCCTTACAGTGGATAATCTAAAATCAGACAAGAGTGATCATTATGCATCCCCAAGCAC
ACAAAGACACCTGTTCTTTGAAGAAAACTATACTAAAATCACTCGTGGCTATAAAGCTTT
TTTTAATAAGTACGGGAAATTCTCGTATGTTTGGCAGGTTAAGCACTCGCTCCTAACTCA
GCACCTAAACATTAACCAAAATTCCTATTGAAATTCGTCAATGTGTATAAAGTGAACATC
ACACTTCCACTCACCCAATTTTGGGTAATGTTATAATTGACTACTTCAATCAGAACCCCT
TAATCGTGCATCATGTAAACAAAACTCCGTGCATCACACATTCACTCCGCGAAAAAAAAA
AAAACCGACATTTCACAATTAAACATCAAACACACACACTCAGTCCTGCTCCCCTCACTT
TCGATTCCTCTTCTTCCCGCTCCATAAAAAAAATTGTGCTTGCGTCGATAAATCTGGGTG
ATGGGTGCGCAACGCGAAATAAAAAATTACTGTGTTCTTTGCATCCCGTGACGAATGCAG
GAGATAAGAATAGTTTGGTTGCAAAGCGCAGTGCGGGGGAGATGAAAAGGGAGAAACTTC
GGCGCAGGGCTCGTGGGCATTGTTTCGACATTTGAAGAGAAGAAGACGCAAACCAGCCCC
TCTTGCCAAAACCAAACCGAGCCGCATACACTCAAACCTCTTGAACATCCTAACCTATCA
GACCGCGCACACAATCATCACGCATAACACTCGCACACACACATACTTTCACACATATTC
CTGCTCCGCTCGCATCACACAAACAAAACAACCGGAACATGCTCACCGAAACTCCAGCAT
TTCGGCCTCAGGCCCACCGCCTCGTAATCGCAATGCCTGCTCGGCTGCCCGCTGCCATCG
TCGCCCCGATGCTGTCCTTTTGCGCAAAATGATGGGTCACGCACTTTTATTTATTTTATT
GTTTTACAACGGGAAATCGACTTTTTCCAGTATTTTTCTGTCAGGTTTCATTCACACAAT
CACTATTTACCAACATGGCAGGATCGCCAATGTGATATTTTCCTATTTATTTATATTAAA
CTAAACACTATTTATCATTAACACGGGAGCGTAGCTCCATCTTTATTGTTCGGCTTCATC
TCGCAGACTGACTCCTGATCTAGCTTCACACTCACACATACATAGCTCTACACGCTTATC
GCTAACTGTCTAACTTAGGTTAATGTTCAGGATGCCACAACTGGGTCATATAATATCTTG
>cqUNK_38
ATTATACAAAACACATATGAAACTGTAAACAGGAGCGTTTGGTACGGTATTGTGGGGCAC
CGTATGGGCCTTCATGAATGCACCCTGAATAATCCCGCCTGTCAGTTGACGAACAGGCGG
GTTTACACCAACTGTAGCCGAGAGCAATGACAGCTGTAAGGGAACACGAACGTGTGTGTC
TACCGAGGTGGCTCGGCCTCTTTCGGTCAGCAGCCTTTGGACGAAGCGGACGTAGGTAAG
CGTTCGCTCTCTCGACGGCTCGGGGCAATTCCTGCTGACGGTGGCCAGTTTCCACATTGG
CGATCCTGCCAGGAGCACCACAATTGATGGTGCTTCTGGAGAAGTAAAATAATTTGTTCA
AAATTTGGAATTGCCCTGAGTTTAGTCGAAAGTTTTGGTTTTGCTGGTGGATCATATTGG
TGGACGTGGTGTGTTTTGTTCAAAGTGGAGATTGTTTTTTTTGTTTTTTGGACAGAACCG
CGTGGCGTGAGGGGACCTCCACCGAGTTTGTTTGGGGTACGTTTGGCAGCGGTATGTTTG
GACCGTTTTTGGATTGACGCGCTGTGACAGCCGTCGAGGAGTTTTCGGCGTGCAGGGACT
GCCGTCAAGGATAATGTTTTGACAGAACTGGCGCGCTGTGACAGCCGCCGAGGTTAGTGT
TTTGTTTACACCGACGCGCTGTGACAGCCGTCGAGGTGTTTCCGGCGCGCTGGGACAGCC
GTCGAGGAGTTTTCGGCGTGCAGGGACTGCCGTCGAGGATAATGTTTTGACAGAACTGGC
GCGCTGTGACAGCCGTCGAGGAGTTTCCGGCGCGCTGTGACGGCCGTCGAGGTGTTTCCG
GCGCGCTGTGACAGCCGTCGAGGAGTTTTCGGCGTGCAGGGACTGCCGTCGAGGATAATG
TTTTGACAGAACTGGCGCGCTGTGACAGCCGTCGAGGAGTTTGCGGCGTGCAGCGACTGC
CGTCGAGGAGTTTCCGGCGCGCTGTGACGGCCGTCGAGGAGTTTCCGGCGCGCTGTGACA
GCCGTCGAGGTGTTTCCGGCGCGCTGTGACTGCCGTCGAGGAGTTTCCGGCGCGCTGTGA
CATCCGTCGAGGAGTTTTCGGCGTGCAGGGACTACCGTCGAGGATAATTTTTTGACAGAA
CTGGCGCGCTGTGACAGCCGCCGAGGTTAGTGTTTTGTTTACACCGACGCGCTGTGACAG
CCGTCGAGGAGTTTGCGGCGTGCAGGGACTGCCGTTGAGGAGTTTCCGGCGTGCTGTGAC
AGCCGTCGAGGAGTTTTCGGCGTGCAGGGACTGCCGTCCAGGATAATTTATTGATTGAAC
TGGCGCGCTGTGACAGCCGTCGAGGCTTTATTGTTTTATTTATTCAGGAGTGCCCAACCT
TTTGGCCCTGCGGGCCAGATCAGATTTCTCTGAATCAGTGGCGAGTCGGAACTAATGTTT
GGTAAAAGGCAAAAAAAAAAAAAACTAATAATTGTTTTTCATATAATAATTTTTTAGGGT
TCTTTTAAAGTAATAAAAATAAACTGGTGTTGCAAATAAGATTAAAATATCTTGGTTTTA
AGAAAGAAAAAAAACAAAGATAGCTTACAAAAATATTTGTTTGTATCTAGGGGCTGGTCA
GATAGGTTAGTATACTATAAACAAATTAAAATAGATTATGATACTTGGTCAACGCATCGA
CGTTTCGTTAATATATTGACGAAATCCCATCATAATCTAGGAACCTTGATATGTTGAAAT
GTCAGATGAAATCAAACCAAAACAAAAAATCTGAAATTCGCGACGTCGTGCAAGGGTACC
AAAACTCCTAGGAATCGGCAACCTTCAAGCCGGGTGTTGGCAGCGATTACGGCTGATAAC
GGTCCTGCGGCCGCAACTACCGTTTTGAGTTTCACCATCATCCTCGCCATCATCGTTAGT
TCCGCTAGCGAGAAAAAGGCGATGAAAAAACGACATCTACGTTATTGTGCTATCCGGAGG
TGAGTTGTTTGAAATTAATTTTTGGATGAGTTTTCAAAGTTTCTTGTATTTTTAGGTTGA
ATTATTCGAGATGGCCTGAATCGCTGAAGAATTCCGAGAGTTAATCTACGGTGTCGGAAG
AGAAATCGGTAGATAAACCGACTAGTGACTCGATAATGTTAATGATGATGGTTGAGTGTT
GAAAAATAAATTGAATGCGATATTTACACACACACACACACACACACACACACACACACA
CACACACACACACACACACACACACACACACACACACACACACACACACACGGATCTCAT
TTTAATTGCACTCCGATGCACTTGCTGAGCTCACAACGCATTGCCAGGTTTCAACTGCAT
CCAGTTGGCTTTGGCAATTGTACATTGCCTGGTCGAAACCACTGCTCTACTCTTCGGGAT
GTTCTGAAGACCTCCGTATTCCAAGCCACCGCGGTCATCTAGGCCGGAAGGGGACCACTG
TAAGACCAATCGCCACCTTGATAGCCGGCCTCGGTACCTGCACGGAAATAGTTCTGGCGG
TTGTAATGACGCGATGGCTCGTCATGACGGCACTCATCAGATCTTCCTCTTCCGTTTGTT
AAAGAAAATTCTTATGGCTTAATCAACAATATTCTTCTATTAGTCAATCCCCTCGGAGGA
ACGATTTTCCCGGAGGAGGCGATTGCAATCTTTAGTCTGCCATCTGGTGACTAATCCAGA
ATACTTATTGAACCGATCGCCACCCCGCTTATGTCCCGAAAAAATTACTTCTTGCATCAA
CATCGCAAAGCTTCACCGAGCGATGGCTAGCGGAAGCTCCGTTCATCCTAGAACCGATCT
CCACCTTGTTCGCCTACTTTGGCCCCCGTTTCTTTCCACACCCCGTCTCTGATGTCATCT
CTCCTGCGGGAAGATACGCAAAGAGAAGAACCATACTTCGGATATGATCGCGGTTCTTTA
TCTGGTGACCGCTTGCAGTATCTTCGTTAGCATCCGCCGTCAGCTGGTCTGTGGGATTTG
AAGAGGGATGCTTCGGAACCGGTTTCTTTCAGAAATATCTTCCTCTTGTGCTTTCAGACG
CCGTTGCCATGTCGGCTCATAGTCCACCATCTCATCGGACTGTCAAGTCCTCCGGAAAGC
ATTTCTTCCCGGTCGCTCAGTCATCTACCAAGATGGAGAAATCTAAACCTAAACTCGACC
TCTCGTTCGGCAGTACTGGACACACCGGTCAAAACAGAGCATTCCTGATTTTCAGCGCTG
CAAGAGGAAGAGTTCGCTCATCCGTGATTGAGAGATGGTCGAACTGAAGCCGGAACATGC
CGGAACCGTTATAAAATCTATGTTCCGATCGCCTACACCTTGGGGTTTCAATTTACTTTT
ATCCGCCAAATCATACTGTTATTGTTTACCATCTGTCAACTCAAGGTTGAAAAGTAAACG
GTGGGAATGACTACTCAAATTTTCGTTAAAGTATTGACCAATATATTGATATCGGCGTCA
ATATGTTAACGAATGGTAAAAACTTTGACTCTGTACACCCCCTAGGTTTGTATTTAGTTT
TGTTAAAAAAATGTATTGAAATTGTTTATGGAAAAATATATACATATTTTTTTTGTACCC
TGATTTTTTTACTCTTTTTTGAGATATTTTTCAATATTTTTAAATTTTATGCAGCGATCT
TTACTAGTTTTGTATTCTTAATTTGCTTTTTGAAAAGTTGCACTTAATCATTAATTTTTT
ATGCCTACTCAGCTTATATTTTTTTAGGCACTAAATTTATTTATTAAATACTTCATGATC
AGTCTTAAGGGCTGGTCATAGAACTATTTTGAAAAGTCGTTGGGGGGAGGATGAAATGGC
TTCACGAACCGGGCGTTGGGCAGGCCTGGTTTACACCGACGCGCTGTGACAGCCGTCGAG
GAATTTCCGGTGAGCAGGGACTGCCGCCGAGGTAAATGTTTTAATTGTGCCAGCGTGCTG
TGACAGCCACCGAAGTTTGTTTGAGAAGCAATTGATGTGTGTGTTTTGATGCATTTCCGA
TGTTCTTTGGCATCCGCATTGACATTGACTTCTGGAGTGCTTCGACCTCTCGATTGTTTT
GGTGGTCGAATGATCCGATTCTTTAAAAAAGATTTTCCAGAATGACCGGAATTGTAACGA
TATTTGTTGTGATTGGAACCGCGTGTTTGAGAGACTTCTGTTTCCATTTGTTGCGCGAGT
TGTGGCAACTGTCGGGTCTGTTTACTTTATTTTGACCGTTTGGAAGGCCCTCGCGATCGC
GATAGCTCTGGTGGCCTGGTGCGTCAAGCAAGTATTTGTTGGCATTGTCCAGGCAAGGAC
GGGAGTTGTGTAATTGTTTGGATTGATCCAAACGGGCGTGACAAGAGAATTTAGTGACAA
TTTGATATTAAAGCACACACTCCTCTTAGTAAGGATTCCTTACTAAGGAACCGGGCAATG
AAAATTTCAAATGGGCAGCAGGTGCAGAGAAAGCAGCACCTTTTGCGTATGTTTGGATAA
AATGATGATTGTGTTAAAGAAAAAAAAATAAACTAGCAAAGAAATCAAACGATAAAAATT
ATGGAAAGCTCGATGGCAGAATTCGATTGTCGGTAGTAGGCAGAAGTAAATGTTTCCTTC
GTATCACATTCCCATTTGAAAAAAAAAAAAAAATGTCATCACGGGACAGATTAAAATCAA
ACAGAGAAGCTACAAAAAATAAAATGACCTGTGCAGTTCAGTCAACGCGCTCCGCTTCGG
CGGATAGGAACATGCAAGATTGAGTGTTGCGAAGCGTTTGGAGCTGGACCGCTCTATGTC
CAGTCCTCGAAGAACAGCTGGGCACTGCAATCTTGAGGTCAAAGCGTTGGAGATCACGAG
TGGACGACTGACTTCTCTTCGCACTGCTAAGGTGGCAAAGTAGCTAGGCAAACGAAATGG
ATTCCGCCAAGGGAGTCGACGGGGCGCGAACGGGATGAATCTTCGCTGCACACTCTCAAT
CCGCACCGTGCTTGAGCTTCATACGGCAGAACAATACTCCAGCGTTGAACAGACCAAAGC
GCAGTAGAGAGAGCCTTCAAGCAGTAGATATCTGTAAAACTTTTTGCTGCACGGAAGATA
AAGCCGAGCTGTCGCGAAGCTTTGAAAATCATGAAGGAGATGTGCTGCTCGTATGTGAGT
TCCATGTCAAGAGGCACGCTAAGGTTCTTGACACAGTTCTCCAACGGGAAATGTGCCGCA
GATCTGGGTTGCGTTTCTGGACAAGATAATGACAGAGCACTTGGTGGGGTTGACAACCAT
GCGGTTTGTTTTTCACTAATGCGCGAAGATGTTCAATTCTTGTTGAAGGGCTTGAGCGTC
GGCTGCATTTTTTCACTTGACGGTGAATCCTCATGTCGTCTGCGTAGGACAACGCGTAAA
GAGAGGGAGTGGTGTAGTATAGCAGAGACGAGTGGTCCGAGATGAGTTCCCTGTGCGATA
CCCGAAAATGCCCTGGCAGCTGACAAGCAGTCTCTAATCTTGACGTTGATTTCCCAGCCG
GCCAGATAGGACTGGGACCAACAAAGAAGAGTCCCGCCGATTCCCATCTTTTCCAGTTTT
GCGATCGCAATGGAGTGGGAAGATCAAATGTGCGATGTCATAGGGAACAATGAACTTCTT
AATTCGACCTCCTAGACCCACCTTCACGGGTACTTATATCCTCATTATCAAATGTTGAGC
AAATCTCTGTGTGTGAGTCTGTGCACTGAAAAAAAAAATGAACTCGATCACCTCCGGACT
GGCTGGACCGATTTGAATCGTTCTGGTCTCATGCGATCCGTCTCGAAGTCCGAAAAGAAC
CTATTGAAGAATATGAAGTTTAGTGAAGTAATTCAAAAGTCTTGAAAAAAACTCCTTTGA
CTAAATTCCGGAAGATTTGAAAAATGGTGGTTTTGTAAGAAAGCCCGTCTTGTTATATTT
AGGTTCGATTGGTTTTGTAAATTTGATCGTTTTTAATGGCATGAGTTTTGTGGCATTGTT
TTTTGTTCTGTTTCAACCATGTTTTGACCAGGAGAAATATCCGTTGACAGGCCGATAAGC
AGCTGTGGCTGAATGGTTACGCTGTGTAAGCTGATGATCATGGATTCGACTCTCATCTGC
TCCTGCCTTCCATCGGATGGGGAAATAAAACGTCGGTCCCGGCTTTAGTTGTTATTAGGC
CGTTAAGTCATTACAGGTGTACTGCCCACCATTTGAAAAATCGGCTAAATTTCCACTTTT
GGCAAAAACGAGATATTAGCACCAGGTGGTAGAGGATGTTCCATTGCATCTTCTGGAACT
TGAATTGTACTGAAATAGTGTTTAGACTTGGCTGCCGATGAGAAAAACCAAACGGCTAAT
ATGCCACTCTTACTGGAAATTGCCTTGACGGAGATTTTGTGAAAAACACTAAAACGCGTT
TTTCTCGGAATACTTGATTTGGCATTATAGCCGAATTTCCAATTATGGGCAGTGTTACTC
TGTGGTGTAGGAGTCTGATATAAGTTCAAACAACACACCAAGCAAACAACACACCAAACC
AAACCTCCTTCGGTCGGAGGTTGGTCTCGCAATCCAAAGGTCGTCAGTTTGAATCCTAGG
ATGGTTAGTTCCTTCGAGTAAAAAAATAGTTTAGGTACTCTACCCATTTTATCTTTTCGG
ACTCCTAGGTTCGAGCAGAAACTTGCATTAGAGACCACAAAAGACCTGTGGGGGTTTAAA
GTGGATGGTTTGTTATTGTTGTTTATGGCCGATAATTATCAACTATAAACAGTGGATCGA
CACTCTCGATTTTAGGGTGGACTTTATAAAATTTAACTGGTGCTAAAGAATGAAAAAAGT
AGTTGCAAATCCCGAGCATCAAGATGCGGAATTATTGTTCAGTTGACTTAATAATTTATA
ATTGCCGGGCAGGTGGTGTCGGGGTAAGCGTGGTTTTCTCTCACCCAGTCGGCCTGGGTT
CGACTCCAGAAGGTCTCGGTGGCATTTTTCGAGACGAGACTTGTCTGACGGGGAACGGAG
AAGTAAATGTTGGTCCCGGATTAGAAGGAGATAAGTGAGTGGTTCGAACTAGAAACTATT
GCTACGATATATATTTTTTTCTGTTGTGTCTGGAAGGTTTTGATGACAACCAGTCATGCA
TCGGCACTAAGAGCTCTTCTTAATGGCACTTAACTGGGCCTGAGGGAGAGGAGCTAATCA
ATCGAAATAGCAAATTTTGAGAAATGCATAATAGCACGGTCTTGGAAAATCTTGACAGAC
CTAAAACAGTGACTCAAAGTGTGACTCAAGTTTGATTGAATCTTCTTCTCACTCATAAGT
TCCATTTTTTTGTGCGTTGCACAAGAATATACATAACCTCCGCAGCTGTGAACTTTTTTT
TTTCTTGTTTTTTTTCCCGAGGGAAGAAGGGAGATGTGGGGCACCGTATGGGCCTTCATG
AATGCACCCTGAATAATCCCGCCTGTCAGTTGACGAACAGGCGGGTTTACACCAACTGTA
GCCGAGAGCAATGACAGCTGTAAGGAACACGAACGTGTGTGTCTACCGAGGTGGCTCGGC
CTCTTTCGGTCAGCAGCCTTTGGACGAAGCGGACGTAGGTAAGCGTTCGCTCTCTCGACG
GCTCGGGGCAATTCCTGCTGACGGTGGCCAGTTTCCACAGGTATGTCCACGCATCCTTCC
>cqUNK_39
TGGGAAAATTTTGATCAATTTTGACAAGGAGATATTACTTTTAAATGATGTGTTTGGGAG
TAGCATCCACCCTTGGATGTACCCCTGGTCAATCTTATATTCACCACTTTTGATACCTTC
GATCCTCTCTGGAGAGATCAATGACGTCACCTAGGATTAGCTCATTATCTCCGGATTTTG
GTGCTAATATGCGTGATATGGATCGACTTGTGGGTTGAAGATGATCTGTAGGAGATTTAG
GTTTAAACACACACAGTCCAATATACCAAGTTGAGCCGATAGGAGATCGCCAACAGGAGG
GCCTCTGGCCCGCGCTGCGAGCGCAATTTACTTGTACTTTTTGTTAGATGTTAAATGTTA
ATAAAGTGACGATTTTTACTCGGTTATTTTACTTAATTCCCGCGAGTTGTTACTGTGCGA
TATCCGGTGCGATCTAATGAGTCCTCGGTGGACTCTGAGAATAATTGGCCGCTGCTGTTC
CTGGGAAACCGACTCCGAGTGTGCACTGGACGTGAACACCCCCCCCCTGCCTGCCGCACC
ATCCGGTTCGTGTTGGGGTCTGGTGAACGCTGCTCAGGTTCTATCGAAGGAGGATTTCAC
GGTGAGAAGGACCAACCCCAACATTTTGGTCTTTCGAACCGGATGCATGGCCTACGGACA
GTCTGGACATGGTGGGGGTACGGATACCCGCGGAAAGGATTCGCGCCAAGTTGGAGAGTC
GGTGCAGCAGCGATGGTGGAGGTCGCCATCTTCTCGCGGAAGGACAAAGGTCAAAAGGAC
AAAAGGACCTTTGGGAATGGTCGCCATCATTGGAGGTTGGCGTACTTCAGGACTGGACAT
CGGTACCGGAAATGGTTAGCCAGGTTAGTAGAACCAAGAACAATATGTCCAGCCGAAGCA
TTACATCCAGTCGCTTTACTAACACCCACACCTTTTCCGAATTCACTTGGACGGCAATCA
ATCAACCCATCGTCAACGGTGACGGTAACGGACCACTGGGAGTGGTGGTCATGGACATCT
[truncated: 43,971 more chars]
