# Supplementary material for: Mosquitoes LTR Retrotransposons: A Deeper View into the Genomic Sequence of Culex quinquefasciatus
Source: PLoS One. 2012 Feb 24;7(2):e30770. doi: 10.1371/journal.pone.0030770 (PMC3286476; doi:10.1371/journal.pone.0030770)
Supplement: File S2 — Multiple alignment file used to obtain the phylogenetic tree in figure 1 . (TXT) [file pone.0030770.s002.txt]

>roo_Dm
--------HMIEVSDE---GKYFLPHQAVIRDSSLT-K--------LRVVFDASAKTTNN
KSLNDIMWVGPRVQKDIFDIIIKWRKWEFVVSADIEKMYRQ-------------------
----KIDNNDQKYQYILWRNSPKEKIK---TYK--LTTVTYGTASAPYLATRVLVD-IAD
KCKNQVIAI---IRNDFYMDDLMTGA------DSVEEANKLITLIPHELQKVGFNLRKWI
SNNSKILTTVEDTD--NKVLNI----IE----NECVKTLGLKWEPQKDLFKFSVNCNDES
KNINKRVVLSTLAKIFDPLGLAPV-TVSGKLFIQKLWINKSEWDQELSIEDKNYWEKYKE
NLLLLENIRIPRWINSNSSVIQ-IHGFADASEKAYAAVVYA----KVGPHVNIIASKSRV
NPIKNRKTIPKLELCA---AHLLELIQRLKGSIDNIMEIYAWSDSTITLAWIN-----SG
QSKIKFIKRRTD-DIRKLKNTEWNHV--------------------------SEDNPADL
ASRGV--DSNQLINCDFWWKGPKWLADPKELWP--RQQSVEEPVLINTVLNDKDDPIY--
ELIERYSSIEKLIRIIAYINRFVQMKTRNKAYSSIISVKEIRIAETVVIK----------
---------------------------------KQEYQFRQEIKCLKIKKEIKTNNKILS
LNPFLDKGGVLRVGGRLQNSNAEFNVKHPIILKCHLTSLLIKNAHKETLHGGINLMRNYI
QRKYWIFGLKNSLKKYLRECVTCARYKQNAQ-QIMGNLPKYRVTMTFPFLNTGIDYA-GP
YYVKCSKNRGQKTFKGYVAVFVCMATKA-HLEMVSD-LTSDAFLAALRR-FIARRGK-CS
NIYSDNGTNFVGAARKLDQELFNAIQEN---IIAAQL-EKDRIDWHFIPPAGPHFGGIWE
AGVKSMKYHLK-----RIIGD--TIFTYEEMSTLLCQEACLNS-RPLYTIVSEKDQQ---
------
>MAX_Dm
----------VPPTHNS--PSYHLPHHAVVKPESTTTK--------LRVFNASS-PSANG
ISLNDILHAGPVLQSDLTIQVLKWRYFQYVFSADITKMYRQ-------------------
---IWVDPKTPFQRILF-----RNKEGDIRDFE--LKTVTFGVNCAPFLAIRVLQQ-LAE
DIQ-VPFPNASRIIQHMYVDDVLAGA------NSVNEAQSSIRELQAALSASGFPLRKWT
SNNKSVLKDVPAEHLLHS--------FLDIDAESTAKTLGIRWRAKSDEFYFVPPDIVVE
ASYTKREVLSQIARLFDPAGWLAF-IIRSKIFMQEIWLQNLGWDDKLPTEMSQRWQSFLE
EYSDLNQIRVPRWIWYQPEVVE-HHGFCDASQRAYGAAIYIRVEMGQKILTRLLTAKTRV
AP-VKTVSLPRLELCG---AVLLEMVTAILPHMPSASSDIRCWTDSTIVLAWL---RKPA
CNWTTFVANRVAKITQATP-VDCWHVRS------------------------EQNSA-DL
ASR--GVSLQELAENHLWWHGPEWLQGPRELWPAQSDTLPVTELEQRAKVHFVKGPSI--
DFLERFSKLDKALRVLVYVQRFFKRCRKGSFLPSSRPTSEEIREAERLTSI---------
-AQRRAYGQELQHLTEKRPLPVSSPLVTLFPFIDQHGLLRACGRLTASKTLQYDRHPILL
PYDCRLSRLIVQFTH---QITL---------------------------HGGSQLIVRLI
RTKYWIPKIKNLVKAVVNPCK-CTIYKKRLQTQLMGDFPTDRVSFSRAFTYTGIDYA-GP
FEIKNYTGRACLI-TKGYVCVVCFSTKAIHLEPTSD-LTTEKFLAAFAR-FVARRGC-PQ
RVHSDNGKTFVGAAALISRDFQAIKE-----SVTDAY-SHQGLVWRFIPPGAPHMGGLWE
AGVKSFKTLFL-----KSTSV--RKYTFEELTLLAKIEACLNS-RP-LSPMSEDPSDL--
------
>BEL_Dm
-----LTSAQVEESPD---TCFYLPHHAVIKLDSLTTK--------CRVVFDGSGKDSSG
VSLNDRLHIGPPIQRDLFGVCLRFRQHQYVLCADVEKMFRG-------------------
---IKVFKPHTNFQRIVWRTTENEPLL---HFR--LLTVTYGLAPSPFLAVRVLKQ-LAD
DHGHEYPAAAHALLHDAYVDDIPTGA------NTFEELMILKDELIALLDKGKFKLRKWS
SNSWRLLKSLPEEDRCFEPIQLLNKSAA----DSPVKVLGIQWNPGKDVLYLNLKGCDAT
ISPTKRELLSQLSRIYDPLGLVAPVTVLLKLIFQESWTSVLQWDDPIPESLRTRWRALVE
DLPALTQCQVPRYIASPFRDVQ-LHGFADASSHAYGAVVYARVAVGCSFQVTLVAAKTRV
AP-IKPVSIPRLELNAALLLSRLLSIVKTSLTIPL--FSTSCWTDSEIVLHWL---SAPP
RRWNTYVCNRTSEILSDFPRSCWNHVRT------------------------EDNPA-DC
ASR--GLHPSKLLEHRLWWKGPSWLATPTSEWPPSTSKFSVSSSFDVNTEERAIKPTTLH
NFPDESIHELLIHKFSTWTRLIRVSSYCHRFIHTLRSHHRNSAPFLTSEELLDAQRRLIR
HVQQKSFAREYEQLENRRQLNAKSHLIRFSPFLDDYGVMRVGGRIEQSTLNYNAKHPILI
PKDTPLAGLLVRHFH---VSYL---------------------------HTGVDATFTNL
RQQYWILGARNLVRKAVFQCKSCFLQRKGTSNQIMGELPIPRVQASRCFQHTGLDYA-GP
IAIKESKGRTPRIGKAWFSIFVCLTTKALHIEVVSE-LTTQAFIAAFQR-FIARRAK-PT
DLYSDNGTTFHGGKKTLDDMRRLAIQQAKDEELAGFF-ANEGISWHFIPPSAPHFGGMWE
AGVRSIKLHMK----RILGSKALTFEELSTV--LTQIEAILNS-RP-LCPTGDNSL----
------
>mdg3
--DEYLENGFIRPSD----SEYASPIVLVKKKTG---D--------LRMCVDFR------
-KLNKMTMKDNYPLPLIDDLLDRMNEKTVFTKLDLKNGFFH-------------------
---VHVKKESIKYTSFV-----TP-LG---QYE--WLRMPFGLKNAPSVFQRFVNK-IFA
DMIRENKVV-------VYMDDILLAT------ENINEHLETLKEIFKRLVENKLELRIDK
CE------------------------FM----QSSIKYLG--FIINKDGIMPNDKGIEAI
KNFPIPNNVHTVQSFLGLCSYFRR--FIKDFSRLAKPLHDIL-KKDKPFKFGSEEMICFN
MLKDKL-IQSPVLAIYNHKHE--TELHCDASSSGFGAVLMQ---KKEDQKWHPVSFFSKR
TT-DIESKYHSFELET---LAIVYSLRRFRVYLHW--RTFKIVTDCNSLILTL-----SK
KELNPRI-ARWALEFQGYD-FEIVHRAG------------------------SRMQHVDA
LSR---------------------------------------------------------
------CTNIMVIQTNSFEDNLVICQGKDTKLKEIRQLLENT------------------
-------------------------------------ENKLYEMRNGIVYKKTNENRLLF
YVPIEMEEQVLYKYH---NELG---------------------------HVGRDKMIEAI
MKNYWFPNLKQKCSTHISNCLKCISFSPKTG-KTEGFLH-NIPKGNKPFEIIHIDHY-GP
VD-LARPK-------KHILVIVDAFTKFVRLYATKT-TNTKEVIQSLND-YFRAYSR-PK
CIISDRGACFTSG------------------DFDSFL-KECNVKHIKIATGSPQANGQVE
RINRSLGPMIS----KLIEPD--QGLHWDLV--LEKVEYTLNN-TL-HRSIKQYPSIMLF
------
>cqgypsy_29
--SDMLSKGIIRESE----SPYSCRVVLTRKKNG---E--------YRFCVNFR------
-PLNKLVERNHFPLPIIEDQIAKLQNRQFFTTLDMKNGFYH-------------------
---VDIAENSRKYLSFV-----TE-EG---QFE--YNKLPFGFTNSPSIFARYVMK-VLK
PYIDSGEIV-------VFIDDILAST------VTISDHLDLLSRLFRTLSDNHIELNVKK
CS------------------------FL----KTCIEFLG--YHVTYNQIRPSDRHIENV
SNFPVPTNDKSLQRFLGLMSYFRK--FIFRFNNIANPLYDLLNRKESQFRFEPNHFESFE
RLKNAL-ISKPVLSIYSPQLE--TQLHTDASSTGYGGILMQ--RQIFDNQFHPVMFFSRK
TS-ADESKLHSFELET---LAVFYSLERFRVYVFG--IHITIVTDCNALKATL-----AR
KDVNRKI-ARWALFIDEFD-HVIEHRSG------------------------AKMQHVDA
LSR---------------------------------------------------------
--MYCHVIEETDQSSSVFENALYVNQIKDPAIIKIKSDLENG------------------
--------------------------------------DSKDFEVRDNLVFRKYKNRLLL
YVPANMQESIFYKYH---DGLG---------------------------HFGVDKVCELV
KRSYWFPKLRPKLQDHIAKCVTCIAFNPKQK-KLDGPLH-LVDKSNVPFRTVHIDHL-GP
LE-KTKGK------NEHILAVIDAFTKYVKFYPTKT-TNSREVLKHLKS-YFIAYST-PD
VIVSDRGTAFTSD------------------QFKAFA-NDHGFRHQLVATACPQANGQVE
RYNRTAIPLIS-----KLVET--RNVEWDTA--LIDAEFLLNN-TL-NRSIGDIPSRLLF
G-----
>AAGYPSY10
-----IDAGIVEESN----SPYNSRVVMVPKKDG---S--------FRMAVDYR------
-LLNKKTVKDRYPMPDIEWCLNKLSGAEVFITVDLYSGYYQ-------------------
---IPVAEDSQECTAFS-----TR-DG---HYH--FLRMPFGLANGCSVFQRAMNQ-LTG
KLR-KEGIV-------AYIDDLVIGG------KSVEEVLAKFEKLLEVLQESGFTINLKK
SH------------------------FF----KTSVEFLG--FEVSKNGIRPGAMKTRAV
EEFPTPESVLQVQQFLGLAGFFRR--FIPRFSIVAAPLFTLL-KKDTKFEWKSEQMIAFE
KLKKSL-SERPLLVLFDPKCD--IELHTDASKDGLAGILLM----RTEEDWRPISYYSKR
TS-EAERKYHSYELEV---LAVVASVERFRHYLIG--TFFVVRTDCSAVRDTY-----SK
REMNARI-GRWFLKLTEYD-FRLEHRPG------------------------SSMRHVDA
LSR--------------------------------------------------NAIED--
EKSVDQVLCDMLSIEVSNVDFLVALQRQDARLCDIIDVMGRDPLS---------------
---------------------------------DEERQIQQNYRLEQHRLMRVVDGVKCF
VVPTRVRWRLVHTYH---DEMG---------------------------HFAEEKVLNRL
REKFWFPKMRKYIRSYIEACPQCAFHKSKGG-RPEGYLH-CVPKEPVPFSTVHMDHM-GP
FV-RSARG------NSYVVLLICGFSKFVVIRAVRS-TKTGPVLNFLGD-VTAMFGT-PS
RIVTDRGTAFTAK------------------IFEEYC-RVNAITHIKTAVGSPRANGQVE
RANRTVLNSIR-----CMVGE--HNMRWDEQ--VPKIQWSVNN-MP-NSTTNLSPS----
------
>AAGYPSY12
----LLENDIIEEST----SEFASPVVIVPKRTG---G--------HRMCVDYR------
-MLNAIIEKEYFPSNLVEEEINNLSGKRVFTLLDMMNGYLQ-------------------
---IGVAEDSRKYTAFV-----TP-DG---QYQ--FKRVPFGLSNSVSVFCRTMSK-IIE
PLK-EEGIS-------FYFDDVLIAT------KTEEENLALLERFLIEVSKSGMTLKVSK
CE------------------------FF----KTSLEYLG--HVVTEGCVCPGETKTEAV
EKFPVPVDPRGVRQFLGLTGYFRR--FVQNY-----------------------------
NLKFAL-TRRPVLALYNPSLE--HEVHCDASSFGLAGILIQ---VNEKHEAQPVMYFSRA
TT-DPESRYHSYELEV---LAVVESLKKFRYYLLN--KHFTVYTDCQSLALTR-----AK
KELNPRI-ARWWLTIQEFS-FDLKFRSG------------------------RQMNHVDS
LSR---------------------------------------------------------
------------------------------------------------------------
------------------------------------------------------------
NVVRPTEETVVKSLH---DDMG---------------------------HPGIEKTTELV
NQDFWFENMNAFVRQYVKCCIECAANKRGLD-ETRITIH-THLKQPIPFWVIHADYC-GP
FP-KSKRQ------NTQVLGIIDAFTRFIILRPTKT-CSTTGVISVLKE-ISQYFGT-PK
ILVTDRGAAFMAK------------------TFAEFC-EERDIKHSPVAAKTPRGNGQIE
RCFQYVTNALK----CFSTDT--DERDWDLN--LPAVQWAMNT-MK-NRTTGESPQL---
------
>woot
--QEMLDLGVIREA-----SPYASPMTVGKKKDG---T--------VRICLDAR------
-MINSKMIADCESPPAADELLRRFHEIRYMS-IDLRSSYWQ-------------------
---IPLSPESRQYTAFL-----YN-GR---SYT--YQVLPFGLKTAVGSFSRAMDV-VLG
TEV--EFVV-------NYIDDLLVAS------ETLNEHLEHLRQVFEKLKQARMTINLEK
SN------------------------FI----QKEVKFLG--HILI-NGIKADPEKISAI
RNFPVPQKTKHVRAFLGLCNFYRK--FCARYSAATQDLNKLL--RKGKWRWGRNEQEAFD
RVKDLF-LEAVLLRYPDLNKI--FYVQTDSSGYGLGAELYQ----IQEDGSGVIAFASRS
LR-GPELNYTTTEKEL---LGVIFALHKFRIYIQV--TKIIIRTDHQALKFL------SR
RLLSERL-TRWTLILGQYD-YEIELVKGKGMTPNSMDFDTRTVRLRNRVGKRKGNVVADI
LSR------------------------------------------YPSDGEASYEYPE--
QPIVAMFEVNNTPEILQLMSDLKQHQSDDPVLSQIIANKQSGAAAPDA------------
---------------------------------RTQRVWSQNFTNNVLVHRSQNSNDVCL
AIPESLVIKLVDYHH---QLLG---------------------------HFGATKVYNSM
KREYYWPNYRT-IKKRLRSCDLCQKTKSSNR-PHQGPL--TPILYDHIGDLVCVDFY-GP
LP-TGRLG------ASY-FVVIDVFSKFLKLYPLRK-ATAKIAAKRLIE-DFSGYIK-PK
CVLSDHGTQFISN------------------TWQNS--RAADIQPTLSSIRHPESN-PSE
RVMRELGRIFR-----AYCRE--NHASWVNH--LSNIEDCLNY-VP--ISTGFSPYEILY
------
>AAGYPSY4
----MEQWGVISRSA----TAYVNPLVTTVKKNG---D--------VRVCLDAR------
-RLNKVLVKDHEKPPNIQEILQKFHGSKYFSTIDLTASYWQ-------------------
---IPIKHEHRKYTGFM-----HN-SK---TYV--FNVLPFGLNTAVASFSRAMDL-ILG
PEI-LEFVE-------KYIDDLMVHS------ATFSEHITHLRRLFLRLRDAGLKVSISK
ST------------------------FF----QEQVDFLG--HIIGQNGISIDPAKTAAI
RNFPTPTSVQDLRSFMGLASYVAR--FVPNF-----------------------------
ELKDLF-LEHTMLNHPNFNQQ--FVVQTDSSIRGIGAVLLQ---KDEFDNNRIISYASRA
LK-PAEANYTVTELEA---LAIIWALDKWRQYLLG--RPIKIMTDHKALIFLK-----QC
KLLNGRL-TRWILFLQQYD-FEIEHVKG------------------------STNTIADV
LSR---------------------------------------------------------
------------------------------------------------------------
------------------------------------------------------------
YPPGTRSQELLKVYH---EEKG---------------------------HFGVYKTTNSI
KRSVYWRGMRKDIKNFIKQCLVCQLAKNQNF-KLVGKC--RSILPREKNQIISVDLY-GP
LP-IGTAG------VGHIFVILDVFTKFVTLCSIRK-PTAPVLWRHIEK-YIKDHGK-PE
ALLCDQGTQFTSK------------------VWAANC-ELQGIRLIHTCVRHPQAN-PVE
RVMREISRLCR-----TYCQE--NHKTWANK--IGNFAELLNT-VC-HESTNCSPYE---
------
>CPGYPSY5
QIQKMEEWGIISRAP----SSYINPLVVTMKKSG---E--------ARVCLDAR------
-RLNKVLERDNEKPPEVQRLLQKLEGTRYFSLIDLTSSYWQ-------------------
---IPVKKEHRKFTGFL-----FD-QR---SYV--FNVLPFGLNTAVASFSRAMDI-HLG
PEV-LQFTE-------KYLDDLLVHS------TTFDEHLGHLRTIFTKLREAGLTVSPSK
SE------------------------FA----KQSVKFLG--HVVGPAGVSVDPDKLKAI
EDFPCPTNERALKSFLGLVSYVSR--FTPNYAATAKPLYALL-KTTVGWKWERNEQDAFE
ATKKLF-LTYTTLRYPLTGKQ--FRVQTDSSYSGLGAILFQ---VDERGHRMVISYASRL
LQ-TAESNYSATELEA---LAVVWALNKWRQYLLG--GSFVVYTDHKALIFLK-----RC
QLLNGRL-TRWILFLQQFD-FEIVHCRG------------------------AENEAADA
LSR--------YPV----------------------------------------GAIG--
LRNAGDGRKLLIARMGAEVKEFRTLMSKLPAQQASDSDWRALWESAGDVEL---------
---------------R-----------------RGRRRYTKAKGVLFVKEE--RDQQWRT
VIPRSLIETTLKYFH---DDS----G-----------------------HFGLQKTYQAL
RSSVYWKGMRKLAKEYVRACLTCQYSKPSLR-PLCGSP--RSILPKAPNELISVDLF-GP
LP-AGPAG------VRYVFVMIDVFSKYVTFDSVKK-PTATVLWRKLER-RIQLLGK-PA
AVLCDQGTQFTAK------------------YWRKTL-KDNDIKLIFTSVRHPQAN-PVE
RTMRELSRLCR-----AYCQL--NHRSWAQQ--LTRFADWINC-AY-HESTERTPHELQL
GERPRD
>AAGYPSY5
-----EMWGIISRES----TAYINPLVVTMKKSG---D--------VRVCLDAR------
-RLNAVMEKDNEKPSDVQQIVQKFHDTRIFSLIDLTSSYWQ-------------------
---IPIKPSHRKFTGFL-----FE-TR---SYV--FNVLPFGLCTAVASFSRAMDV-ILG
PEI-LEFIE-------KYLDDLLVKS------SSFNEHLEHLRKLFTQLRVAGLTISASK
SE------------------------FC----KIKLKFLG--HIVGQDGVSIDPDKVSAI
QQFPEPCDQKSMKSFLGLASYVSR--FTPKYASVAKPLYALL-RADAGWRWSDEERQAFS
AVKQLI-LRHTTLRYPLLDKE--FCVQTDSSYQGLGAMLFQ---WDDQNDRMVISYASRL
LQ-AAERNYTATELEA---LAVVWSLNKWRQYLLG--TQFTVYTDHKALIFLK-----RC
QLLNGRL-TRWILFLQQFN-FDIQHCRG------------------------KDNEIADA
LSR--------YPE----------------------------------------GSTP--
TSLRSSERQFVLARLTAEEKGFRQLMRQLPVQQQTDEALLSLYLSSKDGVH---------
---------------R-----------------SGTREFTVVDDVLFVKNN--PKASWKI
VIPRNMIGVVLRFYH---DQS----G-----------------------HYGLQKTVQAM
NKVVYWIGMRADAKAYVRGCFICQRTKPMNS-RLHGTR--RSIIPDGPNELLSVDLF-GP
LP-PGPAG------VRYVFVMIDVFTKYVTLDAVKK-PTAYVLWGKLER-RMQELGK-PL
AILCDQGTQFTAK------------------YWVRML-KSSNIHLVYTSVRHPQAN-PVE
RTMRELSRLCR-----AYCRV--NHRLWAKN--LHQF-------SC--------------
------
>Osvaldo
-----LVKGCIEPSK----SPHTRTYSNGQGRKN---G--------WRLCVDFR------
-QLNSRSIKDAYPLPRVHHILD-LREARYITSLDLKDGYWQ-------------------
---IPMEKSSRPLTAFT-----VP-GK---LFQ--WKVMPFGLHSAPATFQRALDQ-VIG
PDM-MPHAF-------AYLDDKIVIG------RTRQEHMDNLREMFRRLRAANLRINIYK
CD------------------------F-----KKELIYLG--HKV---------------
------------------------------------------------------------
-------------------KP--FCLQTDASNYGLVAILAQ----TSEEGERVISYASRT
LN-SAERNYSATEKEC---LAIIWGIRKLRPYLEG--YHFVVVTDHMALKWLN-----SI
ESPSGRV-ARCALELQQYD-FEVRYRKS------------------------KQNVVADA
LSR---------------------------------------------------------
------------------------------------------------------------
------------------------------------------------------------
---------VLEENH---DAVTAG-------------------------HLGSRKTIARV
AARYYWPGMYRNVRNYVQRCEVCQRYKPSQL-QATGQM--LMQVPEEPWTTVCADFV-GP
LP-RSKHG------NTMLLMFIDRFSKWTEMVPLRS--AITAALQKFRERILARFGA-PK
VPITDKGTQFTSR------------------AFKNFL-DELGVRHQLTAPYTPQEN-PTE
RANRTMKTKIA-----QFAGS--DQRCWDEA--LPELTLAVNS-SV-SASTGYTAA----
------
>cqgypsy_7
--DRLLKLDIIEPSN----SDWSLHVVPVTKANG---D--------MRLCLDAR------
-KLNAKTIKDAYPLANTMRILSNLGKNLYFTVIDLKDSFLQ-------------------
---VKLKENSKKYTSFK-----IIGRG---LFQ--YKRLPFGLINSSATLSRILDK-VLK
DGKYEPFIF-------AYLDDIIVAT------TTFEDHIKYLRIVADCLREANLSVNIDK
CK------------------------FC----VKRIKYLG--FILSQNGFQPNPERVAAI
SKFARPTTPKEVRRFLGMAGYYRN--FIQNFSGIASPISDLLRGKPKKIIWTPEAEKAFI
KLKECL-MAEPVLANPDWSKE--FIVQTDASDLAIAGILTQ----NLDDGEHIIAYFSRK
LS-AAEKKYGPTDKEG---LAALESIEHFRSYLEG--SHFDLITDCSAITFIR----NSK
WRPSSRL-SRWSVKFQEYD-MTPKHRKG------------------------KENVVCDT
LSR---------------------------------------------------------
-----AVCAIFPDTTSHWYTNLKTKIEHEPDKYPNFKIENDS------------------
----------------------------------------ICKLISTRSQIHDGRFEWKI
LVPPDKINQIVKQEH---EQLM---------------------------HLGFDKTFDRI
RLRYYWPKMKIDIKNILSKCSNCKQCKYPTV-ATVPLMG-QQKNVYRPFQMIAIDFI-SG
FT-RSKKG------NTDLLVVLDIFSKFVRLFPVRN-ISANVCSQILREEWFLKYGA-PE
VLISDNAVSFTSN------------------AIKNLL-NEFDVYHFLNSRRHCQNN-PVE
RVNRVILSCIR-----TYSKD--DHKIWDSK--ISEIEFSLNN-SV-HSSTGFTPYFVIH
G-----
>AAGYPSY3
-----LDAGIIEPSN----SDWSLNCVPVVKPHK------------VRLCLDAR------
-KINERTVRDAYPLPHPCRILGQLPQAKYLSTIDLSEAFLQ-------------------
---VPLEKASRKYTAFS-----VQGKG---LFQ--YTRMPFGLVNSPATLARLMDR-VLG
HGVLEPYVF-------VYLDDIVVVT------ETFEHHVQLLQEIARRLNRANLMINMEK
SQ------------------------FG----VPEIPFLG--YLLSSEGLRGNPDKIRPI
VEYERPTTITKLRRFLGMANYYRR--FIPNFSETCGPLSDLLKSKTKIIGWNEAAEGAFC
RIKEQL-ISAPILGSPDFSRE--FTIQTDASDVAVAGVLTQ----QQEDGERVISYFSRK
LT-TPQKNYHAAEKEA---LAALLSIEAFRGYIEG--YHFTLVTDSSALTHIL----KTK
WKVGSRC-SRWSLDFQQFD-MTVVHRKG------------------------KENVVPDA
LSR---------------------------------------------------------
-----SIAVVQDSPTSVWYTSLMEKVTRRPDDYVDFKVEDGK------------------
----------------------------------------LYKFIAVKNVPYDSRFEWKQ
VLPTEEVFGVLKQAH---DDKF---------------------------HPGFDKTLALV
QQRYYWPKMAKDIRAYIQACSTCKEVKPSYV-QTTPEMG-KMRCASRPWQIISMDFI-GP
LP-RSRKG------NQHILVICDYFSKWVMIQPVKK-LDSSAMCVILKNQWFYRNSV-PE
IIITDNGSSFVSK------------------EFKELI-DHFKITHWLNSRYHSQSN-PVE
RVNRSINAAVR-----SYVQE--DQRIWDTK--IPEVELMLNT-SV-HSSTGFTPY----
------
>cqgypsy_65
--QRLLDTGILERSN----SDWSLNCVPVIKPNK------------VRLCLDAR------
-KINERTVRDAYPLPHPGRILGQLPKANYLSTIDLSEAFLQ-------------------
---VPLAEESRKYTAFS-----VQGKG---LFQ--YRRMPFGLVNSPASLARLMDN-VLG
HGELEPNVF-------VYLDDIVVVT------ETFVHHVQLLEEIARRLTAANLSINLAK
SK------------------------FG----VAEIPFLG--YLLSTSGLRANPEKTRPI
VEYERPTTITKLRRFLGMANYYRR--FISDFSGVTAALTDLLQTKSKTIQWNEAAEEAFC
HIKELL-ISSPILGSPDFTKE--FVIQTDASDVAVAGVLTQ----QHDEGERVISYFSHK
LT-TAERNYHAAEKEA---LAALLAIEAFRGYVEG--YHFTLITDSSALTHIM----TTK
WKVGSRC-SRWALDLQGYH-MTILHRKG------------------------KENVVPDA
LSR---------------------------------------------------------
------AVAQVDEPSSSWYATMKAKVLANPDDYVDFRVENDQ------------------
----------------------------------------LLKFVTVQDGPYDSQFEWKL
IPRQSEIPAILQQCH---DSCF---------------------------HPGYDKTLARI
RQRYYWPKMTVEIRHYVQQCVTCKEVKASSV-PVAPEMG-KMRVATRPWQIVSIDYV-GP
LP-RSRRG------NQHMLVVSDLFSKWVMIQPVRS-ISSSSLVSILKEQWFFRNSV-PE
IVITDNASCFLSK------------------EFKDFI-DHFKVTHWLNSRYHSQAN-PVE
RVNRTVNAAIR-----TYCKD--DQRMWDTR--AVEIEMILNT-SV-HGSTGFTPFFITR
G-----
>cqgypsy_61
--DKWIEAGVVERST----SDWALLIVPVVKKSE---DDTGETQMKVRMCLDAR------
-KLNERTRRDAYPLPHQDRILGRLGKSRFLSTIDLSKAFWQ-------------------
---VPLDPESRKYTAFR-----VFGRG---LFQ--FTRLPFGLVNSPATLSRLMDR-VLG
YGELEPNVF-------VYLDDIVIAN------DTFEDHLRCLREVAKRLKAANLSINVEK
SK------------------------FC----VPELPYLG--FILSKEGVRPNPDKVEAI
INFERPSSVRSLRRFLGMVNYYRR--FIEGFSDVTAPLTDLLKGKPKVVQWNAAAEGAFI
ELKQRL-ISAPILANPNFELP--FTVQTDASDSAIAGVLTQ----EHDGVEHVIAYFSRK
LT-TPQRSWKAAEKEG---LAALEAIEKFRPYIEG--TQFTLITDSSALSFIM----NTK
WKSSSKL-SRWSMLLQQYA-MTVRHRKG------------------------SENIVPDA
LSR---------------------------------------------------------
-----SVEAVDVGSREDWYADLFRKVAESPDDYVDYKIENGK------------------
----------------------------------------LYRFISSPSDVMDYTFEWKL
CVPTELRKSVLKEEH---DESM---------------------------HPGYEKTIQRL
KMRYLWPRMAVQCKKYIKACSVCKQSKPSTV-GSVPVMG-NQRITNKPFQILALDFI-QN
LP-RSKNG------KCHLLVLLDMFSKWTVLVPLRK-IEAKEVCGIVEDQWMRRFGT-PE
IIISDNATTFLGK------------------EFQALL-RRRGIQHWPNARHHSQAN-PVE
RANRTINACLR-----TYMKE--DQRVWDSR--IAEVEEMMNT-TV-HSSTGLTPYRILY
G-----
>cqgypsy_56
--DNMLKLQVIEPSK----SDWSLSTVPVIKPTG---E--------VRLCLDAR------
-RLNERTVRDAYPLPHQDRILSRLGSCKFLSTIDLTKAFLQ-------------------
---IPLNPASRKYTAFA-----VLGRG---LFQ--FTRLPFGLINSPATLARLMDE-VLG
FGELEPNVF-------VYLDDIVVVS------ETFEAHLASLAEVARRLKTANLSINLDK
SK------------------------FC----VSELPYLG--YVLSPDGLRPNPDRVEAI
LNYERPNSLRSLRRFLGMANYYRR--FIPHFSDMSAALTDLLKKKPKNLIWNPRAEQSFL
QLKESL-IAAPVLANPNFDLP--FQIQCDASDSAIAAILTQ----EHADGERVVAYFSQK
LS-PAQKAYAASEKEG---LAVLSAIEKYRPYIEG--THFIVVTDASALTHIM----NGK
WRTSSRL-SRWSIDLQGYD-LEIRHRRG------------------------KDNVIPDA
LSR---------------------------------------------------------
----SLEISSLEEDGDAWYSSMYKKVLATPDEFVDFKVEEGK------------------
----------------------------------------LYKFIPAQTEVLDFRFEWKL
CVPEKMRENILREEH---DEAL---------------------------HVGYEKLLEKL
RARYFWPRLATSARKYIEKCRICKECKPSNT-SQHPTMG-NPRLATKPFQILAIDFI-QS
LP-RSRAG------NMHLLVLLDLFSKWTVLVPVKK-ISASIVIKILEEQWFRRYSV-PE
ILISDNATSFLSR------------------EFKDFL-GRYQVQHWANSRHHSQAN-PVE
RLNRSINACIR-----TYVKL--DQRLWDTK--ISQVEYTINN-TW-HSSTGFTPYKILY
G-----
>AAGYPSY2
---NMFQEGVIEQSD----SDWALPVVPVAKRDSQ--E--------VRLCLDAR------
-KLNERTKRDAYPLPHQNRILSHLGQVKYLTTIDLSQAFLQ-------------------
---IPLSPESRRYTAFS-----IPGRG---LFQ--FTRLPFGLVNSPATLSKLMDR-VLG
HGALEPSIF-------VYLDDIVIAS------QTFDEHLQKLEDLARRLREANLSINLSK
SK------------------------FC----CQELPYLG--YILSQDGLRPNPDRVKAI
LGYQVPKSVRQLRRFLGMINYYRR--FIANY-----------------------------
------------------LFP--FTVQTDASDNAIAGVLTQ----VQNGEEKVIAYHSEK
LK-GAELHYHAAEKEG---LAALRCIEKFRGYIEG--TKFTLVTDSSALTFIM----RAK
WRSSSRL-SRWSIELQQYD-MEIRHRKG------------------------KENIVPDA
LSR---------------------------------------------------------
------------------------------------------------------------
------------------------------------------------------------
-------------SH---DENL---------------------------HIGFSKCVEKI
KQRFYWPRMSADIKKYIGTCESCKENKHSTV-STAPEMG-KQRVANRPFQIICMDYI-QS
LP-RSKQG------NAHLLVVMDLFSKYCLLAPVKK-ISTVTLCKILEEQWFRRLSV-PQ
IVISDNATTFMSR------------------DFQNLL-EKYEVHHWANARHRSQAN-PTE
RLNRTINSMIR-----SYVKQ--DQKLWDSK--ISEIEFVLNN-TI-HSTTKFSPHCV--
------
>cqgypsy_52
--DAMLENNIIEPSD----SDWALPVVPVKKRDSE--D--------VRLCLDAR------
-KLNERTKRDAYPLPHQNRILSHLGPFKYLSTIDLSQAFLQ-------------------
---VPLNEDSRKFTAFS-----IPGKG---LFQ--FTRLPFGLINSPATLSKLMDR-VLG
HGALEPSIF-------VYLDDIVVAS------HSFDDHIQKLQDLARRLSQANLYINYEK
SN------------------------FC----CPELPYLG--YILSRDGLRPNPDRVQAI
LGYQVPNSIRALRRFLGMINYYRR--FIENFSEITAALTNLLKNKPKRVQWTKEADEAFQ
VIKERL-ISAPVMANPDFSVP--FCVQTDASDSALAGVLTQ----VHDGVEKVIAYHSEK
MN-GAELNYHAAEKEG---LAALRCIEKFRGYIEG--THFTLVTDSSALSFIM----RSK
WRSSSRL-SRWSITLQQYD-MEVKHRRG------------------------KDNIVPDA
LSR---------------------------------------------------------
-----SMESLGANDGDAWYNNLFQAVNEDPEKYMDFRIDDGR------------------
----------------------------------------LYKLVSSQSDVLDYRFEWKE
CVPESKRQEVLKSEH---DGKL---------------------------HIGFEKCIEQL
KRRYYWPRMSADLKKHIGRCDSCKENKHSTV-SMAPEMG-KQRVATKPFQIVCMDYI-QS
LP-RSKQG------NAHLLVILDIFSKYCLLVPVKK-ISASSLCTIFEQNWLRKLSV-PQ
YLITDNATTFLSK------------------EFQELL-QKYEIQHWANARHRSQAN-PVE
RQNRTINAMIR-----TYVRE--NQRLWDTK--ISEIEHVLNN-TV-HSTTKFTPHRIVF
G-----
>cqgypsy_60
--EKMLRDGIIEPSE----SDWALPVVPVKKRDSE--E--------IRLCLDAR------
-KLNERTKRDAYPLPHQNRILSHLGPFKYLSTIDLSQAFLQ-------------------
---VPLSEECRKYTAFS-----IPGMG---LFQ--FKRLPFGLINSPATLSKLMDK-VLG
FGALEPSIF-------VYLDDIVVAS------HTFDDHIAKLTELAERLKNANLRINLEK
SK------------------------FC----CYELPYLG--YILSREGMRPNPDRVQAI
LGYEAPNSVRSLRRFLGMVNYYRR--FIDKFSELTAPLTDLLKNKPKRVVWSKAADLAFR
AIKERL-ISAPVMANPDFKLP--FCVQTDASDTAIAGVLTQ----VHDGVERVIAYHSEK
LK-GAELNYHAAEKEG---LAALRCIEKFRCYIEG--THFTLVTDSSALTFIM----RAK
WRSSSRL-SRWSITFQQYD-MEVKHRKG------------------------KENIVPDA
LSR---------------------------------------------------------
-----SIETLDVGDDDNWYRNLYNAVEDDPEKYLDFRIENGK------------------
----------------------------------------LFKFVSSKSDVLDYRFEWKE
CVPESAREQVMRQEH---DGCL---------------------------HIGFEKCIEKL
KRRFYWPRMSAELKKYINRCDTCKETKHSTV-STEPMMG-QQRVAVRPFQIVCMDYI-QS
LP-RSKKG------NAHLLVVLDVFSKYCLLAPVRK-ISSASLCSILEEQWLRKLSV-PQ
YIITDNATTFLSK------------------EFQDLL-KRYGIQHWANARHRSQAN-PTE
RLNRTINAMIR-----TYVRQ--DQRLWDTK--ISEIEFILNN-TV-HATTKFTPHRVVF
G-----
>cqgypsy_4
--DRMLELDVIEEAKF---SPWNNPLVAVKKKTG---Q--------YRVCLDAR------
-HLNSIMVNEGFPIPQIASIMNNLSGCEFISSIDLKDAFWQ-------------------
---LPLQEDSRPLTAFT-----VPSRG---HFQ--FKVVPFGLCTASQALARLMTH-LFA
DLE--PHVF-------HYLDDVVICS------RTFEEHMDLLEEVSKRLREANLTISEEK
SQ------------------------FC----RREIKYLG--YVLNEQGWTVDEEKINCI
VQFPVPTCRKDVQRFLGVCNWYRR--FIADFSRLAVPLTELT-KAKVKFKWTPQAEESFL
KLKAAL-VSAPVLAMPDYSKP--FSVACDASDVAIGAVLTQ----EVNGEEHPICYFSQK
LS-SSERKYSVTEREC---LAVIRAIEKFRGYIEG--VRFTVHCDHSALTYLR-----SM
KNPTALM-SRWILRLNAFD-CDIQYRKG------------------------SINVVPDA
LSR---------------------------------------------------------
--IVAALVFVLSTIQDPWYLKLVKNVKKDPDKFPDFRIINDE------------------
----------------------------------------LFKNCLIKEEVGVMSHRWKK
VVPLEERTAVIQRFHDCASAA----------------------------HLGFCKTWQKI
QRNFYWPKMMEDVAVYVRSCTTCKASKAPNT-TMMPNMG-GAKPARLPWELVSIDFV-GP
FT-RSRSG------NTVMMVIVDWVTKYVIAHPMRS-ADSVKMVEFLEQNVFLKFSR-PR
IILSDNGKQFVSS------------------VFKAML-ARHKITHMKTAFYCPMVN-NAE
RVNRVLVTGIR-----ALLDE--DHRAWDEN--LQGIVAAINS-AK-HDVTGVSPHFANF
G-----
>cqgypsy_1
--NRLLNLDVIEECEGS--ADFLNPLLPIKKPTG---K--------WRICLDSR------
-RLNSMTKRDEFPIPNMSTILQRIQRVKYFSVIDLTESYYQ-------------------
---VELEDEAKNKTAFR-----TN-KG---LYR--FKVMPFGLSNAPATMCRLMSK-VLG
HDL-EPYVY-------VYLDDIIITS------ESFEEHVRLIRCVAERLAAAGLTINILK
SK------------------------FC----QTSIKYLG--YVLSEDGLATDVAKIQPV
LDYPAPRTVKDVRRLLGLAGFYQK--FVRNYSEITTPITDLLKKGRKKFAWTQEADEALR
KLKEAL-VSAPILANPDFSKA--FIIETDSSDLAIGSVLTQ----IQDGERKCIAYFSKK
LS-STQKKYSATEREC---LAVLLSIENFRHFVEG--SRFIVQTDAMSLTFLQ---TMSI
ESKSPRI-ARWALKLSKYD-LVLQYKKG------------------------SENISADA
LSR---------------------------------------------------------
-----SIFKIDWELPDPYVEGLKKMIEQHPDRYRDFKIVDGD------------------
--------------------------------------IFKYITNSALLED--PTFRWKR
VVPLAERRKLVETAH---NEA----------------------------HLGYLKTLGKV
RERFYWPRMASDVKRVCFSCQVCKESKVPNQ-NVQPPCG-KQKMCSRPWEMISMDFL-GP
YP-RSRRG------NIWILVICDFFSKFVIVQCMKT-ATAPAVCTALENLVFNLFGA-PS
ICITDNAKVFLSD------------------AFRKCL-DRYGVSHWNLAVYHPGPN-PSE
RVNRVIVTAIR-----CALNRQADHRDWDEN--VQQIAKAIRT-SV-HDSTGFTPFFINF
G-----
>cqgypsy_3
--ERMKELDVIEESD----SDWCNPLLPVRKSSG---E--------WRLCLDCR------
-RVNEVTKKEAYPFPDMQVILGRIEKARFFSIIDLSKAYWQ-------------------
---IPLAMESRDYTSFR-----AG-KS---LYR--FKVMPFGLTGAPTTQTKLMNK-VL-
GYDLEPNVF-------VYLDDIVVTS------HTFEEHLQLLQKIADRLAAANLSISIEK
SR------------------------FC----QKKISYLG--YVLTEEGLSIDSQKLEPI
LSYPAPTTIKEIRRLLGMVGFYKQ--FIPNYSTVLAPITDLL-KGKSKIGWTERAEKALN
EIKSLL-TSPPVLANPDFSQP--FVIESDASLVAAGAVLVQ----YQAGIRRPIAFFSKK
FS-ATQVKYSATEREC---LAVILAIEKFRHYVEG--TRFKVVTDAQSLKWLN---QVSI
EGNSARL-VRWALKLQQHD-IILEYRKG------------------------KLNVVADA
LSR---------------------------------------------------------
-----AVPEPDVFTIDLDLERLKKNIAKDEERYKDFRVIRGK------------------
-----------------------------------------VYKFVASSTPNDQRFEWKM
VPTKAERILILDAEH---SVA----------------------------HFGFYKTLKKI
QEKYYWPGMTVDVKRFCRGCEVCRTSKYPNT-ARVPPIG-RSKVASMPWQMISVDYM-GP
FP-RSKHG------NTVLLVITDHFSKFVIIQPMRE-AKTTALVAFLESMVFLQFGV-PE
IVISDNGPQFKSA------------------LFGNLL-KRYKVNHWKNASYHPANN-PTE
RVNRVIVAAIR-----TYLKD--DQREWDEN--INQVALAIRT-AV-HESTEFTPYFINH
G-----
>AAGYPSY1
---RWKSLNVIEECS----SEFASPLVPVKKANG---K--------IRVCLDSR------
-RINSVTKKDAYPMRNMTDIFYRLQKAKYFSIVDLKDAYFQ-------------------
---IPLKESSRNFTAFR-----TP-KG---LFR--FKVVPFGLKNAPFTMNRLMNM-AI-
GFDLEPFVF-------VYLDDIIIAT------ETIEEHFRLLKEVALRLKRAGLTISVEK
SR------------------------FC----RKQVKYLG--YILTENGLSIDSAKLEPI
LNYPRPKSIRDIRRLMGLMGFYQK--FIPRY-----------------------------
------------------TKP--FIIETDASQLAVGAALLQ----QFNDGKRIIGYFSKK
LS-STQRKYAATEKEC---LAVLLAIENFRHYIEG--TTFTVVTDCKSITWLF---SITA
ANANSRL-LRWALKLQSYD-FTLQYRKG------------------------KDNVLADC
LSR---------------------------------------------------------
------------------------------------------------------------
------------------------------------------------------------
-------------IH---NIA----------------------------HLGYEKTLNAL
KQKYFWPKMASDVKKFCKECVSCKTSKGINV-NPTPPMGSQKKSCDYPWQFLTLDYV-GP
FP-PSGKGR-----STCLLVVTDVFTKFIMVQPFKQ-ATASSLVQFLEQAIFLLFGV-PE
IILTDNGSQFTSK------------------EFATLL-KRHGVKHWLTPSYHPQVN-NTE
RVNKVVTTAIR-----ATLKG--NHKQWTEN--LQEIACAIRN-SV-HDSTKFTPYFL--
------
>cqgypsy_64
--ERYRQMDAIEECT----SEWANPLVPVRKSNG---K--------LRVCLDSR------
-RINAMTKKDSYPMRDMKGIFHRLQSACYFSVIDLKDAYFQ-------------------
---IPLKEDCRDFTAFR-----TS-KG---LFR--FKVCPFGLTNAPFTMCRLMDK-VI-
GFDLEPHVF-------VYLDDIVVAT------KDLSEHLRLLGIVAERLEKANLTISLDK
SQ------------------------FC----KKQVNYLG--YLLTGQGVAIDSKRIDPI
LNYSRPKSVKDIRRLLGLAGFYQR--FISNYSKIVAPISDLLRKEKNKFQWTEAAEEGFQ
ELKAAL-VSAPILANPDFAEP--FVIESDASDNAVGAALIQ----KLDGEPRIIAYFSKK
LS-STQKRYASVEKEC---LGVLLAIEHFRHYVEG--SRFKVVTDARSLLWLF---TIGV
ESGNSKL-LRWALKIQSYD-IELEYRKG------------------------KQNITADC
LSR---------------------------------------------------------
-----SLDAISVAQVDPEYQDLVKQITMDPQAYTDFRVVDGS------------------
----------------------------------------VYKFVKNKGKVEDSRFCWKV
YPPKSEREEILRKTH---GTA----------------------------HLGFEKTLATL
RERYFWPLMNTETKRFCQDCLVCQTSKATNV-NTTAPLKVQRKIAEYPWQFVTMDYV-GP
LP-ASGKGR-----STCLLVLTDVFSKFVLVQPFRQ-ATADSLVPFVENMLFLLFGV-PE
VILTDNGTQFTSK------------------LFQDLL-SRYHVTHWRTPSYHPQIN-DSE
RANRVITTAIR-----ATIKK--DHKDWANN--IQTIANAIRN-SV-HDATKYTPYFVLF
G-----
>cqgypsy_2
--QRYKDLDAIEECT----SEWANPLVPVRKSNG---K--------LRVCLDSR------
-RINALTKKDSYPMRDMKGIFHRLGSANYFSVIDLKDAYFQ-------------------
---IPLKEECRDYTAFR-----TS-KG---LFR--FKVCPFGLTNAPFTMCRLMDR-VI-
GFDLEPQVF-------VYLDDIVVAT------KTLDEHLELLKIVAERLRNANLTISLDK
SR------------------------FC----RKKVTYLG--YLLTGEGVSIDNSRIEPI
LNYSRPKCVKDVRRLLGLCGFYQR--FIQNYSRIVSPISDLLKKEKKKFTWTEAAEEGFQ
ELKTAL-ISAPILANPDFSLP--FEIESDASDNAVGAALVQ----KVDEETKIVAYFSKK
LS-STQKRYASVEKEC---LGVLLAIQHFRHFIEG--SRFKVVTDARSLLWLF---TIGV
ESGNSKL-LRWALKIQSYD-IELEYRKG------------------------KNNITADC
LSR---------------------------------------------------------
-----SLDAIGIASVDPEYQELTKKILSDPQGYPDFRVVEGQ------------------
----------------------------------------IYKLVKNEGRMEDTRFCWKI
YPAQGERSSILERIH---GTA----------------------------HLGFEKTLAAL
RERYFWPLMSSQTKRFCQNCLICQTSKATNV-NTTAPLTTQRKIAEHPWQFVTMDYI-GP
LP-ASGKGR-----NTCLLVITDVFSKFVLIQPFRQ-ATAESLCPFVENMVFQLFGV-PE
VLLTDNGTQFVSK------------------LFQDLL-NRYNVSHWKTPSYHPQIN-DSE
RVNRVITTGIR-----ATIKR--DHKEWSNN--IQTIANAIRN-SV-HEATHYTPYFVMF
G-----
>Cer1
-----LNQKVIRESK----SPWSSPVVLVKKKDG---S--------IRMCIDYR------
-KVNKVVKNNAHPLPNIEATLQ-LAGKKLYTVFDMIAGFWQ-------------------
---IPLDEKSKEITAFA-----IG-SE---LFE--WNVLPFGLVISPALFQGTMEE-IIG
DLL-GVCAF-------VYVDDLLIAS------KDMEQHLQDVKEALTRIRKSGMKLRASK
CH------------------------I-----KKEVEYLG--HKV---------------
------------------------------------------------------------
-------------------RP--FMIYTDASRKGIGAVLAQ---EGPDGQQHPIAFASKA
LS-PAETRYHITDLEA---LAMMFALRRFKTIIYG--TAITVFTDHKPLISLL-----KG
SPLADRL-WRWSIEILEFD-VKIVYLAG------------------------KANAVADA
LSR---------------------------------------------------------
------------------------------------------------------------
------------------------------------------------------------
---------LLKELH---EGMLAG-------------------------HFGIKKMWRMV
HRKFYWPQMRVCVENCVRTCAKCLCAND----HSKLTSSLTPYRMTFPLEIVACDLM--D
VG-LSVQG------NRYILTIIDLFTKYGTAVPIPD-KKAETVLKAFVERWAIGEGRIPL
KLLTDQGKEFVNG------------------LFAQFT-HMLKIEHITTKGYNSRANGAVE
RFNKTIMHIMK------KKTA--VPMEWDDQ--VVYAVYAYNN-CV-HENTGETPM----
------
>crns1
--EHMLELGIIRTSS----SHWSSPLHMVPKKSKG--D--------WRPCGDYR------
-SLNYATIPDRYPIPHIHDFASTLCHTNIFSKLDLVRAYYH-------------------
---IPVAPDDIPKTAIT-----TP-FG---LFE--FTRIPFGLRNAAQTFQRFMDE-VLR
GLP---FVY-------AYLDDVLIAS------TSPTEHAAHLRAVFERLSTYSIRLNIDK
CL------------------------FG----VTSLDFLG--HHIDSTGISPLPDRILAL
ESFPIPTTLTQLRRFIGIINYYRR--FIPHCADILQPLTDLLGSKEKSVTLPPVAIAAFE
RAKQAI-AHATKLSFLDTHESTKLILTTDASNAAVGAVLHQ----VVNNASQPLTFFSQK
MQ-AAQTRYSTFGREL---LAIYLAIRHFRHLLEG--KSFTIQTDHKPLTYAF---NAKP
DRYSPRE-IRHLDYISQFT-TDIRYTPG------------------------SDNVVADA
LSR---------------------------------------------------------
-----PDINALQPSKQLDLAKLANLQHSDPNFLPILSFP---------------------
---------------------------------SFQVSSIPLPLQSGSIFCDMSTGSARP
IVLEAFRRVVFDHFH---GFS----------------------------HPGIRATRKLI
SARFVWPFMNKDLTSWAKQCIACQRSKVTR--HANSPIG-SFAVPDARFTHVHLDIV-GP
LS-P-SNG------FTHILTMIDRFTRWPVAVPISD-TSAETVAFSFLQHWVSNFGI-PS
TVTTDRGPQFQCN------------------LFREFS-TLFGFHHISTTAYHPCSNGLVE
RFHRYLKAALT-------AQM--NPSSWSFS--LPLILLAIRS-TI-KEDLHCSPAELVY
------
>cqgypsy_47
--DKMLNDNIIEETV----SEWNSPLLLVPKKST---D-DSKK---WRLVIDYR------
-KLNNVLQDDKFPLPNIEEVIESLAGAKYFSHLDLTQGYYQ-------------------
---CEIRPEDRSCTSFC-----TN-RG---QYQ--MTRLPMGLKNSPSIFSRLMTV-AMA
GLN-MERCL-------VYLDDIIVFG------KTLEDHNRNLFDVFERLRQTNLKLNPLK
CN------------------------FL----KKELIYLG--HTVSEEGIKPDPSKIEII
KKWSSPKTADEVKRFVAFSNYYRK--HIKNFAKLCSPLNRLT-RKGVDFEWSEECENSFQ
HLKNCF-ITPPILDYPDFSDKNTFTLHTDASGKAIGAVLSN-------QNGRPIAFASKA
LN-KAEINYSTIEKEL---LGVVWAIRHFRPYLYG--RRFDVYSDHRPLVYLF-----TL
TDPSSRL-TKFRLALEEYK-FDVIYKKG------------------------SENVIADA
LSRISIEDLQALTPQINFVCTRAQNKNKIKSAEKNEDKSEVATDYIQIQIGNNENEFKIE
DGTLIINPKTSISHLRGVLKRLVVFTEKNPIKGLVMQNTQTY------------------
---------------------------------KKIKEQIEALKINGMPPIIVIGNEIKH
VENKDEQQLIINNYHILPTAG----------------------------HAGIKRTQNTI
KQRYYWKSMDQDISNFIKKCVKCQQNKSF---RTKVPMT-MTSTAKTAFEKIFLDIV-GP
LL-PDAYG------NQYILTTQCDLSKFITATPIID-KSTNAVAKAFVEAIILNYGV-PD
QILTDRGTEFMSS------------------VFTKIC-DMLKIEKLNSTAYHHETIGALE
NSHKVLGNFLR-----IQANN--SYGYWSAW--VPYYKFAYNT-TV-HSATSKTPYELVY
G-----
>Stalker
-----ISDKIVEPSV----SEYNSPLLLVPKKSL---P--------WRLVIDYR------
-QINKKLLSDKFPLPRIDDILD-LGRAKYFSCLDLMSGFHQ-------------------
---IELEENSRNITSFS-----TS-NG---SYR--FTRLPFGLKIAPNSFQRMMTI-SFS
GLE-PSQAF-------LYMDDLMVIG------CSEKHMIKNLTDVFNVCRKYNLKLHPEK
CS------------------------FM-----HEVTFLG--HKCKE-------------
------------------------------------------------------------
-----------------------FCIITDASKQACGAVLTQ----NRNGIQLPIAYASRS
FT-KGESNKSTTEQEL---AAIHWAITHFRPYIYG--KHFTIKTDHRPLTYLF-----SM
TNPSSKL-TRMRLELEEYD-FTVEYLRG------------------------KDNFVADA
LSR---------------------------------------------------------
------------------------------------------------------------
------------------------------------------------------------
---------ILSTYH---DDPIQGG------------------------HTGITRTLAKI
KRHYYWKNMTRHIKEYIRRCHKCQMSKTTT--HTKTPLT-YTETPTNAFDIVIVDTV-GP
LP-KSEYG------NEYIVTLICDLTKYLVTIPVAN-KSANTVAKAIFENFILKYGP-MK
TFISDMGTEYKNN------------------VIQDMC-KYMKIENLTSTAYHHQTLGTIE
RSHRTFNEYIR-----SYISA--DKTDWDVW--IQYFTYCFNT-TP-SVMHNYCPY----
------
>412
-----IKDKIVEPSV----SQYNSPLLLVPKKSS---P--------WRLVIDYR------
-QINKKLLADKFPLPRIDDILD-LGRAKYFSCLDLMSGFHQ-------------------
---IELDEGSRDITSFS-----TS-NG---SYR--FTRLPFGLKIAPNSFQRMMTI-AFS
GIE-PSQAF-------LYMDDLIVIG------CSEKHMLKNLTEVFGKCREYNLKLHPEK
CS------------------------FM-----HEVTFLG--HKCKE-------------
------------------------------------------------------------
-----------------------FCITTDASKQACGAVLTQ----NHNGHQLPVAYASRA
FT-KGESNKSTTEQEL---AAIHWAIIHFRPYIYG--KHFTVKTDHRPLTYLF-----SM
VNPSSKL-TRIRLELEEYN-FTVEYLKG------------------------KDNHVADA
LSR---------------------------------------------------------
------------------------------------------------------------
------------------------------------------------------------
---------ILSTLH---DDPIQGG------------------------HTGITKTLAKV
KRHYYWKNMSKYIKEYVRKCQKCQKAKTTK--HTKTPMT-ITETPEHAFDRVVVDTI-GP
LP-KSENG------NEYAVTLICDLTKYLVAIPIAN-KSAKTVAKAIFESFILKYGP-MK
TFITDMGTEYKNS------------------IITDLC-KYLKIKNITSTAHHHQTVGVVE
RSHRTLNEYIR-----SYIST--DKTDWDVW--LQYFVYCFNT-TQ-SMVHNYCPY----
------
>Blood
-----IDDGIVEPSM----SEYNSPLLLVPKKPL---P--------WRLAVDYR------
-QINKKLLSDKFPLPRIEDILD-LGRAKYFSCLDLMSGFHQ-------------------
---IELEKRYRDITSFS-----TA-NG---SYR--FTRLPYGLKVAPNSFQRMMTL-AFS
GLE-PSQAF-------LYMDDLVVIG------CSEKHMLKNLTNVFELCRRHNLKLHPGK
CS------------------------FM-----KEVTYLG--HKCKE-------------
------------------------------------------------------------
-----------------------FCITTDASKQACGAVLTQ----DHNGQQLPVAYASRM
FT-QGESNKSTTEQEL---TAIHWAINHFRPYIYG--KHFMVKSDHRPLSYLF-----SM
KNPSSKL-TRMRLDLEEYD-FTVEYLKG------------------------KDNHIADA
LSR---------------------------------------------------------
------------------------------------------------------------
------------------------------------------------------------
---------ILTKFH---DDPIEGG------------------------HTGISRTQSKI
KRFYYWPQMTKTISKYVKTCLKCQQAKITT--HTKTPLT-LMPTPATAFDTVLIDTI-GP
LP-KSEDG------NEYAVTIICDLTKFLVTIPTPN-KSAKTVAKAIFELFVLKYGP-MK
TFITDQGTEYKNS------------------LMNELC-KYMHIENLTSSAHHHQTLGTIE
RSHRTFNEYIR-----SYISV--NKSDWDIW--LPYFTYCFNT-TP-SIVHDYCPY----
------
>mdg1
-----IKDGIVEQSI----SEYNSPLLLVPKKSL---P--------WRLVVDYR------
-QINKKLLADKFPLPRIEDILD-LGRAKYFSCLDLMSGFHQ-------------------
---IELDERSRNITSFS-----TS-TG---AYR--YTRLPFGLKIAPNSFQRMMTL-AFS
GLT-PSQAF-------LYMDDLVVIG------CSEKHMLKNLTDVFKLCRQHNLKLHPEK
CT------------------------FM-----KEVTYLG--HKCKQ-------------
------------------------------------------------------------
-----------------------FCITTDASKQACGAVLSQ----DHNGQQLPVAYASRS
FT-KGESNKSTTEQEL---AAIHWAINHFRPYVYG--RHFLVQSDHRPLSYLF-----SM
RNPSSKL-TRMRLDLEEFE-FTVEYLKG------------------------KDNHVADA
LFR---------------------------------------------------------
------------------------------------------------------------
------------------------------------------------------------
---------ILSKYH---DDPSEGG------------------------HSGISRTLRKM
KNCCCWPRMTKAISEYVETCLKCQQAKTTK--HTKTPLT-ITETPATAFDKVLIDTI-GP
LP-RSENG------NEYAVTIICDLTKYLVTVPIPN-KSAKSVAKAIFENFILKYGP-MK
TITTDMGTEYKNQ------------------IIDDLC-KYMKIKNITSTAHHHQTLGTVE
RSHRTFNEYVR-----SYISV--DKTDWDIW--IQYFTYCFNT-TP-SVVHEYCPY----
------
>17.6
-----LNQGIIRTSN----SPYNSPIWVVPKKQD---A--------FRIVIDYR------
-KLNEITVGDRHPIPNMDEILG-LGRCNYFTTIDLAKGFHQ-------------------
---IEMDPESVSKTAFS-----TK-HG---HYE--YLRMPFGLKNAPATFQRCMND-ILR
PLL-NKHCL-------VYLDDIIVFS------TSLDEHLQSLGLVFEKLAKANLKLQLDK
CE------------------------F-----KQETTFLG--HVL---------------
------------------------------------------------------------
-------------------KK--FTLTTDASDVALGAVLSQ--------DGHPLSYISRT
LN-EHEINYSTIEKEL---LAIVWATKTFRHYLLG--RHFEISSDHQPLSWLY-----RM
KDPNSKL-TRWRVKLSEFD-FDIKYIKG------------------------KENCVADA
LSR---------------------------------------------------------
------------------------------------------------------------
------------------------------------------------------------
---------LILTAH---EKLL---------------------------HPGIQKTTKLF
GETYYFPNSQLLIQNIINECSICNLAKTEHR-NTDMPTK-TTPKPEHCREKFMIDIY---
-----SSE------GKHYVSCIDIYSKFATLEEIKT-KDWIECKNALMR-IFNQLGK-PK
LLKADRDGAFSSL------------------ALKRWL-ESEEVELQLNTTKTGVAD--IE
RLHKTINEKIR----IIKTSD--DEETKLSK--METVLNIYNHKTK-HDTTGQTPA----
------
>297
-----LNQGLIRESN----SPYNSPTWVVPKKPD---A--------YRVVIDYR------
-KLNEITIPDRYPIPNMDEILG-LGKCQYFTTIDLAKGFHQ-------------------
---IEMDEESISKTAFS-----TK-SG---HYE--YLRMPFGLRNAPATFQRCMNN-ILR
PLL-NKHCL-------VYLDDIIIFS------TSLTEHLNSIQLVFTKLADANLKLQLDK
CE------------------------F-----KKEANFLG--HIV---------------
------------------------------------------------------------
-------------------KK--FVLTTDASNLALGAVLSQ--------NGHPISFISRT
LN-DHELNYSAIEKEL---LAIVWATKTFRHYLLG--RQFLIASDHQPLRWLH-----NL
KEPGAKL-ERWRVRLSEYQ-FKIDYIKG------------------------KENSVADA
LSR---------------------------------------------------------
------------------------------------------------------------
------------------------------------------------------------
---------IILQSH---EKLL---------------------------HPGIQKMTKLF
KENHFFPNSQLLIQNIINECNICNLAKTEHR-NTKMPLK-ITPNPEHCREKFVVDIY---
-----SSE------GKHYISCIDIYSKFATLEQIKT-KDWIECRNALMR-IFNQLGK-PK
LLKADRDGAFSSL------------------ALKRWL-EEEEVELQLNTAKNGVAD--VE
RLHKTINEKIR----IINSSD--DEEVKLSK--IETILYTYNQ-KIKHDTTGQRPA----
------
>AAGYPSY14
----MLESGIIRESS----SAWTSPIWVVPKKAD---NSGVKK---YRIVVDYR------
-KLNKVTPADRYPIPEISEILDRLGKAQYFSVLDLASGFHQ-------------------
---IEVEPADIPKTAFN-----VD-NG---KYE--FVRMPFGLKNAPATFQRLMDS-VLR
KHL-GVRCF-------VYMDDIIVFS------SSLEEHMKDIQKVLKTLKEANLKIQCDK
SE------------------------FL----RKEVEFLG--HVVTTEGVKPNPKKVEAV
ENWPLPKTPKELKSFLGTISYYRR--FIPGF-----------------------------
KLKEIM-SSKLLLIYPDFDKP--FILTTDASNYAIGAVLTQ----LVDGHERPIAYLSRT
LS-KAEEKYSATAKEL---LAIYFAAKKFRPYLYG--KKFTIYTDHEPLTKEI-----KL
TDATGRV-TRQRLYLEQFD-FELIYKKG------------------------KQNVVADG
LSR---------------------------------------------------------
------------------------------------------------------------
-----------------------------------------------------------I
PRVDEVNLEFVRKTH---NFN----------------------------HRSWKLNYEEL
RQSVFFPDMISIVKNFAKNCQDCKFAKYERH-PFKIPI--TRRTYEKPLENIFIDVY---
-----VKE------REKFLTVIDSFSKFAQLYKISS-ETSEELIETLIK-YFKTFGI-PK
LITCDQATSFRSQ------------------NFKTFL-EENGVAVHYASS--SNSNGIIE
RFHNTLLEMFM----ANRSKI--NNLTLYQG--LSLITALYND-AK-HTTTNLTPRQ---
------
>Gypsy
-----LKDGIIRPSR----SPYNSPTWVVDKKGT---D--------KRLVIDFR------
-KLNEKTIPDRYPMPSIPMILA-LGKAKFFTTLDLKSGYHQ-------------------
---IYLAEHDREKTSFS-----VN-GG---KYE--FCRLPFGLRNASSIFGRALDD-VLR
EQI-GKICY-------VYVDDVIIFS------ENESDHVRHIDTVLKCLIDANMRVSQEK
TR------------------------F-----KESVEYLG--FIV---------------
------------------------------------------------------------
-------------------KP--FDLTTDASASGIGAVLSQ--------EGRPITMISRT
LK-QPEQNYATNEREL---LAIVWALGKLQNFLYG-SREINIFTDHQPLTFAV-----AD
RNTNAKI-KRWKSYIDQHN-AKVFYKPG------------------------KENFVADA
LSR---------------------------------------------------------
------------------------------------------------------------
------------------------------------------------------------
---------IVTAEH---NRA----------------------------HRAAQENIKQV
LRDYYFPKMGSLAKEVVANCRVCTQAKYDRH-PKKQELG-ETPIPSYTGEMVHIDIF---
-----STD------RKLFLTCIDKFSKYAIVQPVVS-RTIVDITAPLLQ-IINLFPN-IK
TVYCDNEPAFNSE------------------TVTSMLKNSFGIDIVNAPPLHSSSNGQVE
RFHSTLAEIAR----CLKLDK--KTNDTVEL--ILRATIEYNK-TV-HSVTRERPI----
------
>Burdock
-----LKDGIIRPSS----SPYNNPVWVVDKKGT---D--------KRLVIDFR------
-KLNLKTIDDKYPIPNVVWILS-LGKARFFTTLDLKSAFHQ-------------------
---ILLAEKDRAKTAFS-----VG-NG---KYE--FCRLPFGLKNAPSIFQRAIDD-VVR
DRI-GKSCY-------VYVDDVIIFS------NGIEDHVNDVAWVLDRLSGANMRVSKEK
S-------------------------FF----KESVEYLG--FMV---------------
------------------------------------------------------------
-------------------KA--FDLTTDASAFGLGAVLSQ--------DGKPVTMISRT
LQ-DRELNFATNEREL---LAIVWALKSLRNYLYG-VKNLNIFTDHQPLTYAV-----SD
RNPNAKI-KRWKAFIDEHN-AKIFYKPG------------------------KETYVADA
LSR---------------------------------------------------------
------------------------------------------------------------
------------------------------------------------------------
---------IVSLEH---NRA----------------------------HRAAQENVKQI
LQYYFFPKMSQIAATFVSNCLVCQKAKYDRH-PQKQILG-RTPIPSHVGETLHIDIF---
-----STG------RNYFLTCIDKFSKFAIVQPIGS-RTITDLEPAIMQ-LMNFFPH-SK
TIFCDNEPSINSE------------------SIKSLLKNRFNVDIANAPPLHSTSNGQVE
RFHSTLLEIAR----CLKLDS--GMNDTVNL--ILQATIEYNK-TV-HSVTNRRPI----
------
>HMSBeagle
-----LHDGIIRPSR----SPYNSPVWIVPKKLD---S--------YRVVIDYR------
-KLNMVTVADRYPIPDINEVLA-LGDNKIFSVLDLKSGFHQ-------------------
---ILLKESDIEKTAFS-----IN-NG---KYE--FTRLPFGLKNAPSIFQRALDD-ILH
EHI-GKICF-------IYIDDIIIFS------KDDETHYQNLDTIFRTLQQANMKCQLDK
CE------------------------F-----KRKVEFLG--FVV---------------
------------------------------------------------------------
-------------------KE--FHLTTDASNFAVGAVLSQ--------ENRPISFLSRT
LS-KAEENYATNEKEM---LAIIWALKKLKIYLYG-KAKVKIFTDHQPLTHSL-----SS
WNGNARI-KRWKAYLEEYD-YEIFYKPG------------------------RENTVADA
LSR---------------------------------------------------------
------------------------------------------------------------
------------------------------------------------------------
--------EILRTHN---RA-----------------------------HRNAVENKAQL
SERVYFPKMRKKVSAIVNQCLVCKTAKYDRH-PTHPEIR-QTPLPEYPGQIIHIDIY---
-----STE------RHLVLTAIDKFSKLAMGRVIKS-KAVEDIRKALRD-IVFYYGV-PK
LIVMDNEKSLNSA------------------SIKFMLTDQLGIELYKAPPYKSTVNGQIE
RFHSTLSEIMR----CLKGDG--THRGFEEL--LDRAIYEYNY-TV-HSVTKKRPL----
------
>AAGYPSY13
---KLLADGIIRPSR----SAWTSPVWIVPKKTD---ASGEKK---FRMVIDYR------
-KLNEKTISDRYPMPEIGYVIDQLKGQKYFSTLDLASGFHQ-------------------
---IRMKTSDIEKTAFS-----IN-NG---KYE--FTRMPFGLKNAPATFQRAIDD-VLR
DHI-GKICY-------VYIDDVIVFG------KDLDEHLKNLDTIFRTLNNAGLKIQLDK
SE------------------------FL----HQEVEFLG--YVICSEGIKPNQKKIESI
NQYPEPKNLKELRGFLGMMGYYRR--FVK-------------------------------
----------------DFNKP--FILTTDASDFAIGAVLSQ----GELGKDRPIHFASRT
LS-KTEERCSVPEKEM---LAIHWSLQTFRNYLYG--AKFKL------------------
--------KRWKAYLEEHD-YEIIYKPG------------------------KTNVVADA
LSR---------------------------------------------------------
------------------------------------------------------------
------------------------------------------------------------
-------WNVIRQEH---CRA----------------------------HRGAEENKLQI
LRKFYFPKLSQKLKDFITNCQTCHENKYNRN-PIKYPLQ-ATPIPNAPFKIAHIDIL---
-----FLE------NDHFLTYIDKFSKFAQIKHIDS-RAAVDIVPAVKE-ILLKYNP-PE
TLVMDGEKSFMTG------------------ELVNFY-NTHHIEPYITATGRSEMNGVVE
RFHSTILEISR----MTKQEN--PGKPVHDL--ILLSLNKYNS-TI-HSSTKHTPLE---
------
>Zam
-----LDQQIIRSSH----SPWSAPVWVVPKKLD---G--------WRLVIDYR------
-KLNDKTISDRYPIPNINDILD-IGKAKYFSTLDLTSGFHQ-------------------
---IEMNPKDIAKTAFT-----VE-GG---HYE--FTRMPFGLKNAPATFQRVMDS-VLG
DLN-GTICL-------FYLDDIIIFS------PSLQKHLLDIKMVFEKLRAANFKLQPSK
SE------------------------F-----RKEIEFLG--HIV---------------
------------------------------------------------------------
-------------------KP--FILTTDASNFALGAVLSQ----GSLQNDRPVCFASRT
LS-DTEVNYSTIEKEM---LAIIWAVKYFRPYIYG--VKFTIVTDHKPLIWLM-----NF
KEPNSKI-IRWRLQLMEYN-FEIIHKKG------------------------SQNVIADA
LSR---------------------------------------------------------
------------------------------------------------------------
------------------------------------------------------------
---------FIQEYH---TNSN---------------------------HRGIDETFLHL
KRETYFPNMKNKISELIRNCETCLKLKYDRQ-PQNIVFE-TPETPSKPLDIIHIDIY---
-----TIN------NNFNLTIIDKFSKFAAVYPIPN-RNGINCIKAIKN-FFSQFGL-PK
KLIHDQGVEFCND------------------IFRKFC-SQYNILLHVTSFQQSSSNSPVE
RLHSSLTEIYRIILDTRKKHK--LPTDHEEI--MSETVITYNN-AI-HSTTKHTPF----
------
>Tirant
-----LNQDIIKSSY----SPWSAPVWVVPKKIT---P--------WRLVIDYR------
-KLNEKTISDRYPIPNIADILD-LGKAKYFSTLDLASGFHQ-------------------
---IEMNPDDTPKTAFT-----VE-GG---HYE--FIRMPFGLKNAPATFQRVMDN-IFG
DLI-GTICL-------VYLDDIIIFS------TSLQEHFIHLKTIFGRLRSANFKVQLTK
SY------------------------F-----RRETEFLG--HIV---------------
------------------------------------------------------------
-------------------KP--FTLTTDASNFAIGAVLSQ----GPVHSDRPVCFASRT
LS-AAETNYSTIEKEM---LAIIWAVQYFRPYLFG--RRFTIITDHKPLTWLM-----NF
KQPNSKI-VRWRLQLQEYD-FEVVYKKG------------------------SQNVIADA
LSR---------------------------------------------------------
------------------------------------------------------------
------------------------------------------------------------
---------IITDYH---YNSN---------------------------HRGIDETYLHI
KRQQFFPHMKERITQLIRKCETCLKLKYDRQ-PQKITYQ-ISELPSKPLDILHIDIY---
-----TIN------KNYNLTIIDKFSKFAAAYPITN-RNCINVVKALKH-FISQFGI-PK
KLIYDQGAEFASD------------------MFNKFC-TQFNIDLHVTSFQQSSSNSPVE
RLHSTLTEIYRIILDVRKQQK--LSSEHDEI--MSETLITYNN-AI-HSATKHTPF----
------
>cqgypsy_13
----MLKEGIIRPSS----SPWNSPIWVVPKKID---ASGQQK---WRIVVDYR------
-KVNAKTVDDKFPIPNISDILDKLGRSHYFTTLDLTSGFHQ-------------------
---IKMEPQDIIKTAFS-----TE-DG---HYDAFWTMMPFGLKNAPATFQRHMNV-VLA
GLI-GKICF-------VYMDDIIVYS------TSLEEHCVNLSKVFDALSAANLKIQLDK
SE------------------------FL----KKEVAFLG--HVITDEGVKPNPDKIDAI
QNWPVPKTEKQIKEFLGTIGYYRK--FIQDFSKITKPLTQCL-RKGEQVEHTPQFIKSFE
QCKQIL-SSSSILQYPDFSKP--FILTTDASKYALGAVLSQ----GPIGKDKPIAFASRT
LN-KSEENYSTIEREL---LAIFWATKYFRPYLFG--RKFILYTDHQPLTYAL-----NL
KDPSSSMIGKWMIALLDYS-YEPKYRPG------------------------KQNVVADG
LSRII--NDVNINENEQSSNPEE------------DISSDDATQHSADTDDSAFIPCT--
EKPVNSFVNQIILKRGENESEHFEQIFTKIFRHTITKVTFGVPLILRILKT---------
---------------KIDPNRVNCIYCPENVINTVQTVYKNYFSRAKMFKIFISQKLLID
LKSPEEQDEIIEETH---NRA----------------------------HRGIEENLAVI
SRKFFFPNMKKIVRKFVLLCEICKRAKYERT-PYKISFA-KTPIPKKPLDIYHLDIF---
-----ICT------QNIFISVIDKLSKFGILIPIKS-RSIPNIRAGLTK-LFSLYGI-PK
LIVSDNEPSLKST------------------EVRGML-ADLNIETYYTPSNKSEVNGIVE
RFHSTLCEILR----TNEEKF--ANLSMKEK--LRISVALYNN-TI-HSSTNLKPTEIFY
G-----
>cqgypsy_20
--DSMLNQGIIRPSI----SPWSSPIWIVPKKID---ASGQKK---WRLVVDYR------
-KLNEKTVGDRYPIPNITDILDKLGRCMYFSTLDLASGFHQ-------------------
---IEVNERDIQKTAFN-----VD-SG---HYE--FVRMPFGLKNAPSTFQRVMDN-ILR
EHI-GKRCL-------VYMDDIIVFS------TSLQEQIQNLKSVFESLAKANMKIQLDK
SE------------------------FL----RKEVAFLG--HVVTPEGVKPNPEKIATI
SNWPIPKNEKELKGFLGVMGYYRK--FIKGFAKIAKPLTSCL-RKGESITYTKPFLEAFE
KCKSIL-TSSQVLIYPDFEKP--FILTTDASNYAIGAVLSQ----GPVGQDRPIAFASRT
LS-KTEENYSTIEKEL---LAMEWGCKYFRPYLFG--RQFTLFTDHKPLTYAI-----DL
KDKTGRL-SRMAVRMKEYE-AHVKYRPG------------------------NQNVVADG
LSR--------IPSNSRELEVNVNDQS--------DSTSDDATVHSADSDDGDYIPMT--
ELPLNYFKSQIILKIGEQDEEIYEEIFPGIHRRTVTRINFGVPFCIRLFRE---------
---------------KMHPTRINGILCPESIINTLQVTFKNYFSRAKTFKIKLTQSLLQD
LKTIEEQELVIKTTH---ERA----------------------------HRGIDENHTSI
IRKFYFPQMKKKITSHINLCETCLENKYERN-PYKIKFA-DTPIPKKPLDIVHIDIF---
-----ESR------PNLFLSAVDKLSRFAIIIPIKS-RSIPDLKKAILK-LITSYGT-PC
MLVSDNEPALRST------------------EIRGLL-HRLNCETYYTPSDTSQVNGIVE
IFHRTLSEIFL----CMKQKF--EDLSDKEI--YKLATSLYNT-TI-HSVTKLKPIEVFF
G-----
>AAGYPSY49
--EKLVKEGVLEKVNH---SDWATPMVPVMKLNN---K--------VRLCGDYK------
ITVNPNLVVDEHPLPTIEELFANVAGGEKFSKIDLSQAYLQ-------------------
---LEVDPDQREILTLS-----TH-LG---LYR--PTRLMYGVSSAPAIWQRLMEE-VLN
GIP---GVT-------VFLDDIRVTG------PNDEVHLQRLEEVLNRLSNYGMRINLDK
CV------------------------FF----ADKIEYCG--YVVDRHGIHKVRKKIEAV
QNMPTPENKEQVRSFVGLVNYYGR--FLPNLSTMIYPLNRLL-RNDVPFEWSKSCEEAFR
KVKQEM-QSDSFLVHYNPELP--LVLATDASPYGVGAVLSH---ILPDGSERPIQYASQT
LN-ETQRKYKQVDREA---YAIVFGIRRFHQYLYG--RKFLLYTDNEPVKQIFSETKGLP
TMSALRM-QHYATFLQSFD-YTIKFRPT------------------------KQHYNADA
FSR--------LPI---------------------ATKRPDN-----------VVEEV--
DMLETSIIETMPVTVD----DLAKRTAADGSVKVLLQGLRNGKTV---------------
---------------------------------EAKDRFGIDQNEFSLQQG-CIMRGIRV
YIPPDLRMKVLNELH---ST-----------------------------HFGSTRLKTLA
RGYVWWERIDRDIEDLVKNCASCQVTRPN---PAKAPLH-CWEPATQPFERVHVDFA-GP
FM------------GKYFIVFVDAYTKWPEVKILRD-ITTATTINACRE-FFATYGI-PC
VLVSDRGVQFTSG------------------EFQRFL-QLNGIFHKMGAPYHPATNGQVE
RFIQTFKNKMK------AMKC--DKSRMHVE--LCNILLTYRK-TI-HPTTGKSPSMMLF
------
>cqgypsy_38
--KGLVESGVLVKVNH---SAWATPVVPVLKLNN---R--------VRLCGDYK------
ITVNPNVVVDDHPLPTVEELFANVAGGDMFTKIDLSQAYLQ-------------------
---LEVDPEDQEILTLS-----TH-LG---LFR--PTRLMYGVSPAPAIWQRLMEE-VVN
GIP---GVT-------VFLDDIRITG------PNDRVHLERLEEVLKRLSQYNMRINLEK
CQ------------------------FF----ADRIEYCG--YLIDRDGIHKVRKKIDAV
QDMPVPENKDQVRSFVGLVNYYGR--FFPHLSTTIYPLNCLL-RNDVPFRWTKECDEAFK
KVKDEM-QSDRFLVHYSTELP--LVLATDASPYGVGAVLSH--IMP-DGTERPIMYASKT
LN-ETQRRYKQIDREA---YAI-W-----------------LVTDNEPVKQIFSETKGLP
AMSALQM-QHYAAYLASFR-YEIKFRPT------------------------REHYNADA
FSR--------LPI---------------------SAQTPEY-----------VVEEV--
DLLEVNMIETLPLTVG----DLAKSTAADPTVKVLLQGLKNG-KTVEAR-----------
---------------D-----------------R----FGIDQNEFALQQG-CIMRGIRV
YVPPELRQNVLAELH---ST-----------------------------HFGSTRLKSLA
RGYVWWERIDKDIEELIRNCAACQVTRAD---PAKVPLH-CWETPKGPFDRVHVDFA-GP
FM------------GTYFIVFVDAYSKWPEVKILRD-ISTSTTIHACRE-FFAAYGI-PA
VLVSDHGVQFTSA------------------EFQHFL-KQNGIFHKMGAPYHPATNGEAE
RFIQTFKGKMK------ALNC--DKSRMHAE--LCNILLSYRK-TI-HPATGKSPSMMLF
N-----
>AAGYPSY44
-----VESGILVPVRF---STWASPIVVTPKKDG---A--------IRICLDGK------
ATLNRFISTEHYQLPLIDDVLASLSNFKVFCKIDLTGAYLQ-------------------
---VKLSDAAQELCTIN-----TH-RG---LFK--YTRMPFGISSAPSLFQAIIDQ-ILL
GTV----AV-------PYLDDIVVGG------RTVEECKRNLFQVLDKLNQHNVQINWSK
ST------------------------FF----ETEIEHLG--FRLTADGIRPSPLKVEAI
CCAPAPKDVGQLQSFLGLLNYYHR--FLPNLSAELRPLYDLL-RKDQEFVWSSACQRAFE
NSKKLL-VANDVLEPYDPLKP--LILTTDASPYGIGAVWSH----QVGQIEKPVCFASST
LT-PAQVNYGQIHKEA---LAVMFGVSKFHKYLYG--TEFTLVTDSSALKQIFNPNKGSS
AVAVSRL-HRWAVTLSNYS-YRVVHRPG------------------------KSISNADA
LSR--------LPL---------------------PVENR----------------IE--
HMSVAEHNLQNYVGIG----EIRTQQHCDPILGKVIRFVKNG-WPRVV------------
---------------E-----------------TDLKPFAQINTNFEMEDN-CLYFEDRV
VIPKSLQRRVLEKLH---EN-----------------------------HDGVVRMKMIG
RSYFWWKGFDKDVANFVKSCVTCQKSQKV---PREVVES-SWPPANHAFERLHLDLF--H
FE------------GQTFLIVVDAYSKFIDVKLLRR-TDANSVLEKLDE-IYTYFGL-PT
EVCSDNGPPFNSS------------------LFVEAC-KANNINVLKSPPYHPQSNGLAE
RGVQTIKTVLK----KYLLDE--KFKPMPIQRKLNRILFNYRN-TP-STTTSRTPS----
------
>cqgypsy_11
--KSLERDGVITPVDA---SEWASPVIVVIKKDG---G--------IRMVIDCK------
VSINKVIIPNTYPLPLVQDIFASLAGAKVFCSLDLAGAYTQ-------------------
---LLLSKKSREIMVIN-----TI-IG---LFV--YNRLPQGASSSAAIFQRIMEK-VLF
NID---GVY-------CYLDDVLIAG------KDKEDCVCKLELVLERLSNANIKVNLQK
CK------------------------WF----VNSLPFLG--HVLTDNGLMPSPDRVETI
RRAKIPNNVSELKAFLGLINYYGK--FIPNLSTRLSCLYCLL-KKEVRFVWSSECNRAFE
HCKQSL-LNSKLLEFFDPSKP--VIVVTDACSYGLGGVIEH----QINGEERPVCFTSFS
LN-NAQKSYPILHLEA---LAVVSTIKKFHKYLFG--KKFTVFTDHKPLIGIFGR-EGRN
SLFVTRL-QRYVLELSIYE-FDIVYRPS------------------------AKMGNADF
CSR--------FPL---------------------PEEVP-A-----------ALQRE--
YIKCLNITNEFPLDFA----LIARETKKDKFLQQVVYFMKNG-WPDKL------------
---------------D-----------------RNFRDVYAQHQDLEEVEG-CLLYQDRV
CIPVCLQKRILSLLH---KN-----------------------------HSGITKIKQLA
RRTVYWFGMNHDIECFVKSCNICCEMNAV---SKPVPHS-PWIPTKKPFARIHADFFYFD
--------------KKVFLVIVDSFSKWLEVYYMKFGTDARNVKSKFMS-FFCQFWS-AG
CCCYRWRPTVSFS------------------EFVDFL-ERNNIRVMKSPPYNPSSNGQAE
RMVRVVKEGLK----KFMLDP--EMKGMNIEDVVSFFLFNYRN-TC--LDNGSFPSERLF
N-----
>AAGYPSY31
-----EKDNIITPIKT---SLWASPIVVIIKKDG---D--------IRLVIDCK------
VSINKVLIANTYPLPTAQDLFASLAGCKIFCSLDLTTAYTQ-------------------
---LQLSENSRKIVVIN-----TI-KG---LFT--YNRLPQGASSSAAIFQQVMET-ILQ
DIE---YVY-------VYLDDVLIAG------KDFEDCYKRLTLVLDRLVKANIKVNLKK
CK------------------------FF----VTQLPYLG--HIITDNGLLPNPEKVSTI
IAADKPKNTTELKAFLGLVNYYGK--FLQNL-----------------------------
GCKEKL-LKANILTFYDPKKP--IVVSTDASSYGLGGVISH----VIEGVEKPIWFTSFS
LN-HAQRNYPILHLEA---LAVVSTVKKFHKFLFG--QKFTIFTDHKPLLGIFGK-EGRN
SISVTRI-QRYVMELAIYD-YNIEYRPA------------------------NKMANADF
CSR---------------------------------------------------------
------------------------------------------------------------
-----------------------------------------------------------F
PLKIEVPRKCLQLLH---SN-----------------------------HLGIVKMKQQA
RRSLYWFGINSDIESFVKNCEVCIKTSIV---PTHKGTS-EWISTSRPFSRIHADFF-Y-
FE------------RRTFLLIVDSFSKWLEVVWMKYGTDAEKVVKEFIA-FFSRFGL-PD
VIVTDNGPPFNST------------------YFIGFL-ERQGIQVFKSPPYHPQSNGQAE
RLVRVTKEVLK----KFLLDP--AMKPMDLQDKINYFLFNYRN-TC-LSEGGKYPSE---
------
>AAGYPSY34
-----EKQNVISPIQV---SEWASPVVIVPKKDN---D--------IRMVIDCK------
ASINKQIIPNTYPLPLAQDIFASLAGCKWFCCLDLAGAYTQ-------------------
---LKLSKRSRKIVVIN-----TI-KG---LYT--YNRLPQGASSSAAIFQKVMDQ-ILI
GLK---HVC-------CYLDDVLIAG------ETKEECLSNLYLVLGRLQEANLKVNYKK
CK------------------------FF----VNSLIYLG--HLVTEKGLLPSPEKLLTI
EKAKVPSNTTELKAFLGLINFYGK--FVPHL-----------------------------
ESKQAL-LDADFLEFYDPAKP--IIVVSDACNYGLGGVIAH----MVDGREKPISFASFS
LN-AAQKTYPILHLEA---LALVCTVKKFHKFLFG--QKFTIFTDHKPLLGIFGK-DGKH
QLCVTRL-QRYVMEMSIYE-FEIQYRPS------------------------SRMGNADF
CSR---------------------------------------------------------
------------------------------------------------------------
-----------------------------------------------------------F
PLDQGVPHNILKLLH---TN-----------------------------HNGIVKMKQTA
RRSLFWFDLNKDIEQFVKNCEPCIKMSVV---PKQDCHT-SWIPTNRPFSRIHADFF-F-
LE------------SKTYLLVVDSYTKWLEVEIMKYGTDANKVIRKFTA-IFARFGL-PD
VLVTDGGPPFNSG------------------YFVAFM-ERQGIKVMKSPPYNPSSNGQAE
RMVRLVKDVLK----KFLLDP--LTRSLDEEDRITYFLANYRN-TC-SASDDSFPSE---
------
>AAGYPSY33
-----ENENVITPIKT---SEWASPVIVLIKKNN---Q--------IRLVIDCK------
VSLNKVILPNTYPLPVAQDLFARLSGCKVFCALDLEGAYTQ-------------------
---LSLSKKSRKFMVIN-----TI-KG---LYT--YNRLPQGASSSAAIFQQIMEQ-ILL
GIE---NVT-------VYLDDVLIAG------KDLEDCKKKLQIVLERLSAANVKVNWEK
CK------------------------FF----VSNLPYLG--HIVTDKGLLPSPDKLETI
RAAKVPSNTTELKAYLGLVNYYGK--FVPHL-----------------------------
NSKHEL-VNADLLEYFDPKKP--LVVVSDACNYGLGGVLAH----VIDEVEKPICFTSFS
LN-EAQKKYPILHLEA---LALVCSIKKFHKFVYG--QKFVVYTDHKPLVGIFGK-AGGN
SIYVTRL-QRYVLELSIYD-FEIVYRPS------------------------TKMGNADF
CSR---------------------------------------------------------
------------------------------------------------------------
-----------------------------------------------------------F
PLQQNVPKQILSILH---VN-----------------------------HSGVIKMKQLA
RRTVYWPGVNTDIENFVKDCDTCTKMSVV---PKPSSTT-EWIPTTRPFSRLHADFF-N-
FE------------QKVFLLIVDSHSKWLEIEWMRNGTDASRVIRRFTK-MFSCFGL-PD
VVVTDGGPPFNST------------------LFVSFL-EKQGIKVLKSPPYNPSSNGQTE
RMVRLVKDVFK----KFLLEP--EVRNWNTEDQIDYFLINYRN-TC-VTKDGSFPSE---
------
>AAGYPSY36
-----EEEAVITPVKT---SEWASPVIVVMKKNN---Q--------IRLVIDCK------
VSVNKLIIPNTYPLPTAQDVFAGLAGCKIFCSLDLEGAYTQ-------------------
---LSLSEKSKKIMVIN-----TI-KG---LYT--YNRLPQGASSSAAIFQQVMDQ-VLN
GIE---NVS-------VYLDDVLIAG------KDFDDCRQKLFIVLDRLKCANIKVNWEK
CK------------------------LF----VNELIHLG--HIISEKGLMPCPDKISTI
EKAKVPRNETELKSFLGLINYYHK--FIPRL-----------------------------
ESKNAL-LEAPFLEFYDPNKP--IVIVSDASGYGLGGVMAH----IIDGVEKPIYFTSFS
LN-AAQRNYPILHLEA---LALVCTIKKFHKFVFG--KKFYVYTDHKPLVGIFGK-EGKN
SIYATRL-QRFVLELSIYE-FEIQYRPS------------------------KRMGNADF
CSR---------------------------------------------------------
------------------------------------------------------------
-----------------------------------------------------------F
PVDMAVPKQVLKLLH---AN-----------------------------HAGIVKMKRLA
RQNVYWFGINSDIENYVAVCDTCNSMMIV---PKLKTKS-KWIATTRPFSRVHIDFF-H-
FD------------HRTYLLVVDSYSKWIEVELMKNGTDCGKVLKKLVG-IFARYGL-PD
VLVSDGGPPFNSH------------------AFVDFL-KRQGINVLKSPPYNPSSNGQAE
RLVRTVKEVLK----KFLLDP--EFIDLDLDDQINLFLINYRN-NC-LTVEGNYPAQ---
------
>AAGYPSY32
-----QKEKVITPVKT---SEWASPVIVVMKKND---D--------IRLVIDCK------
VSVNKYIIPNTYPLPVAQDLFASLAGSKVFCALDLEGAYTQ-------------------
---LSLSERSKQFMVIN-----TI-KG---LFT--YNRLPQGASSSASIFQQVMEQ-VLE
GIE---NVC-------VYLDDVLIAG------KDLEDCKCKLVIVLERLEKANIKVNLEK
CK------------------------FF----VENLDYLG--HVISNNGLLPCKDKLDTI
KNAKNPVNVTELKSFLGLINYYNK--FIPHL-----------------------------
KCKSSL-INADFLEFYDPNKP--IVIVSDASSYGLGGVIAH----IVDGVEKPIGFTSFS
LN-DAQKSYPILHLEA---LALVCTVKKFHKYLYG--QKFQIFTDHKPLVGIFGK-SGRN
SIYVTRL-QRFILELSIYD-YDIQYRCS------------------------AKMGNADF
CSR---------------------------------------------------------
------------------------------------------------------------
-----------------------------------------------------------F
PLDQNIPKNILKLIH---AN-----------------------------HLGMVKMKQVA
RRSVYWFGINTDIEKLVSNCDVCNSMAIV---KKPKIES-RWIPTVRPFSRIHIDFF-H-
FS------------HHTFLLIVDSYSKWIEVEWMKKGTDCGQVLKQLVA-FFARFGL-PD
VIVSDGGPPYNSY------------------AFVNFL-EKQGIKVFKSPPYNPPSNGQAE
RLVRTVKEVLK----KFLIDS--DLSHLSLEDQINLFLINYRN-TC-VTKDDSFPAE---
------
>AAGYPSY40
-----EKEGVITPIKT---SEWASPVVIVMKKNN---D--------IRLVIDCK------
VSINKLIIPNTYPLPTAQDLFAGLADCKVFCALDLEGAYTQ-------------------
---LSLNKRSRKFMVIN-----TI-KG---LFV--L--LPQGATSSASIFQQVMDQ-VLE
GLV---YVY-------CYLDDVLIAG------KNFSDCKEKLFLVLQRLKNANIKVNWEK
CK------------------------FF----VSELDYLG--HVLSEKGLSPCQDKIATI
QKAKAPRNTTELKSFLGLINYYNK--FIPHL-----------------------------
IGKCSL-LSTNFLEFYDPKKA--IVVVSDASSYGLGGVIAH----EVDGVEKPICFTSFS
LN-SAQKSYPILHLEA---LALVCTIKKFHKYLYG--QHFKVFTDHKPLVGIFGK-EGKN
SIFVTRL-QRFVMECSIYD-FDIAYRPS------------------------GRMGNADF
CSR---------------------------------------------------------
------------------------------------------------------------
-----------------------------------------------------------F
PLDEPVPKNILKLLH---TN-----------------------------HNGIVKMKQLA
RRTVYWFGINTDIEKFVARCETCNSMAMV---PKPKITS-KWTPTTKPFSRIHVDFFFFS
--------------SHTFLLIVDSFSKWIEVEWMKKGTDCPKVVKKLVV-FFARFGL-PD
CLVSDGGPPFNSH------------------SFINFL-KKQGINVLKSPPYNPASNGQAE
RLVRTVKEVLK----KFLIDP--EVMELDLEDQINLFLFNYRN-TC-LTEDEAFPSE---
------
>Mag
-----LAAGVIKPVDH---SDWATPLVVVRKADG---G--------LRICADYK------
VTLNKVLAIDRFPVPKMEDLFSNLSGNKFFTKLDLSQAYNQ-------------------
---IVLSERSSEYTVIN-----TH-RG---LFK--YSRLVYGLASSPGIFQKLMVN-MFK
NVP---NVV-------VFYDDILIRN------QDLDSHLKSIKEVLDILERYGLKIKRSK
CE------------------------FM----VTEVRYLG--FIIDQNGVRVDPEKVKSI
ATMPHPNNVTELKSFIGMVNFYSK--FIQDLSAHLSPLYALL-KKGKHWMWGNEQNAAFL
NVKKFL-CSTKALAHFDMSLE--SVLTVDASARGLGAVLAQ---RGPGCQERVVAYASRA
LT-THELHYSQIHKEA---LAIVFAVEKFHQYLYG--RKFILRTDHKPLVSIFGPNIGIP
SAAASRL-QRWAIKLSAYD-FEIEYVRT------------------------DKNVA-DA
LSRLI--ESQKNDV---------------------ASEET-D-----------LPEQT--
YLHF--STEALLIDYN----VLKKQTSSDPILSRVLSYLRDG-WPLDIE-----------
---------------I-----------------NELKPYYNRKNELYIELG-CIMWGHRV
VIPSSCRNKIITELH---DP-----------------------------HMGIVKTKSLA
RSYVWWPGIDEALETECRACTVCAAVADA---PSTHAPR-SWPWPSRPWSRLHLDFL-GP
IG------------GVTYLVVVDSCSKWIEAIKMQR-TTAQAVISVLRD-LWSKFGL-PK
QTVSDNGPPFSSS------------------DFQKFL-IHNGIKHIYSAPYHPASNGAAE
NAVKICKRAIK------KALK--QNLNVDTA--LCRFLLAYRN-TE-HATTGDSPANILQ
------
>cqgypsy_9
--NTAVEMGVLTKCDS---SDWGTPVVPVLKDDGK--S--------IRLCGDYK------
ITVNKYVKEVRHPLPRIEEVMAKLNGGKLFSKLDLSRAYNQ-------------------
---FVLTEESRRVCALS-----TH-KG---VFL--MNRLPFGIKTSSGIVQREMEK-LFA
NEP---FVI-------TFIDDVLITG------RNDEEHLATLERVLEILHRSGLTLRKDK
CT------------------------FF----KKKVSYLG--FEITENGVTKTQDRLKAI
VAAKAPENVSEVRAFAGMMNYYGR--FIKDLSTIMSPLYELL-KKGSKFVWSQSCQAAFE
RAKQEV-CKDVSLSHFDPKKE--IVLICDASNVGVSAVLAH----REHNEDRPIAFASRT
LS-PSEKGYSVLQKEG---LAIVFGLNKYYFYLAG--NKVTIKTDHKPLVAIFGPQKGVP
VMAAGRM-QRWANFISGFQ-YQMDHISS------------------------EENVA-DY
PSR--------CPV---------------------ESWEL-W-----------KEDGT--
YLNFITSGSKLSLDTD----ALRAATEGDKVLSFVRQQVLLG-KKQGLQ-----------
---------------N-----------------DEFQAFARIYEELAVEND-IVMRGFRV
VVPASLRQVVLEELH---TA-----------------------------HLGVNKSKSVA
RGYFWWPGLDEAIESHIRGCSACLSEQPS---PPLAELI-PWEVPIRPWSRIHVDYA-GP
IQ------------GVWYLIVIDALTKWPEVFPTRT-ITATFTIERLME-CMARFGL-VD
EIVSDNGTQFTAK------------------EFKSFV-EANGIKHNLTAPGHPASNGAAE
NFVKTFKSALK----KACNDG--LGRRSSEV--LNNFLMAYRK-ST-HCSSKLSPAVALL
G-----
>cqgypsy_37
--DAMEKDGIISKCDR---CSWGTPLVPVIKGDG---S--------IRLCGDYK------
TTVNLYVKDVIHPLPTVDEVFSKLNGGKRFSKLDLSKCYNQ-------------------
---FLLDEESREVCAIS-----TT-KG---VYK--MNRLPFGVRPASGIVQRVLEQ-LLC
GIP---GVQ-------NFLDDVLVTG------RTDKEHLENLSRVFDVLEKAGLKLNRKK
CQ------------------------FF----KKEVTYLG--HVINANGLCKTDERVKSI
RMTKEPRNVQEVRAFAGLVNHYSR--FVKNIAEMMSPMYRLL-RKGTKFVWSKECREAFT
RVKEAI-CEDVMLAHFDPGAK--LLLVCDASMEGVGAVLMQ---KVGSEPERPVAFASRV
LH-AAERNYSVLDREG---LAIMFGLNKFFHYLVG--NIFTVRTDHKPLISILNPRKGIP
AIAASRM-QRWANFLGGFS-YRIEHVSS------------------------EGNIA-DY
PSR--------APF---------------------ESWTL-W-----------KEDDT--
YLNFINTSSTKVLDDD----VVRVELADDPELAMLKDCLLKG-KVGG-------------
---------------D-----------------LQRGPYGKVFNELSLENG-LIMRGVRV
LVPGTLRKAVLEQAH---RS-----------------------------HLGVGKCKTVL
RSFVWWPGIDKDLEVHIKSCHACLVNRPS---PEKAKLI-PWEPPKSVWSRVHLDFA-GP
VK------------GWSFLIVVDALSKWVEVFPTQK-CDTEFVLEKLVD-CIARFGL-MH
EIVSDNGTQFTSA------------------RFKNFL-EANGIRQVLTSPGHPATNGQAE
NSVKTFKASLM-----KSFAS--GSTDVKEI--VANFLLGYRS-AA-HCSTGSSPAQLML
G-----
>AAGYPSY46
-----VAHGIISPVDYP--TDWVNNMQIVEKPNG---S--------LRICLDPK------
-PLNACIKREHFLIPKSEDLLSRLSGKRVFTVLDLRNGFWQ-------------------
---MELDRQSSDLTTFM-----TP-FG---RFR--WNRLPFGISSAPELFQKRMIQ-LFG
DIP---GVE-------VYFDDVAISG------ENFEEHDKTLAIVLERARKNNVKFNSVK
TQ------------------------YR----SDEVKFMG--HIISEGQIRPDQSYISAI
LDMPKPKTKSDVLRLLGLLKYIGK--FIPNL-----------------------------
DLLGSI-TTTPVLAIFDPSKS--VTVQTDSSKDGLGSVLMQ--------DGKAVAYASRT
LS-NSEKKWAQIEKEL---LAIVFACERFHYFLYG--REFVVQSDHKPLESLV---KRDI
DDVTPRL-QRMFLHLLKYPGMNIKYTPG------------------------KDMLIADC
LSR---------------------------------------------------------
------------------------------------------------------------
------------------------------------------------------------
AALPGSKSTISTWLH---AP-----------------------------HLGVEKTLARA
RAQFFWPGMSNDITELVKECNVCEKFTRN---IQKEPLH-QDSPPCYPFQRVGIDLY--E
YA------------GHDHVVILDAYSGYVISRQLNE-KSARHVIDVLDR-VFCDYGY-PT
QIRCDN-VPFNSS------------------AFDSYA-NECNIEFVFSSPRYPQSNGLAE
KGVAIAKNILK----RCYEAG--NVKSFRYR------LFEYNT-TP-VASMGLTPAQ---
------
>AAGYPSY45
-----EKLQIISKVNEP--TEWVSNLVLVKRNNK------------IRVCIDPV------
-VLNTALKRPHYPIRTVNELLPELSKAQIFTTVDAKSGFWQ-------------------
---VQLDEESSRLTTFW-----TP-YG---RYR--WLRMPFGISPAPEIFQQKLHE-TTH
GLK---GVR-------VLADDVIIFGCGSSSEEAMIDHNNNLDAFLKRMSEKNVKLNKDK
IR------------------------LF----QPQVKFFG--HILTSAGVKPDPEKVRSI
IDMQPPQDAAGLLRFLGMITYLSN--YLPKL-----------------------------
KLKTMV-SRAPVLKYFDVDKE--VTIQCDSSSVGLGAVLLQ--------EGQPVCYASKT
LT-PTERRYAQIEKET---LAILYACRKFEMYIIG--KDVTVQTDHQPLLRIF---KKPL
NEAPMRL-QRMLLGLQRYK-VKLLFKPG------------------------KEVVIADM
LSR---------------------------------------------------------
------------------------------------------------------------
----------------------------------------------------------AA
LTESDLTSNILERLH---TS-----------------------------HSGLEATMKLA
RDTVFWPGINDQIRQRIQSCYSCLKFAPN---QQREPMQ-THQIPCYQYQKISLDLC-EL
QL-KGS--------KHVYLITVDHFSEFIEVDELQRNATASNVVNKCRQ-NFARYGT-PM
YVTTDGGPQFNSA------------------EFRKLA-TEWEFLHTMSAPHHQQANGKAE
AAVKIIKQLLK--------KT--GETNSDFW----KALQQWRN-VP--NNCGSSPAQ---
------
>cqgypsy_8
--DKLEEDGIIVKETRH--TEWVSNIVLVRRGGQNE-S--------VRICLDPV------
-PLNKALKRPNLQFDTIDELLPELGNAKIFTTVDTKKGFWH-------------------
---VELDTPSSKLTTFW-----TP-FG---RYR--WVRMPFGISPAPELFQLKLQG-AIQ
GLE---GVT-------GLADDLLVYGTGADLEEALDNHNRALEQLLVRLKENNVKLNRSK
LK------------------------LC----QTSVKFFG--HVLTTKGLTADETKTAAI
RNFPTPTNKKELLRFVGMVNYLSR--YIRNLSAHFVNLRKLI-AEKESWRWTAAEDEEFQ
KVKNLV-ADIHTLRYYDVTKP--LVIECDASGFGLGVAVFQ--------QDGVIGYASRT
LT-ATEKNYAQIEKEL---LAILFACLRFDQLIVG-NPKTIIKTDHKPLVNIF---RKPL
LSAPRRL-QHMLLNLQRYK-PEIMFVAG------------------------KENVVADA
ISR--------APY---------------------DDDHAQAGDYQKLEIFKVMRDLE--
DVKLKHFLNISDDRLT----EIMAETAADPVLQLVIRLIGEG-WPETIGGV---------
---------------P-----------------DSVRVFFSYRNELTTQDG-LVFRNDRI
LIPHKLRRKMIEKTH---IS-----------------------------HNGVEATLKLA
RANIFWPGMSAQIRDTVKECAVCAKFAGS---QSKPPMP-SHPVPVHPFQLVSLDVF-FA
EY-RGI--------KRKFLVTVDHYSDLFEIDLLKD-LTPQSAIAACKI-NFARHGV-PQ
LLLTDNGTHFVGK------------------EWRQFA-GEWDFSHTTSAPHHQQANGKSE
AAVKIAKQLIK--------KC--EESGTDFW----YALLHWRN-VP--NKIGSSPAARLF
SR----
>AAGYPSY48
------RDGLIVKENQH--TDWVSNIVLVKRKEQKSES--------IRICLDPI------
-PLNVALKRPHMQFTTIDEILPELGKAKVFSTADVRKGFWH-------------------
---VLLDEKSSRLTTFW-----TP-FG---RYR--WTRLPFGIAPAPDIFQMKLQE-VIQ
GLQ---GVE-------CVADDLLIYGSGDTLEEALENHTFCLEKLLVRLNECNVKLNISK
LK------------------------LC----ETSVKFYG--HMLTDKGIQPDEGKIAAI
KNFPRPTDRKQLQRFVGMVNYLSR--FIPNLSANFTILRRLI-SEKEDWVWSEKEDEEFD
RVKRLV-ADTKTLQYYNMNEP--IVIECDASSYGLGAAIFQ--------SHGVIGYASRT
LT-ATEKNYAQIEKEL---LAILFACVRFDQLIVG-NPKTTVKTDHKPLVSVF---RKPL
LSAPRRL-QHMLLNLQRYR-LTIEFVTG------------------------KENVVADA
ISR--------APF---------------------DEKLADD-KFNKRDIFRVFREIE--
EVNISSFLKVKDAQLN----EIIVETESDPSLQQIMQFIQNG-WPSSVNQV---------
---------------P-----------------DCAKMFFKYRHELSTQEG-IIYRNDRI
VVPYSLRRKLTEKVH---VS-----------------------------HNGIEATLKLA
RANLFWPGMSAQIKEVVTKCSICAKFQPS---QAPAPMQ-SHPIPVYPFQLVSMDVF-FA
DY-QGK--------SCKFLVTVDHYSDFFEVDLLKD-LTPKSTIAACKS-NFSRYGK-PQ
QVISDNGTNFINR------------------EWRQFA-RDWDFCHSTSAPHHQQANGKAE
AAVKIAKRLLK--------KA--EEAESDFW----YALLHWRN-VP--NKVGSS------
------
>AAGYPSY47
------RDGIIVKEPNN--TDWVSNLVIVQRSGAGS-G--------IRICIDPV------
-HLNKALKRPHLQFTTLDEILPELGKAKVFSTVDTKKGFWH-------------------
---VVLDKPSSKLTTFW-----TP-FG---RYR--WTRLPFGIASAPEIFQLKLQQ-LIQ
GLE---GVE-------CLADDLLIYGVGDTLEEALINHNACLRKLLQRLDKHNVKLNHSK
LK------------------------LC----QTSVKFYG--HVLTDHGLQPDEEKISAI
RNFATPCNRKEVHRFVGMVNYLSR--YIPNLSANMTNLRKLI-SETVAWRWTVSEEKEFQ
TVKSLV-SDISTLKYYDVSKP--LVMECDASCSGLGVAIFQ--------EDGVVGYASRT
LT-ATEKNYAQIEKEL---LAIVFGCIRFDQLIVG-NPKVTVRTDHKPLITIF---NKPL
LSAPRRL-QHMLLSLQRYN-LSIEFVTG------------------------KDNVVADA
LSR--------APM---------------------RSSDPVE-KFEKLNVYRVFEEVS--
EMKLTNFLSIADARLM----EIMNETAQDRTMQTIISYIQEG-WPKTVDRV---------
---------------P-----------------DNAKIFFNYRNELSTQEG-LLFRNDRL
VIPYVLRRKLVDCCH---IS-----------------------------HNGIEATLKLA
RANLFWPGMSAQIKDVVKECKICAKFSAS---QPNPPMQ-SHKIPVYPFQMISMDVF-FA
DY-QGS--------KRKFLITVDHYSDFFEVNILKD-LTPESVIAACKI-NFARHGI-PQ
LLLTDNGTNFVNQ------------------KMAKFA-GDWNFEQITSSPYHQQANGKSE
AAVKIAKRLMK--------KA--EESGSDFW----YALLHWRN-IP--NKIGSS------
------
>cqgypsy_32
--EVMERDGIITKESAH--TDWVSNILIVQRGDPNSPS--------VRVCLDPV------
-PLNKALKRPHLQFVTLDEILPELGKARVFSTVDAKKGFWH-------------------
---IVLDEKSSKLTTFW-----TP-FG---RYR--WIRMPFGIAPAPEIFQMKLQG-TIQ
GLD---GVE-------CIADDILVYGTGNTMEEALINHNERLKKLFRRLEEHHVKLNREK
LK------------------------LC----QTSVKFYG--HVLTDQGLKPDESKISTI
RKYPTPTNRKEVHRFVGMVNYLSK--FIPNLSANLTNLRKLI-VESQPWKWTSAEADEFD
RVKSLV-SDIGTLSYYDVSQP--ITIECDASCFGLGAAVYQ--------NNGVIAYASRT
LT-DTERNYAQIEKEL---LAILFACIRFDQLIVG-NPQATVKTDHKPLITIF---NKPL
LSAPKRL-QHMLLNLQRYR-LSIVFVTG------------------------KENVVADA
LSR--------APE---------------------PKDRLQE-ENKKWNIYKVFKELE--
NVEMSNFLSVSDSRLS----EIMEETEKDPSMQQVIEFVQRG-WPASADRV---------
---------------S-----------------ENVKVYYGYREELSTQNG-LVFRGDRI
LVPHILRRKLVDSCH---VS-----------------------------HNGVEATLKLA
RANLFWPGMSSQIKEVVARCNVCAKFAAS---QQNPLMK-SHSIPVHPFQMISMDVF-FA
EY-QGH--------KRNFLVTVDHYSDFFEVDLLKD-LTPQSVIAACQQ-NFARHGT-PQ
RVLTDNGTNFVNR------------------QMVKFA-KDWDFELVTFAPHHQQANGKSE
AAVKIAKRLLM--------KA--NETGTDFW----YALLHWRN-IP--NKIGSSPSARLF
SR----
>cqgypsy_25
--REMESQGIIERVTTA--PRWISGMSAVAKGKG---D--------FRLVVNMK------
-APNRAINRVYYRLPLLEEMKVKLHKAKFFTKLDLKSAFYH-------------------
---LELCRSSRELTTFM-----SE-DG---MYQ--FTRLLFGVNCAPEAFQQEMER-IMK
DEP---NTI-------VYIDDILVFA------KTLEDLRKIVSRVLRILRENNLTLNTDK
CE------------------------YD----RTRITFLG--HELDENGFHVEETKIKSI
KNFREPATVSELRSFLGLASYISP--HVQSFADITSPLWDVV--ASKVWTWGPQQSTAFK
AVKDKITNSCATLGFFSEDEK--TILYTDASPVALGAVLVQ---EDARGSRRIISFASKS
LS-PTERRYPQNQREA---LGAVWAVENFSYYLLG--RDFILRTDAKGVEFILNRTREGT
KRALTRA-DGWALRLSPYK-IRPEYVRG------------------------FENIA-DA
PSR--------LY-----------------------VGEDMP-----------FNDES--
SPWEIASLEANAVAFL-SEEDIKTATSHDSTLQEVFCALDSGDWP---------------
---------------G-----------------NLRQ-YQLVQDDLSTRDN-MLIKTGCV
VIPKALQEKALEVAH---AG-----------------------------HPATEKQKSIL
RQRVWWPGMATDAEKWVESCSTCAVNGKP---EKPTPML-RAFAPKAVWEAIAVDFN-GP
YA---RFG------GVYILVVVDCRSRYLFAVPVKS-TSLERTRDVLEA-IFQREGF-PK
YIKSDNGPPFNSA------------------EYKAYC-AQRGIKPIFSTPLFPQQNGLAE
SQMKVVNRGMI------SASI--NGTGYAEE--LQKAVDAHNA-AY-HSVTKLPPEEVFS
G-----
>cqgypsy_21
-LQQLISADIIERVAGDMDTSFCSSMLIVPKGKE---D--------FRLVIDLR------
-GPNKYISRMPYRMPTHEQILTELNGACWFSTIDLSNAYYH-------------------
---IELDRGSRHLTNFC-----TE-FG---MFR--FVRLPFGLSNAPDVFQETLERDVLG
GCA---GVR-------NYLDDVLVYG------RTKEEHDTNLATVLSRLREHNVRLNPDK
CV------------------------FG----SQSVKFLG--FVLTPEGWQIENSKLGAI
ENFRTPRSCSEVKSFLGMITFFDK--FILHRADKTTHLRQLA--KSDRFYWGENEEEEFV
YLKQKALKGIKTLGYYSTVDR--TELFVDASPVGLGAVLAQ---FDEQGVPRIIACASKA
LT-ETEQRYPHTQKEA---LAIVWGVERYSYYLLF--RPFIIRTDSEANQYIFNNNQSLG
KRALSRA-SAWALRLQPYE-FTVERVPG------------------------EDNVA-DS
LSR--------LIG---------------------SAEDAAP-----------FEEVN--
DDHFLYSLDAGCMSIS--WDEIESASEVDSELQQVRSAVQTKVWP---------------
---------------P-----------------QLRR-FEAQRKHLHTVGE-LVFKDNKV
VLPASLRSKAFAAAH---EG-----------------------------HIGVTSMKRIV
RDFFWWPGMSKAVEFFIKRCETCSVLARK---NPPLPLS-PRDLPSGPWQILQIDFL--S
IP---GCG------SGESLVVVDTYSRYLSVVEMFK-IDAESTNAALCR-VFKLWGL-PV
IVQSDNGPPFQSS------------------NFVSFW-EEKGVKVRKSIPLCPQTNGYVE
RQNQGIIKAVS------AARF--EGTSWRKA--LRRYVHHHNTLIP-HSRLMVTPFELLV
GF----
>cqgypsy_15
--QQLISADIIERVAGDMDTSFCSSMLIVPKGKE---D--------FRLVIDLR------
-GPNKYISRMPYRMPTHEQILTELNGACWFSTIDLSNAYYH-------------------
---IELDRGSRHLTNFC-----TE-FG---MFR--FVRLPFGLSNAPDVFQETLERDVLG
GCA---GVR-------NYLDDVLVYG------RTKEEHDTNLATVLSRLREHNVRLNPDK
CV------------------------FG----SQSVKFLG--FVLTPEGWQIENSKLGAI
ENFRTPRSCSEVKSFLGMITFFDK--FILHRADKTTHLRQLA--KSDRFYWGENEEEEFV
YLKQKALKGIKTLGYYSTVDR--TELFVDASPVGLGAVLAQ---FDEQGVPRIIACASKA
LT-ETEQRYPHTQKEA---LAIVWGVERYSYYLLF--RPFIIRTDSEANQYIFNNNQSLG
KRALSRA-SAWALRLQPYE-FTVERVPG------------------------EDNVA-DS
LSR--------LIG---------------------SAEDAAP-----------FEEVN--
DDHFLYSLDAGCMSIS--WDEIESASEVDSELQQVRSAVQTKVWP---------------
---------------P-----------------QLRR-FEAQRKHLHTVGE-LVFKDNKV
VLPASLRSKAFAAAH---EG-----------------------------HIGVTSMKRIV
RDFFWWPGMSKAVEFFIKRCETCSVLARK---NPPLPLS-PRDLPSGPWQILQIDFL--S
IP---GCG------SGESLVVVDTYSRYLSVVEMFK-IDAESTNAALCR-VFKLWGL-PV
IVQSDNGPPFQSS------------------NFVSFW-EEKGVKVRKSIPLCPQTNGYVE
RQNQGIIKAVS------AARF--EGTSWRKA--LRRYVHHHNTLIP-HSRLMVTPFELLV
G-----
>cqgypsy_24
--QQLVTAGIIEPVTDGMELGFCSSMITVPKGKN---D--------FRLVIDLR------
-GPNKYIYRTPFAMPTQEKILAELNGATWFSTIDLESAFFH-------------------
---VELDEDSRHLTNFC-----TE-FG---MFR--CVRLPFGLTNAPDIFQESLQRKILG
GCS---GVK-------NYLDDVLVYG------RTKEEHDRNLEAVLARLKDHNVKLNIAK
CV------------------------FG----SRNVKFLG--FTLTPEGWKIEDDKRSAI
DNFRRPTSCTEVKSFLGLLTFFDR--FLLNRAEATLQLRNLV--KADHFYWTDDEEKEFQ
FLKKAALNAISKLGYYSPTDE--TELYVDASPVGLGAVLVQ---FNDKRIPRVIACASKV
LT-PTEQRYPHTQKES---LAVVWGVERFSYYLLS--RSFVVRTDSEANAFIFDRDHSLG
KRAISRA-DSWALRLQAYD-MTIKTVPG------------------------NENIA-DA
LSR--------LIS---------------------KSDEALP-----------FEGDD--
DQHFLYAVDAGSMTID--WNNIERCSAEDEELQAVRAAINGKKWP---------------
---------------K-----------------ELFR-YEAQQAVLYSRGN-CVFKDNRI
ILPKELRTKSLKSAH---EG-----------------------------HVGESAMKKIM
RDYFWWPGMAKEVAEFVKHCGTCAVLSKK---NPPLPLS-SRELPSGPWQILQIDFLALP
-----GFG------SGEFLSVVDTYSRYLTVTEVKR-IDAEYVNAALCD-VFKQWGL-PL
ILQSDNGPPFQSV------------------AFTQFW-ENKGVKVRKAIPLSPQSNGMVE
RNNQGITKSVS------AAKI--DGSNWRHA--MNNYVHKHNTLVP-HARLNVTPFELLV
G-----
>cqgypsy_66
----MLRTDIIERVEGP--PEWISPMVVVPKGKN---D--------VRLCINMR------
-YPNEAIQREHYPLPVIDTFLNKLRGAVYFSRLDITSAFHH-------------------
---VELHPESRPITTFM-----TS-MG---LMR--FKRLTFGINAAPEMFQRIMSN-MLM
GIE---GVI-------VYIDDIVVTG------RTLEEHDSRLAEVLAVLKDNNAMLNHEK
CV------------------------YC----VKSLEILG--FKVDASGISPSDEKVEAI
RNFRQPATVEEARSFLGLVNFVGH--FIPHLSTRTEPLRRFI--RGEVDGYGEDQRRAFD
DLRGALSAGVNKLGFYDPGDL--TEIYVDASPVGLGAVLVQ---RNASNVPRIISFASKG
LT-PAEKVYPQTQREA---LAVVWAVEKFYLYLFG--LHFTVYTDHKTLEYIYGDKHRDG
RRACSRA-ESWALRLLPYD-FDVKYIPG------------------------ISNIS-DV
LSR--------LC----------------------PASNS-A-----------FDEDS--
EHFLFAIGESSAAITL---EEIVQETLNDETLKAVTEALESDVWP---------------
---------------K-----------------HLFR-YQAFQKELGLMKG-IVVRDDRI
VLPIALRSRVLDIGH---RG-----------------------------HPGVVTMRRML
REKVWWPCMDRDITERIQQCAGCAAVSSD---HPPEPMV-RKEMPERPWQEIAIDFF-SA
KE------------CATFMVVVDYFSRYLEVIEMKG-TNAAKTIDALEK-IFDKQTY-PE
TIRCDNGPPFTSD------------------EFSRYC-ASKNIRLNRTIPYWPQMNGLVE
RNNQGILRTLR------IAKA--TKTDWRKA--LKDYVFMYNT-SP--HSVGFGS-----
------
>cqgypsy_27
-IASLFRLTQVKTGP----TSWVSPLVVVGKANG---E--------LRLCLDLR------
-RVNEAVLRERFPMPVVDELLARIGKGKIRSRLDICEAFLQ-------------------
---TELAPESRDITTFI-----TS-KG---LFR--FKRLPFGLVSAPEIFQRVMEG-ILA
GCE---GTI-------CYLDDIYVEG------ETIDQHDARLNEVLKRLNDYGVILNDAK
CI------------------------VG----VTELEFLG--HVISPHGIRPVSSKIESL
VSFRRPESVNELKSFLGLANYLNK--FIPNLATIDEPLRKLL-HHSQKFEWSQQQQNAFE
AIKLAL-ANSSCLGHFSVEDS--TLVFADASPTALGAVLIQ---RKSDGACRVISYASKS
LT-DMEKRYCQTEKEA---LALVWSVEKFQMYLLG--MEFKLLTDCKALLYLF----TPR
SRPCARM-ERWILRLQGFK-YVVKHIPG------------------------DQNIA-DV
LSR--------LS----------------------TMAPE-P-----------FDASE--
ELFINEIAQSAAVNIAIRWEELERCSAEDKEIKSILELLDQDRLF---------------
---------------E-----------------LPLQ-YRVVSKELCRLGN-ILMRGDRV
VVPQRLRDQILKIAH---EG-----------------------------HPGSRMMKSHL
RSSVWWPKLDQDTDRVVAQCRGCTLVSAP---SAPEPMS-RRELPARPWEDLAIDFL-GP
LPE-----------GQFLLVVVDYYSRYYEVCEMGT-ITAEDTIRELRA-IFSRFGV-PL
TVTADNGPQLSEDCV----------------EFSDFC-QSYGVKLINTVPYWPQMNGEVE
RQNRTILKRLQ------IAQE--LGQDWRAE--LQRFLLTYRA-TA-HPTTGRSPAELLM
G-----
>AAGYPSY37
---------IIERVDQP--SPWVSPMVIVIKDDG---N--------VRLCIDMR------
-RANTAIKRQYHVIPTLDDLLARLNGSQWFSRLDIKDAYHQ-------------------
---VELHESSRYITTFI-----TH-LG---MFR--YTRLMFGICSASEYFQRIIEQ-LLC
NCP---NTF-------NYQDDIFIYG------KNEEEHDAALARALETLEAHNVVLNTKK
CK------------------------FK----VTETEFLG--HHISRGGLSPTDDKIAAV
MNFRSPRTAEEVRSFLGLVGYIGR--FIPDLATMTFELRQLI-SRGRTFHWTPQHEIAFS
KLKEAV-CSYPVLGYFNNERR--TRIVADASPVGLGAILLQ-FEDETDDRPIIISYASKS
LS-ASERRYCQTEKEA---LAIIWSVEKFRLYLLG--REFELETDHRPLTTIF----KSS
SQPPGRI-ERWVLRLQPFK-FRVIYKPG------------------------KENIA-DP
LSR---------------------------------------------------------
------------------------------------------------------------
-----------------------------------------------------------L
SIPSDDESRMLQLAH---EG-----------------------------HPGETVMVTRL
RDRVWWPGIDGDARKTVKNCEGCRLVSKP---SAPEPMQ-RRKMPNEPWVDVAMDFL-GP
LPS-----------NEYLLVVVDYYSRYKEICVMNK-ITSEETIKRLEP-IFVRLGY-PK
SITLDNGRQFISK------------------DFEDYC-FTRNITLNHTSPYWPQANGEVE
RQNSSLLKRLK------ISHS--LNRDWKVD--LLQYMMMYNT-TP-HSVTGKAPTA---
------
>cqgypsy_53
--DSLLASDIIEQVREY--SPWVSPLVAVVKDNG---E--------IRLCVDMR------
-RANLAIKRETHLMPTFEDFLPRLKEARVFSRLDVKDAFHQ-------------------
---VELDESCRHITTFI-----SH-KG---MFR--YKRLMFGICNASECYQKIIEQ-ILA
GCP---NAV-------NYIDDILVFG------RDEQEHDAALAKVMSIIKEKNILLNHLK
CV------------------------FK----VTEISFLG--HHISGKGIRPAEDKISSL
RAFCAPKTAEELRSFLGLVTYIGR--FLPDLATATAPLRHLT-HKGVQFLWEQEQEEAFR
NLKSMI-CNLETLRYFDNTLR--TRVIADASPVGLGAVLVQFADRRNDSEVRIIGYASKS
LS-PTERRYCQTEKEA---LALVWAVERFSVYLLG--RHFELETDHKPLELIF----SPS
SNPCPRI-ERWVLRLQAYR-FTVQYRKG------------------------SSNIA-DP
FSR--------LCN---------------------VEGGD-D-----------FDPDS--
KFLVLVIQESAAIDTC----ELEEISQNDTELSAVRECIRNGNWN---------------
---------------Q-----------------PEARAYERFQGELGFVGDALLVRGTKL
VIPRALRSRMLALGH---EG-----------------------------HPGETVMKKRL
RDRVWWPGMDKDVVKYVTSCEGCRLVGLP---SKPEPMC-RREMPARPWIDVAIDFL-GP
LPS-----------GEYLLVIVDYFSRYKEIEIMKR-ITAEETTCRLHT-IFTRLGY-PV
TITLDNARQFIST------------------HFDEYC-KLHGIQLNYSTPYWPQENGLVE
RQNRSLLKRLQ------ISHA--TGRNWKED--LNDYLMMYYT-SP-HATTGKTPTELCY
G-----
>cqgypsy_51
--NALLASDIIEPVEGG--CQWVSPLVTVVKDNG---D--------LRLCVDMR------
-RANTAILRERHIMPTIEDFLPRFTTAKYFSRLDVKEAFHQVRNISGKWLYCTGHKNIKT
IIYVELKEESRYITTFI-----TH-VG---LFR--YKRLMYGIVIASEVFQRIMEQ-ILC
PYS--KNLV-------NYIDDILIFG------STEKEHDDVLRAVLNTLHDRGILLNQEK
CL------------------------FK----ACKLQFLG--HEISSEGIEPCGSKVEAL
QNFRAPSTPEEVRSFLGLVTYIGR--FLPDLATVTAPLRQLT-HSGVKFVWGKEQQEAFL
RLKDMI-SNVKLLYFFDNSLR--TRVIADASPVALGAVLIQ-FGDETDDSPRPIAYASKS
LT-ETERRYCQTEKEA---LALVWSVERFTVYLIG--RSFELETDHKPLEAIF----QPT
SRPCARI-ERWLLRLQSFR-FHVKYRKG------------------------AGNIA-DP
LSR--------LVQ---------------------HSSSE-N-----------FDTDN--
QFMILAVCQSVAVDIH----ELDQATKSDSVLEAVKQCIRTGNWD---------------
---------------P-----------------PEAKPFHPFRSEMCVLDD-LLVRHDKL
VVPDKLRARMLDLAH---EG-----------------------------HPGESVMKRRL
RDRVWWPGIDRDVTRRVVSCEGCRLVGLP---NRPEPMC-RRPLPCKPWVDIAIDFL-GP
LP-C----------GVYLLVVIDYYSRYKEVELMTR-ITAKETVQRLDK-IFTRLGY-PQ
TITLDNAKQFVGI------------------EIQEYC-KTHGIYLNHSAPYWPQENGLVE
KQNRSFLKRLK------ISHA--LNRDWKQD--LREYLVMYYT-TP-HSTTGKTPTEMLY
G-----
